# Supplementary material for: Small protein modules dictate prophage fates during polylysogeny
Source: Nature. 2023 Jul 26;620(7974):625–33. doi: 10.1038/s41586-023-06376-y (PMC10432266; doi:10.1038/s41586-023-06376-y)
Supplement: Supplementary file 4 — Sequence list of phage genomes returned from both the RepA–TelN and ParB search strategies outlined in this study (tab 1); summary statistics from cluster analysis of cI repressors with predicted autoproteolytic and non-proteolytic capabilities (tab 2). [file 41586_2023_6376_MOESM4_ESM.xlsx]

## Sheet: Sheet1
Supplementary Table 1. Sequence list of phage genomes returned from both the RepA-TelN and ParB search strategies outlined in this study.
Seq No.	Datset(s)	Seq Name	Sequence Accession / ID No.	Synonym / Equivalent locus	Database (exact file)	RepA / TelN loci	ParB loci	From Predicted Phage ?	Figure(s)	Database Refs
1	274 RepA/TelN loci	AP019820.1_Enterobacter_hormaechei_subsp._hoffmannii_OIPH-N069_plasmid:_pN069_3_DNA	AP019820.1		NCBI nt	1		Yes	Fig. 1A
2	274 RepA/TelN loci	AP022474.1_Pseudomonas_monteilii_STW0522-72_plasmid_pSTW0522-72-1_DNA	AP022474.1		NCBI nt	2		Yes	Fig. 1A
3	274 RepA/TelN loci	AP023151.1_Klebsiella_pneumoniae_SMKP03_plasmid_pSMKP03S_DNA	AP023151.1		NCBI nt	1		Yes
4	274 RepA/TelN loci	BK021958.1_MAG_TPA_asm:_Siphoviridae_sp._isolate_ct8h93	BK021958.1		NCBI nt	1		Yes
5	274 RepA/TelN loci	CP008844.1_Klebsiella_michiganensis_strain_M1_plasmid_pKOXM1C	CP008844.1	CP052354	NCBI nt	1		Yes	Fig. 1A
6	274 RepA/TelN loci	CP009276.1_Klebsiella_variicola_strain_DX120E_plasmid_pKV2	CP009276.1		NCBI nt	1		Yes
7	274 RepA/TelN loci	CP009878.1_Klebsiella_pneumoniae_subsp._pneumoniae_strain_KPNIH31_plasmid_pKPN-852	CP009878.1		NCBI nt	1		Yes
8	274 RepA/TelN loci	CP011631.1_Klebsiella_oxytoca_strain_CAV1374_plasmid_pCAV1374-54	CP011631.1		NCBI nt	1		Yes
9	274 RepA/TelN loci	CP012557.1_Raoultella_ornithinolytica_strain_18_plasmid_2	CP012557.1		NCBI nt	1		Yes	Fig. 1A
10	274 RepA/TelN loci	CP014491.1_Escherichia_coli_strain_G749_plasmid_pG749_3	CP014491.1		NCBI nt	1		Yes	Fig. 1A
11	274 RepA/TelN loci	CP014747.1_Klebsiella_aerogenes_strain_FDAARGOS_139_plasmid_unnamed	CP014747.1		NCBI nt	1		Yes
12	274 RepA/TelN loci	CP015504.1_Klebsiella_pneumoniae_strain_SKGH01_plasmid_unnamed_4	CP015504.1		NCBI nt	1		Yes
13	274 RepA/TelN loci	CP017592.1_Pantoea_stewartii_subsp._stewartii_DC283_plasmid_ppDSJ01	CP017592.1		NCBI nt	1		Yes	Fig. 1A
14	274 RepA/TelN loci	CP017988.1_Klebsiella_pneumoniae_strain_825795-1_plasmid_unnamed3	CP017988.1		NCBI nt	1		Yes
15	274 RepA/TelN loci	CP018314.1_Klebsiella_pneumoniae_strain_Kp_Goe_822579_plasmid_pKp_Goe_579-6	CP018314.1		NCBI nt	1		Yes
16	274 RepA/TelN loci	CP018697.1_Klebsiella_pneumoniae_strain_Kp_Goe_149832_plasmid_pKp_Goe_832-5	CP018697.1		NCBI nt	2		Yes
17	274 RepA/TelN loci	CP018715.1_Klebsiella_pneumoniae_strain_Kp_Goe_152021_plasmid_pKp_Goe_021-5	CP018715.1		NCBI nt	1		Yes
18	274 RepA/TelN loci	CP019258.1_Escherichia_coli_strain_13TMH22_plasmid_p13TMH22-2	CP019258.1		NCBI nt	1		Yes	Fig. 1A
19	274 RepA/TelN loci	CP021760.1_Klebsiella_pneumoniae_strain_AR_0138_plasmid_tig00000003	CP021760.1		NCBI nt	1		Yes
20	274 RepA/TelN loci	CP021942.1_Klebsiella_pneumoniae_strain_AR_0145_plasmid_tig00000218j2847_linear	CP021942.1		NCBI nt	1		Yes
21	274 RepA/TelN loci	CP021949.1_Klebsiella_pneumoniae_strain_AR_0152_plasmid_tig00000216_u	CP021949.1		NCBI nt	1		Yes
22	274 RepA/TelN loci	CP021957.1_Klebsiella_pneumoniae_strain_AR_0107_plasmid_unitig_3j2_linear_pilon	CP021957.1		NCBI nt	1		Yes
23	274 RepA/TelN loci	CP023421.1_Klebsiella_pneumoniae_strain_1050_plasmid_unnamed	CP023421.1		NCBI nt	1		Yes
24	274 RepA/TelN loci	CP023556.1_Klebsiella_pneumoniae_subsp._pneumoniae_strain_ST2017:950142398_plasmid_p18-43_03	CP023556.1		NCBI nt	1		Yes
25	274 RepA/TelN loci	CP023927.1_Klebsiella_pneumoniae_strain_FDAARGOS_442_plasmid_unnamed3	CP023927.1		NCBI nt	1		Yes
26	274 RepA/TelN loci	CP024433.1_Klebsiella_pneumoniae_strain_DA48896_plasmid_p48896_4	CP024433.1		NCBI nt	1		Yes
27	274 RepA/TelN loci	CP024837.1_Klebsiella_pneumoniae_strain_CRKP-2297_plasmid_pCRKP-2297_3	CP024837.1		NCBI nt	1		Yes
28	274 RepA/TelN loci	CP024841.1_Klebsiella_pneumoniae_strain_CRKP-1215_plasmid_pCRKP-1215_3	CP024841.1		NCBI nt	2		Yes	Fig. 1A
29	274 RepA/TelN loci	CP026760.1_Klebsiella_aerogenes_strain_AR_0062_plasmid_unnamed4	CP026760.1		NCBI nt	1		Yes	Fig. 1A
30	274 RepA/TelN loci	CP028794.1_Klebsiella_pneumoniae_strain_WCHKP040035_plasmid_p1_040035	CP028794.1		NCBI nt	1		Yes
31	274 RepA/TelN loci	CP028992.1_Klebsiella_pneumoniae_strain_AR_0142_plasmid_unnamed2	CP028992.1		NCBI nt	2		Yes
32	274 RepA/TelN loci	CP031108.1_Escherichia_coli_strain_AMSCJX02_plasmid_pAMSC3	CP031108.1		NCBI nt	2		Yes
33	274 RepA/TelN loci	CP031794.1_Klebsiella_pneumoniae_strain_INF116-sc-2279924_plasmid_unnamed2	CP031794.1		NCBI nt	1		Yes	Fig. 1A
34	274 RepA/TelN loci	CP031806.1_Klebsiella_pneumoniae_strain_MSB1_8A-sc-2280397_plasmid_unnamed6	CP031806.1		NCBI nt	1		Yes
35	274 RepA/TelN loci	CP032182.1_Citrobacter_freundii_strain_AR_0116_plasmid_unnamed4	CP032182.1		NCBI nt	1		Yes	Fig. 1A
36	274 RepA/TelN loci	CP032191.1_Klebsiella_pneumoniae_strain_AR_0075_plasmid_unnamed6	CP032191.1		NCBI nt	2		Yes
37	274 RepA/TelN loci	CP033624.1_Klebsiella_pneumoniae_strain_4743_plasmid_unnamed6	CP033624.1		NCBI nt	1		Yes
38	274 RepA/TelN loci	CP034049.1_Klebsiella_pneumoniae_strain_KP_NORM_BLD_2014_104014_plasmid_unnamed4	CP034049.1		NCBI nt	1		Yes	Fig. 1A
39	274 RepA/TelN loci	CP036330.1_Klebsiella_pneumoniae_strain_BA28434_plasmid_punnamed_1_VBA28434	CP036330.1		NCBI nt	1		Yes
40	274 RepA/TelN loci	CP036444.1_Klebsiella_pneumoniae_strain_ABFPV_plasmid_tig00001255_pilon	CP036444.1		NCBI nt	1		Yes	Fig. 1A
41	274 RepA/TelN loci	CP041953.1_Klebsiella_pneumoniae_strain_KP2_plasmid_pKP2_7	CP041953.1		NCBI nt	1		Yes
42	274 RepA/TelN loci	CP045018.1_Klebsiella_pneumoniae_subsp._pneumoniae_strain_BK13048_plasmid_pBK13048-3	CP045018.1		NCBI nt	1		Yes
43	274 RepA/TelN loci	CP052194.1_Klebsiella_pneumoniae_strain_F16KP0014_plasmid_pF16KP0014-2	CP052194.1		NCBI nt	1		Yes	Fig. 1A
44	274 RepA/TelN loci	CP052339.1_Klebsiella_pneumoniae_strain_D17KP0018_plasmid_unnamed	CP052339.1		NCBI nt	1		Yes
45	274 RepA/TelN loci	CP054718.1_Salmonella_enterica_strain_85-0120_plasmid_unnamed2	CP054718.1		NCBI nt	1		Yes	Fig. 1A
46	274 RepA/TelN loci	CP055252.1_Escherichia_coli_strain_AH01_plasmid_pAH01-1	CP055252.1		NCBI nt	1		Yes
47	274 RepA/TelN loci	CP055369.1_Klebsiella_grimontii_strain_RHBSTW-00165_plasmid_pRHBSTW-00165_6	CP055369.1		NCBI nt	1		Yes
48	274 RepA/TelN loci	CP055603.1_Escherichia_fergusonii_strain_RHB41-C23_plasmid_unnamed	CP055603.1		NCBI nt	1		Yes
49	274 RepA/TelN loci	CP055678.1_Escherichia_fergusonii_strain_RHB28-C13_plasmid_unnamed	CP055678.1		NCBI nt	1		Yes	Fig. 1A
50	274 RepA/TelN loci	CP056423.1_Citrobacter_sp._RHBSTW-00524_plasmid_pRHBSTW-00524_3	CP056423.1		NCBI nt	1		Yes
51	274 RepA/TelN loci	CP056463.1_Enterobacter_cloacae_strain_RHBSTW-00490_plasmid_pRHBSTW-00490_4	CP056463.1		NCBI nt	1		Yes	Fig. 1A
52	274 RepA/TelN loci	CP056845.1_Escherichia_coli_strain_RHBSTW-00124_plasmid_pRHBSTW-00124_4	CP056845.1		NCBI nt	1		Yes
53	274 RepA/TelN loci	CP056857.1_Klebsiella_pneumoniae_strain_RHBSTW-00113_plasmid_pRHBSTW-00113_4	CP056857.1		NCBI nt	1		Yes
54	274 RepA/TelN loci	CP057317.1_Klebsiella_pneumoniae_strain_RHB30-C05_plasmid_pRHB30-C05_5	CP057317.1		NCBI nt	1		Yes
55	274 RepA/TelN loci	CP058944.1_Klebsiella_pneumoniae_strain_BA39649_plasmid_p_unnamed_1_VBA39649	CP058944.1		NCBI nt	1		Yes
56	274 RepA/TelN loci	CP059397.1_Aeromonas_veronii_Hm21_plasmid_pHm21	CP059397.1		NCBI nt	1		Yes
57	274 RepA/TelN loci	CP061057.1_Klebsiella_pneumoniae_strain_HKP0067_plasmid_pHKP0067.4	CP061057.1		NCBI nt	1		Yes
58	274 RepA/TelN loci	CP061364.1_Shigella_sonnei_strain_6207_plasmid_unnamed1	CP061364.1		NCBI nt	1		Yes	Fig. 1A
59	274 RepA/TelN loci	CP061959.1_Klebsiella_pneumoniae_strain_IR5726_plasmid_unnamed2	CP061959.1		NCBI nt	2		Yes
60	274 RepA/TelN loci	CP061971.1_Klebsiella_pneumoniae_strain_IR5755_plasmid_unnamed1	CP061971.1		NCBI nt	2		Yes
61	274 RepA/TelN loci	CP064255.1_Klebsiella_pneumoniae_strain_JX-CR-hvKP-1_plasmid_pJX1-3	CP064255.1		NCBI nt	1		Yes
62	274 RepA/TelN loci	CP066520.1_Klebsiella_pneumoniae_strain_WCHKP090329_plasmid_p1_090329	CP066520.1		NCBI nt	1		Yes
63	274 RepA/TelN loci	CP070529.1_Klebsiella_pneumoniae_strain_KP47693_plasmid_p47693_2	CP070529.1		NCBI nt	1		Yes	Fig. 1A
64	274 RepA/TelN loci	CP070567.1_Klebsiella_pneumoniae_strain_KP51248_plasmid_p51248_1	CP070567.1		NCBI nt	2		Yes
65	274 RepA/TelN loci	CP070600.1_Klebsiella_pneumoniae_strain_KPA9853_plasmid_pA9853_2	CP070600.1		NCBI nt	1		Yes
66	274 RepA/TelN loci	CP074156.1_Enterobacter_asburiae_strain_JBIWA007_plasmid_pJBIWA007_2	CP074156.1		NCBI nt	1		Yes
67	274 RepA/TelN loci	CP076011.1_Klebsiella_pneumoniae_subsp._pneumoniae_strain_WGR351_plasmid_p3WGR351	CP076011.1		NCBI nt	1		Yes
68	274 RepA/TelN loci	CP076865.1_Klebsiella_pneumoniae_strain_V3_plasmid_unnamed2	CP076865.1		NCBI nt	1		Yes
69	274 RepA/TelN loci	CP082016.1_Klebsiella_pneumoniae_strain_KP18-238_plasmid_pKP18-238-2	CP082016.1		NCBI nt	1		Yes
70	274 RepA/TelN loci	CP082957.1_Salmonella_enterica_subsp._arizonae_strain_S499_plasmid_unnamed3	CP082957.1		NCBI nt	2		Yes	Fig. 1A
71	274 RepA/TelN loci	CP083039.1_Klebsiella_pneumoniae_strain_4906.28_plasmid_p3-4906.28	CP083039.1		NCBI nt	1		Yes
72	274 RepA/TelN loci	CP083056.1_Klebsiella_pneumoniae_strain_1613258639_plasmid_p1-1613258639	CP083056.1		NCBI nt	1		Yes
73	274 RepA/TelN loci	CP088379.1_Escherichia_coli_strain_F16EC0617_plasmid_pF16EC0617-5	CP088379.1		NCBI nt	1		Yes
74	274 RepA/TelN loci	CP088430.1_Escherichia_coli_strain_F16EC0211_plasmid_pF16EC0211-3	CP088430.1		NCBI nt	1		Yes
75	274 RepA/TelN loci	CP088562.1_Escherichia_coli_strain_E16EC0316_plasmid_pE16EC0316-2	CP088562.1		NCBI nt	1		Yes
76	274 RepA/TelN loci	CP088660.1_Escherichia_coli_strain_C16EC0513_chromosome	CP088660.1		NCBI nt	1		Yes	Fig. 1A
77	274 RepA/TelN loci	CP088738.1_Escherichia_coli_strain_B16EC1020_plasmid_pB16EC1020-1	CP088738.1		NCBI nt	2		Yes
78	274 RepA/TelN loci	CP088746.1_Escherichia_coli_strain_B16EC0942_plasmid_pB16EC0942-2	CP088746.1		NCBI nt	1		Yes
79	274 RepA/TelN loci	CP088810.1_Escherichia_coli_strain_B16EC0268_plasmid_pB16EC0268-3	CP088810.1		NCBI nt	1		Yes
80	274 RepA/TelN loci	DQ391279.1_Cloning_vector_pJAZZ-KA	DQ391279.1		NCBI nt	1		Yes
81	274 RepA/TelN loci	DTR_634719	DTR_634719		IMG_VR_2020-10-12_5.1 (IMGVR_all_nucleotides.fna)	1		Yes		https://doi.org/10.1093/nar/gkaa946
82	274 RepA/TelN loci	EF583812.1_Linear_cloning_vector_pJAZZ-OC	EF583812.1		NCBI nt	1		Yes
83	274 RepA/TelN loci	FJ160465.1_Linear_cloning_vector_pJAZZ-OK	FJ160465.1		NCBI nt	1		Yes
84	274 RepA/TelN loci	Gammaproteobacteria_gi_223666408	Gammaproteobacteria_gi_223666408		IMG_VR_2020-10-12_5.1 (IMGVR_all_nucleotides.fna)	1		Yes		https://doi.org/10.1093/nar/gkaa946
85	274 RepA/TelN loci	Gammaproteobacteria_gi_476380959	Gammaproteobacteria_gi_476380959		IMG_VR_2020-10-12_5.1 (IMGVR_all_nucleotides.fna)	1		Yes		https://doi.org/10.1093/nar/gkaa946
86	274 RepA/TelN loci	Gammaproteobacteria_gi_483283219	Gammaproteobacteria_gi_483283219		IMG_VR_2020-10-12_5.1 (IMGVR_all_nucleotides.fna)	1		Yes		https://doi.org/10.1093/nar/gkaa946
87	274 RepA/TelN loci	KP795532.1_Vibrio_sp._1F_97_m110-contig1_genomic_sequence_Vibrio_sp._1F_97_m110-contig1_genomic_sequence	KP795532.1	Vibrio_sp._1F_97	NCBI nt	1		Yes	Fig. 1A
88	274 RepA/TelN loci	Gammaproteobacteria_gi_483919455	Gammaproteobacteria_gi_483919455		IMG_VR_2020-10-12_5.1 (IMGVR_all_nucleotides.fna)	1		Yes		https://doi.org/10.1093/nar/gkaa946
89	274 RepA/TelN loci	GCA_002607905.1	GCA_002607905.1		IMG_VR_2020-10-12_5.1 (IMGVR_all_nucleotides.fna)	1		Yes		https://doi.org/10.1093/nar/gkaa946
90	274 RepA/TelN loci	GCA_002619065.1	GCA_002619065.1	KY271402	IMG_VR_2020-10-12_5.1 (IMGVR_all_nucleotides.fna) / NCBI	1		Yes	Fig. 1A	https://doi.org/10.1093/nar/gkaa946
91	274 RepA/TelN loci	GCA_002959395.1	GCA_002959395.1	CP025712	IMG_VR_2020-10-12_5.1 (IMGVR_all_nucleotides.fna) / NCBI	2		Yes	Fig. 1A	https://doi.org/10.1093/nar/gkaa946
92	274 RepA/TelN loci	IMGVR_UViG_2529293063_000004|2529293063|2529393871	IMGVR_UViG_2529293063_000004		IMG_VR_2020-10-12_5.1 (IMGVR_all_nucleotides.fna)	1		Yes		https://doi.org/10.1093/nar/gkaa946
93	274 RepA/TelN loci	IMGVR_UViG_2534681900_000001|2534681900|2534761556	IMGVR_UViG_2534681900_000001		IMG_VR_2020-10-12_5.1 (IMGVR_all_nucleotides.fna)	1		Yes		https://doi.org/10.1093/nar/gkaa946
94	274 RepA/TelN loci	IMGVR_UViG_2537561930_000001|2537561930|2537609321	IMGVR_UViG_2537561930_000001		IMG_VR_2020-10-12_5.1 (IMGVR_all_nucleotides.fna)	1		Yes		https://doi.org/10.1093/nar/gkaa946
95	274 RepA/TelN loci	IMGVR_UViG_2537562019_000004|2537562019|2537618696	IMGVR_UViG_2537562019_000004		IMG_VR_2020-10-12_5.1 (IMGVR_all_nucleotides.fna)	1		Yes		https://doi.org/10.1093/nar/gkaa946
96	274 RepA/TelN loci	IMGVR_UViG_2558860438_000002|2558860438|2558889227	IMGVR_UViG_2558860438_000002		IMG_VR_2020-10-12_5.1 (IMGVR_all_nucleotides.fna)	1		Yes		https://doi.org/10.1093/nar/gkaa946
97	274 RepA/TelN loci	IMGVR_UViG_2568526206_000002|2568526206|2568554816	IMGVR_UViG_2568526206_000002		IMG_VR_2020-10-12_5.1 (IMGVR_all_nucleotides.fna)	1		Yes		https://doi.org/10.1093/nar/gkaa946
98	274 RepA/TelN loci	IMGVR_UViG_2568526447_000004|2568526447|2568572433	IMGVR_UViG_2568526447_000004		IMG_VR_2020-10-12_5.1 (IMGVR_all_nucleotides.fna)	1		Yes		https://doi.org/10.1093/nar/gkaa946
99	274 RepA/TelN loci	IMGVR_UViG_3300000053_000001|3300000053|Draft_c011901	IMGVR_UViG_3300000053_000001		IMG_VR_2020-10-12_5.1 (IMGVR_all_nucleotides.fna)	1		Yes		https://doi.org/10.1093/nar/gkaa946
100	274 RepA/TelN loci	IMGVR_UViG_3300001592_000132|3300001592|Draft_10002717	IMGVR_UViG_3300001592_000132		IMG_VR_2020-10-12_5.1 (IMGVR_all_nucleotides.fna)	1		Yes		https://doi.org/10.1093/nar/gkaa946
101	274 RepA/TelN loci	IMGVR_UViG_3300003937_000060|3300003937|Ga0063391_1001213	IMGVR_UViG_3300003937_000060		IMG_VR_2020-10-12_5.1 (IMGVR_all_nucleotides.fna)	1		Yes		https://doi.org/10.1093/nar/gkaa946
102	274 RepA/TelN loci	IMGVR_UViG_3300005046_000002|3300005046|Ga0068537_1000028	IMGVR_UViG_3300005046_000002		IMG_VR_2020-10-12_5.1 (IMGVR_all_nucleotides.fna)	1		Yes		https://doi.org/10.1093/nar/gkaa946
103	274 RepA/TelN loci	IMGVR_UViG_3300005056_000014|3300005056|Ga0071102_1000226	IMGVR_UViG_3300005056_000014		IMG_VR_2020-10-12_5.1 (IMGVR_all_nucleotides.fna)	1		Yes		https://doi.org/10.1093/nar/gkaa946
104	274 RepA/TelN loci	IMGVR_UViG_3300005288_000102|3300005288|Ga0065714_10064588	IMGVR_UViG_3300005288_000102		IMG_VR_2020-10-12_5.1 (IMGVR_all_nucleotides.fna)	1		Yes		https://doi.org/10.1093/nar/gkaa946
105	274 RepA/TelN loci	IMGVR_UViG_3300005519_000013|3300005519|Ga0077119_10002289	IMGVR_UViG_3300005519_000013		IMG_VR_2020-10-12_5.1 (IMGVR_all_nucleotides.fna)	1		Yes		https://doi.org/10.1093/nar/gkaa946
106	274 RepA/TelN loci	IMGVR_UViG_3300006077_000012|3300006077|Ga0081594_1000305	IMGVR_UViG_3300006077_000012		IMG_VR_2020-10-12_5.1 (IMGVR_all_nucleotides.fna)	1		Yes		https://doi.org/10.1093/nar/gkaa946
107	274 RepA/TelN loci	IMGVR_UViG_3300006192_000010|3300006192|Ga0075011_10000091	IMGVR_UViG_3300006192_000010		IMG_VR_2020-10-12_5.1 (IMGVR_all_nucleotides.fna)	1		Yes		https://doi.org/10.1093/nar/gkaa946
108	274 RepA/TelN loci	IMGVR_UViG_3300007504_000024|3300007504|Ga0104999_1001054	IMGVR_UViG_3300007504_000024		IMG_VR_2020-10-12_5.1 (IMGVR_all_nucleotides.fna)	1		Yes		https://doi.org/10.1093/nar/gkaa946
109	274 RepA/TelN loci	IMGVR_UViG_3300007747_000025|3300007747|Ga0101111_1000254	IMGVR_UViG_3300007747_000025		IMG_VR_2020-10-12_5.1 (IMGVR_all_nucleotides.fna)	1		Yes		https://doi.org/10.1093/nar/gkaa946
110	274 RepA/TelN loci	IMGVR_UViG_3300007747_000028|3300007747|Ga0101111_1000418	IMGVR_UViG_3300007747_000028		IMG_VR_2020-10-12_5.1 (IMGVR_all_nucleotides.fna)	1		Yes		https://doi.org/10.1093/nar/gkaa946
111	274 RepA/TelN loci	IMGVR_UViG_3300007988_000044|3300007988|Ga0100402_1000900	IMGVR_UViG_3300007988_000044		IMG_VR_2020-10-12_5.1 (IMGVR_all_nucleotides.fna)	1		Yes		https://doi.org/10.1093/nar/gkaa946
112	274 RepA/TelN loci	IMGVR_UViG_3300008222_000016|3300008222|Ga0105356_10000373	IMGVR_UViG_3300008222_000016		IMG_VR_2020-10-12_5.1 (IMGVR_all_nucleotides.fna)	1		Yes		https://doi.org/10.1093/nar/gkaa946
113	274 RepA/TelN loci	IMGVR_UViG_3300008226_000011|3300008226|Ga0105355_10000776	IMGVR_UViG_3300008226_000011		IMG_VR_2020-10-12_5.1 (IMGVR_all_nucleotides.fna)	1		Yes		https://doi.org/10.1093/nar/gkaa946
114	274 RepA/TelN loci	IMGVR_UViG_3300008226_000016|3300008226|Ga0105355_10001131	IMGVR_UViG_3300008226_000016		IMG_VR_2020-10-12_5.1 (IMGVR_all_nucleotides.fna)	1		Yes		https://doi.org/10.1093/nar/gkaa946
115	274 RepA/TelN loci	IMGVR_UViG_3300008226_000024|3300008226|Ga0105355_10002708	IMGVR_UViG_3300008226_000024		IMG_VR_2020-10-12_5.1 (IMGVR_all_nucleotides.fna)	1		Yes		https://doi.org/10.1093/nar/gkaa946
116	274 RepA/TelN loci	IMGVR_UViG_3300008251_000009|3300008251|Ga0105359_10000208	IMGVR_UViG_3300008251_000009		IMG_VR_2020-10-12_5.1 (IMGVR_all_nucleotides.fna)	1		Yes		https://doi.org/10.1093/nar/gkaa946
117	274 RepA/TelN loci	IMGVR_UViG_3300008251_000022|3300008251|Ga0105359_10000628	IMGVR_UViG_3300008251_000022		IMG_VR_2020-10-12_5.1 (IMGVR_all_nucleotides.fna)	1		Yes		https://doi.org/10.1093/nar/gkaa946
118	274 RepA/TelN loci	IMGVR_UViG_3300008255_000170|3300008255|Ga0100403_1000255	IMGVR_UViG_3300008255_000170		IMG_VR_2020-10-12_5.1 (IMGVR_all_nucleotides.fna)	1		Yes		https://doi.org/10.1093/nar/gkaa946
119	274 RepA/TelN loci	IMGVR_UViG_3300009011_000030|3300009011|Ga0105251_10000497	IMGVR_UViG_3300009011_000030		IMG_VR_2020-10-12_5.1 (IMGVR_all_nucleotides.fna)	1		Yes		https://doi.org/10.1093/nar/gkaa946
120	274 RepA/TelN loci	IMGVR_UViG_3300009605_000145|3300009605|Ga0114906_1000435	IMGVR_UViG_3300009605_000145		IMG_VR_2020-10-12_5.1 (IMGVR_all_nucleotides.fna)	1		Yes		https://doi.org/10.1093/nar/gkaa946
121	274 RepA/TelN loci	IMGVR_UViG_3300009944_000032|3300009944|Ga0133256_143706	IMGVR_UViG_3300009944_000032		IMG_VR_2020-10-12_5.1 (IMGVR_all_nucleotides.fna)	1		Yes		https://doi.org/10.1093/nar/gkaa946
122	274 RepA/TelN loci	IMGVR_UViG_3300010430_000009|3300010430|Ga0118733_100000931	IMGVR_UViG_3300010430_000009		IMG_VR_2020-10-12_5.1 (IMGVR_all_nucleotides.fna)	1		Yes		https://doi.org/10.1093/nar/gkaa946
123	274 RepA/TelN loci	IMGVR_UViG_3300011156_000001|3300011156|Ga0122773_100025	IMGVR_UViG_3300011156_000001		IMG_VR_2020-10-12_5.1 (IMGVR_all_nucleotides.fna)	1		Yes		https://doi.org/10.1093/nar/gkaa946
124	274 RepA/TelN loci	IMGVR_UViG_3300011163_000003|3300011163|Ga0122764_100122	IMGVR_UViG_3300011163_000003		IMG_VR_2020-10-12_5.1 (IMGVR_all_nucleotides.fna)	1		Yes		https://doi.org/10.1093/nar/gkaa946
125	274 RepA/TelN loci	IMGVR_UViG_3300011240_000004|3300011240|Ga0122762_100230	IMGVR_UViG_3300011240_000004		IMG_VR_2020-10-12_5.1 (IMGVR_all_nucleotides.fna)	1		Yes		https://doi.org/10.1093/nar/gkaa946
126	274 RepA/TelN loci	IMGVR_UViG_3300011375_000002|3300011375|Ga0121071_100024	IMGVR_UViG_3300011375_000002		IMG_VR_2020-10-12_5.1 (IMGVR_all_nucleotides.fna)	1		Yes		https://doi.org/10.1093/nar/gkaa946
127	274 RepA/TelN loci	IMGVR_UViG_3300011474_000001|3300011474|Ga0122180_10139	IMGVR_UViG_3300011474_000001		IMG_VR_2020-10-12_5.1 (IMGVR_all_nucleotides.fna)	1		Yes		https://doi.org/10.1093/nar/gkaa946
128	274 RepA/TelN loci	IMGVR_UViG_3300011560_000003|3300011560|Ga0122267_100144	IMGVR_UViG_3300011560_000003		IMG_VR_2020-10-12_5.1 (IMGVR_all_nucleotides.fna)	1		Yes		https://doi.org/10.1093/nar/gkaa946
129	274 RepA/TelN loci	IMGVR_UViG_3300011711_000002|3300011711|Ga0120765_100131	IMGVR_UViG_3300011711_000002		IMG_VR_2020-10-12_5.1 (IMGVR_all_nucleotides.fna)	1		Yes		https://doi.org/10.1093/nar/gkaa946
130	274 RepA/TelN loci	IMGVR_UViG_3300011784_000003|3300011784|Ga0122112_100046	IMGVR_UViG_3300011784_000003		IMG_VR_2020-10-12_5.1 (IMGVR_all_nucleotides.fna)	1		Yes		https://doi.org/10.1093/nar/gkaa946
131	274 RepA/TelN loci	IMGVR_UViG_3300011826_000003|3300011826|Ga0121577_100101	IMGVR_UViG_3300011826_000003		IMG_VR_2020-10-12_5.1 (IMGVR_all_nucleotides.fna)	1		Yes		https://doi.org/10.1093/nar/gkaa946
132	274 RepA/TelN loci	IMGVR_UViG_3300011889_000001|3300011889|Ga0121545_100129	IMGVR_UViG_3300011889_000001		IMG_VR_2020-10-12_5.1 (IMGVR_all_nucleotides.fna)	1		Yes		https://doi.org/10.1093/nar/gkaa946
133	274 RepA/TelN loci	IMGVR_UViG_3300011920_000003|3300011920|Ga0121442_100142	IMGVR_UViG_3300011920_000003		IMG_VR_2020-10-12_5.1 (IMGVR_all_nucleotides.fna)	1		Yes		https://doi.org/10.1093/nar/gkaa946
134	274 RepA/TelN loci	IMGVR_UViG_3300011939_000002|3300011939|Ga0120978_10108	IMGVR_UViG_3300011939_000002		IMG_VR_2020-10-12_5.1 (IMGVR_all_nucleotides.fna)	1		Yes		https://doi.org/10.1093/nar/gkaa946
135	274 RepA/TelN loci	IMGVR_UViG_3300011956_000002|3300011956|Ga0120803_100053	IMGVR_UViG_3300011956_000002		IMG_VR_2020-10-12_5.1 (IMGVR_all_nucleotides.fna)	1		Yes		https://doi.org/10.1093/nar/gkaa946
136	274 RepA/TelN loci	IMGVR_UViG_3300012078_000004|3300012078|Ga0153999_1000041	IMGVR_UViG_3300012078_000004		IMG_VR_2020-10-12_5.1 (IMGVR_all_nucleotides.fna)	1		Yes		https://doi.org/10.1093/nar/gkaa946
137	274 RepA/TelN loci	IMGVR_UViG_3300012153_000002|3300012153|Ga0153980_1000152	IMGVR_UViG_3300012153_000002		IMG_VR_2020-10-12_5.1 (IMGVR_all_nucleotides.fna)	1		Yes		https://doi.org/10.1093/nar/gkaa946
138	274 RepA/TelN loci	IMGVR_UViG_3300012274_000005|3300012274|Ga0121609_100104	IMGVR_UViG_3300012274_000005		IMG_VR_2020-10-12_5.1 (IMGVR_all_nucleotides.fna)	1		Yes		https://doi.org/10.1093/nar/gkaa946
139	274 RepA/TelN loci	IMGVR_UViG_3300012999_000025|3300012999|Ga0157363_1003677	IMGVR_UViG_3300012999_000025		IMG_VR_2020-10-12_5.1 (IMGVR_all_nucleotides.fna)	1		Yes		https://doi.org/10.1093/nar/gkaa946
140	274 RepA/TelN loci	IMGVR_UViG_3300013371_000002|3300013371|Ga0121441_100004	IMGVR_UViG_3300013371_000002		IMG_VR_2020-10-12_5.1 (IMGVR_all_nucleotides.fna)	1		Yes		https://doi.org/10.1093/nar/gkaa946
141	274 RepA/TelN loci	IMGVR_UViG_3300013473_000002|3300013473|Ga0120929_10018	IMGVR_UViG_3300013473_000002		IMG_VR_2020-10-12_5.1 (IMGVR_all_nucleotides.fna)	1		Yes		https://doi.org/10.1093/nar/gkaa946
142	274 RepA/TelN loci	IMGVR_UViG_3300013682_000001|3300013682|Ga0121091_100049	IMGVR_UViG_3300013682_000001		IMG_VR_2020-10-12_5.1 (IMGVR_all_nucleotides.fna)	1		Yes		https://doi.org/10.1093/nar/gkaa946
143	274 RepA/TelN loci	IMGVR_UViG_3300013929_000002|3300013929|Ga0120998_100117	IMGVR_UViG_3300013929_000002		IMG_VR_2020-10-12_5.1 (IMGVR_all_nucleotides.fna)	1		Yes		https://doi.org/10.1093/nar/gkaa946
144	274 RepA/TelN loci	IMGVR_UViG_3300014528_000013|3300014528|Ga0169870_100511	IMGVR_UViG_3300014528_000013	BK019495	IMG_VR_2020-10-12_5.1 (IMGVR_all_nucleotides.fna) / NCBI	1		Yes	Fig. 1A	https://doi.org/10.1093/nar/gkaa946
145	274 RepA/TelN loci	IMGVR_UViG_3300014676_000001|3300014676|Ga0121319_100034	IMGVR_UViG_3300014676_000001		IMG_VR_2020-10-12_5.1 (IMGVR_all_nucleotides.fna)	1		Yes		https://doi.org/10.1093/nar/gkaa946
146	274 RepA/TelN loci	IMGVR_UViG_3300014676_000002|3300014676|Ga0121319_100078	IMGVR_UViG_3300014676_000002		IMG_VR_2020-10-12_5.1 (IMGVR_all_nucleotides.fna)	1		Yes		https://doi.org/10.1093/nar/gkaa946
147	274 RepA/TelN loci	IMGVR_UViG_3300014917_000002|3300014917|Ga0169823_100210	IMGVR_UViG_3300014917_000002		IMG_VR_2020-10-12_5.1 (IMGVR_all_nucleotides.fna)	1		Yes		https://doi.org/10.1093/nar/gkaa946
148	274 RepA/TelN loci	IMGVR_UViG_3300016725_000009|3300016725|Ga0183101_1000613	IMGVR_UViG_3300016725_000009		IMG_VR_2020-10-12_5.1 (IMGVR_all_nucleotides.fna)	1		Yes		https://doi.org/10.1093/nar/gkaa946
149	274 RepA/TelN loci	IMGVR_UViG_3300020354_000001|3300020354|Ga0211608_10000043	IMGVR_UViG_3300020354_000001		IMG_VR_2020-10-12_5.1 (IMGVR_all_nucleotides.fna)	1		Yes		https://doi.org/10.1093/nar/gkaa946
150	274 RepA/TelN loci	IMGVR_UViG_3300020383_000014|3300020383|Ga0211646_10000175	IMGVR_UViG_3300020383_000014		IMG_VR_2020-10-12_5.1 (IMGVR_all_nucleotides.fna)	1		Yes		https://doi.org/10.1093/nar/gkaa946
151	274 RepA/TelN loci	IMGVR_UViG_3300020383_000016|3300020383|Ga0211646_10000189	IMGVR_UViG_3300020383_000016		IMG_VR_2020-10-12_5.1 (IMGVR_all_nucleotides.fna)	1		Yes		https://doi.org/10.1093/nar/gkaa946
152	274 RepA/TelN loci	IMGVR_UViG_3300022221_000034|3300022221|Ga0224506_10001274	IMGVR_UViG_3300022221_000034		IMG_VR_2020-10-12_5.1 (IMGVR_all_nucleotides.fna)	1		Yes		https://doi.org/10.1093/nar/gkaa946
153	274 RepA/TelN loci	IMGVR_UViG_3300023543_000013|3300023543|Ga0257048_100927	IMGVR_UViG_3300023543_000013		IMG_VR_2020-10-12_5.1 (IMGVR_all_nucleotides.fna)	1		Yes		https://doi.org/10.1093/nar/gkaa946
154	274 RepA/TelN loci	IMGVR_UViG_3300024308_000043|3300024308|Ga0247725_1000346	IMGVR_UViG_3300024308_000043		IMG_VR_2020-10-12_5.1 (IMGVR_all_nucleotides.fna)	1		Yes		https://doi.org/10.1093/nar/gkaa946
155	274 RepA/TelN loci	IMGVR_UViG_3300024308_000044|3300024308|Ga0247725_1000349	IMGVR_UViG_3300024308_000044		IMG_VR_2020-10-12_5.1 (IMGVR_all_nucleotides.fna)	1		Yes		https://doi.org/10.1093/nar/gkaa946
156	274 RepA/TelN loci	IMGVR_UViG_3300024308_000045|3300024308|Ga0247725_1000352	IMGVR_UViG_3300024308_000045		IMG_VR_2020-10-12_5.1 (IMGVR_all_nucleotides.fna)	1		Yes		https://doi.org/10.1093/nar/gkaa946
157	274 RepA/TelN loci	IMGVR_UViG_3300025309_000032|3300025309|Ga0209212_1001530	IMGVR_UViG_3300025309_000032		IMG_VR_2020-10-12_5.1 (IMGVR_all_nucleotides.fna)	1		Yes		https://doi.org/10.1093/nar/gkaa946
158	274 RepA/TelN loci	IMGVR_UViG_3300025851_000009|3300025851|Ga0209395_1000942	IMGVR_UViG_3300025851_000009		IMG_VR_2020-10-12_5.1 (IMGVR_all_nucleotides.fna)	1		Yes		https://doi.org/10.1093/nar/gkaa946
159	274 RepA/TelN loci	IMGVR_UViG_3300026272_000009|3300026272|Ga0209913_1000411	IMGVR_UViG_3300026272_000009		IMG_VR_2020-10-12_5.1 (IMGVR_all_nucleotides.fna)	1		Yes		https://doi.org/10.1093/nar/gkaa946
160	274 RepA/TelN loci	IMGVR_UViG_3300027312_000009|3300027312|Ga0209371_1000878	IMGVR_UViG_3300027312_000009		IMG_VR_2020-10-12_5.1 (IMGVR_all_nucleotides.fna)	1		Yes		https://doi.org/10.1093/nar/gkaa946
161	274 RepA/TelN loci	IMGVR_UViG_3300027365_000091|3300027365|Ga0209300_1000620	IMGVR_UViG_3300027365_000091		IMG_VR_2020-10-12_5.1 (IMGVR_all_nucleotides.fna)	1		Yes		https://doi.org/10.1093/nar/gkaa946
162	274 RepA/TelN loci	IMGVR_UViG_3300027967_000009|3300027967|Ga0209272_10000237	IMGVR_UViG_3300027967_000009		IMG_VR_2020-10-12_5.1 (IMGVR_all_nucleotides.fna)	1		Yes		https://doi.org/10.1093/nar/gkaa946
163	274 RepA/TelN loci	IMGVR_UViG_3300028954_000002|3300028954|Ga0169716_10042	IMGVR_UViG_3300028954_000002		IMG_VR_2020-10-12_5.1 (IMGVR_all_nucleotides.fna)	1		Yes		https://doi.org/10.1093/nar/gkaa946
164	274 RepA/TelN loci	IMGVR_UViG_3300029008_000005|3300029008|Ga0169638_100405	IMGVR_UViG_3300029008_000005		IMG_VR_2020-10-12_5.1 (IMGVR_all_nucleotides.fna)	1		Yes		https://doi.org/10.1093/nar/gkaa946
165	274 RepA/TelN loci	IMGVR_UViG_3300029071_000001|3300029071|Ga0169228_10084	IMGVR_UViG_3300029071_000001		IMG_VR_2020-10-12_5.1 (IMGVR_all_nucleotides.fna)	1		Yes		https://doi.org/10.1093/nar/gkaa946
166	274 RepA/TelN loci	IMGVR_UViG_3300029199_000013|3300029199|Ga0168647_100243	IMGVR_UViG_3300029199_000013		IMG_VR_2020-10-12_5.1 (IMGVR_all_nucleotides.fna)	1		Yes		https://doi.org/10.1093/nar/gkaa946
167	274 RepA/TelN loci	IMGVR_UViG_3300029199_000022|3300029199|Ga0168647_100339	IMGVR_UViG_3300029199_000022		IMG_VR_2020-10-12_5.1 (IMGVR_all_nucleotides.fna)	1		Yes		https://doi.org/10.1093/nar/gkaa946
168	274 RepA/TelN loci	IMGVR_UViG_3300029726_000007|3300029726|Ga0245201_100261	IMGVR_UViG_3300029726_000007		IMG_VR_2020-10-12_5.1 (IMGVR_all_nucleotides.fna)	1		Yes		https://doi.org/10.1093/nar/gkaa946
169	274 RepA/TelN loci	IMGVR_UViG_3300031088_000045|3300031088|Ga0308157_10001944	IMGVR_UViG_3300031088_000045		IMG_VR_2020-10-12_5.1 (IMGVR_all_nucleotides.fna)	1		Yes		https://doi.org/10.1093/nar/gkaa946
170	274 RepA/TelN loci	IMGVR_UViG_3300031418_000026|3300031418|Ga0308166_1000635	IMGVR_UViG_3300031418_000026		IMG_VR_2020-10-12_5.1 (IMGVR_all_nucleotides.fna)	1		Yes		https://doi.org/10.1093/nar/gkaa946
171	274 RepA/TelN loci	IMGVR_UViG_3300031418_000073|3300031418|Ga0308166_1001046	IMGVR_UViG_3300031418_000073		IMG_VR_2020-10-12_5.1 (IMGVR_all_nucleotides.fna)	1		Yes		https://doi.org/10.1093/nar/gkaa946
172	274 RepA/TelN loci	IMGVR_UViG_3300031418_000104|3300031418|Ga0308166_1001715	IMGVR_UViG_3300031418_000104		IMG_VR_2020-10-12_5.1 (IMGVR_all_nucleotides.fna)	1		Yes		https://doi.org/10.1093/nar/gkaa946
173	274 RepA/TelN loci	IMGVR_UViG_3300031419_000029|3300031419|Ga0308167_1000886	IMGVR_UViG_3300031419_000029		IMG_VR_2020-10-12_5.1 (IMGVR_all_nucleotides.fna)	1		Yes		https://doi.org/10.1093/nar/gkaa946
174	274 RepA/TelN loci	IMGVR_UViG_651285004_000001|651285004|651285004	IMGVR_UViG_651285004_000001		IMG_VR_2020-10-12_5.1 (IMGVR_all_nucleotides.fna)	1		Yes		https://doi.org/10.1093/nar/gkaa946
175	274 RepA/TelN loci	LN824139.1_Klebsiella_pneumoniae_strain_MS6671_genome_assembly,_plasmid:__Phage_Kpneumoniae_MS6671	LN824139.1		NCBI nt	1		Yes
176	274 RepA/TelN loci	LR025094.1_Klebsiella_pneumoniae_isolate_KP9201_genome_assembly,_plasmid:_4	LR025094.1		NCBI nt	1		Yes
177	274 RepA/TelN loci	LR890390.1_Klebsiella_pneumoniae_isolate_INF291-sc-2280225_genome_assembly,_plasmid:_3	LR890390.1		NCBI nt	1		Yes
178	274 RepA/TelN loci	LR890486.1_Klebsiella_pneumoniae_isolate_KSB2_10B-sc-2280350_genome_assembly,_plasmid:_3	LR890486.1		NCBI nt	1		Yes
179	274 RepA/TelN loci	LT906558.1_Escherichia_coli_isolate_E._coli_RL465_genome_assembly,_plasmid:_III	LT906558.1		NCBI nt	1		Yes
180	274 RepA/TelN loci	MF417945.1_Uncultured_Caudovirales_phage_clone_3S_15	MF417945.1		NCBI nt	1		Yes	Fig. 1A
181	274 RepA/TelN loci	MG692624.1_Escherichia_coli_strain_634-1_plasmid_p634-1_clone_contig_COV47-1_c5	MG692624.1		NCBI nt	1		Yes
182	274 RepA/TelN loci	MGV-GENOME-0323948	MGV-GENOME-0323948		Metagenomic Gut Virus Catalog (mgv_contigs)	1		Yes		https://doi.org/10.1038/s41564-021-00928-6
183	274 RepA/TelN loci	MGV-GENOME-0355236	MGV-GENOME-0355236		Metagenomic Gut Virus Catalog (mgv_contigs)	1		Yes		https://doi.org/10.1038/s41564-021-00928-6
184	274 RepA/TelN loci	MH990331.1_Expression_vector_pEVL300.T7proAGG_Gilman(13bp)TALEN5-1.AclI	MH990331.1		NCBI nt	1		Yes
185	274 RepA/TelN loci	MT090961.1_Klebsiella_pneumoniae_strain_KP18-2079_plasmid_pKP18-2079_54kb	MT090961.1		NCBI nt	1		Yes
186	274 RepA/TelN loci, 56 ParB loci	NC_001901.1	NC_001901.1	AF064539	IMG_VR_2020-10-12_5.1 (IMGVR_all_nucleotides.fna) / NCBI nt	1	1	Yes	Fig. 1A, Fig. 3A	https://doi.org/10.1093/nar/gkaa946
187	274 RepA/TelN loci	NC_004456.1	NC_004456.1	AY133112	IMG_VR_2020-10-12_5.1 (IMGVR_all_nucleotides.fna) / NCBI nt	1		Yes	Fig. 1A	https://doi.org/10.1093/nar/gkaa946 , https://doi.org/10.1093/nar/gkab064
188	274 RepA/TelN loci	NC_005069.1	NC_005069.1	AJ564013	IMG_VR_2020-10-12_5.1 (IMGVR_all_nucleotides.fna) / NCBI nt	1		Yes	Fig. 1A	https://doi.org/10.1093/nar/gkaa946
189	274 RepA/TelN loci	NC_005857.1	NC_005857.1	AY374448	IMG_VR_2020-10-12_5.1 (IMGVR_all_nucleotides.fna) / NCBI nt	1		Yes	Fig. 1A	https://doi.org/10.1093/nar/gkaa946
190	274 RepA/TelN loci	NC_009016.1	NC_009016.1	EF057797	IMG_VR_2020-10-12_5.1 (IMGVR_all_nucleotides.fna) / NCBI nt	1		Yes	Fig. 1A	https://doi.org/10.1093/nar/gkaa946
191	274 RepA/TelN loci	NC_010342.1	NC_010342.1	EU399241	IMG_VR_2020-10-12_5.1 (IMGVR_all_nucleotides.fna) / NCBI nt	1		Yes	Fig. 1A	https://doi.org/10.1093/nar/gkaa946
192	274 RepA/TelN loci	NC_019722.1	NC_019722.1	JX556417	IMG_VR_2020-10-12_5.1 (IMGVR_all_nucleotides.fna) / NCBI nt	1		Yes	Fig. 1A	https://doi.org/10.1093/nar/gkaa946
193	274 RepA/TelN loci	NC_027981.1	NC_027981.1	FN297812	IMG_VR_2020-10-12_5.1 (IMGVR_all_nucleotides.fna) / NCBI nt	1		Yes	Fig. 1A	https://doi.org/10.1093/nar/gkaa946
194	274 RepA/TelN loci	OV049816.1_Klebsiella_pneumoniae_strain_DJ_genome_assembly,_plasmid:_DJ_-phage_N15	OV049816.1		NCBI nt	1		Yes
195	274 RepA/TelN loci	SAMN00991595_a1_ct2355_vs1@linear@Siphoviridae__sp._ctMQe1	SAMN00991595_a1_ct2355_vs1@linear@Siphoviridae__sp._ctMQe1		Cenote Human Virome Database v1.1 (CHVD_clustered_mash99_v1)	1		Yes		https://doi.org/10.1073/pnas.2023202118
196	274 RepA/TelN loci	SAMN01041729_a1_ct1242@circular@Siphoviridae__sp._ctBnO242	SAMN01041729_a1_ct1242@circular@Siphoviridae__sp._ctBnO242		Cenote Human Virome Database v1.1 (CHVD_clustered_mash99_v1)	1		Yes		https://doi.org/10.1073/pnas.2023202118
197	274 RepA/TelN loci	SAMN01773367_a1_ct6651_vs1@linear@Siphoviridae__sp._ctU791	SAMN01773367_a1_ct6651_vs1@linear@Siphoviridae__sp._ctU791		Cenote Human Virome Database v1.1 (CHVD_clustered_mash99_v1)	1		Yes		https://doi.org/10.1073/pnas.2023202118
198	274 RepA/TelN loci	SAMN05827252_a1_ct7241_vs1@linear@Siphoviridae__sp._ctYEg1	SAMN05827252_a1_ct7241_vs1@linear@Siphoviridae__sp._ctYEg1		Cenote Human Virome Database v1.1 (CHVD_clustered_mash99_v1)	1		Yes		https://doi.org/10.1073/pnas.2023202118
199	274 RepA/TelN loci	SAMN11031373_a1_ct7062@circular@Siphoviridae__sp._ctAyz062	SAMN11031373_a1_ct7062@circular@Siphoviridae__sp._ctAyz062		Cenote Human Virome Database v1.1 (CHVD_clustered_mash99_v1)	1		Yes		https://doi.org/10.1073/pnas.2023202118
200	274 RepA/TelN loci	SAMN11031417_a1_ct1951@circular@Siphoviridae__sp._ctqSM951	SAMN11031417_a1_ct1951@circular@Siphoviridae__sp._ctqSM951		Cenote Human Virome Database v1.1 (CHVD_clustered_mash99_v1)	1		Yes		https://doi.org/10.1073/pnas.2023202118
201	274 RepA/TelN loci	SAMN11031423_a1_ct42860@circular@Siphoviridae__sp._ctOot860	SAMN11031423_a1_ct42860@circular@Siphoviridae__sp._ctOot860		Cenote Human Virome Database v1.1 (CHVD_clustered_mash99_v1)	1		Yes		https://doi.org/10.1073/pnas.2023202118
202	274 RepA/TelN loci	Station122_MES_COMBINED_FINAL_NODE_1061_length_38511_cov_7.097982	Station122_MES_COMBINED_FINAL_NODE_1061_length_38511_cov_7.097982		Global Ocean Virome 2 (GOV2_viral_populations_larger_than_5KB_or_circular)	1		Yes		https://doi.org/10.1016/j.cell.2019.03.040
203	274 RepA/TelN loci	Station122_MES_COMBINED_FINAL_NODE_4531_length_11609_cov_5.002683	Station122_MES_COMBINED_FINAL_NODE_4531_length_11609_cov_5.002683		Global Ocean Virome 2 (GOV2_viral_populations_larger_than_5KB_or_circular)	1		Yes		https://doi.org/10.1016/j.cell.2019.03.040
204	274 RepA/TelN loci	Station168_SUR_ALL_assembly_NODE_1842_length_37168_cov_5.064694	Station168_SUR_ALL_assembly_NODE_1842_length_37168_cov_5.064694		Global Ocean Virome 2 (GOV2_viral_populations_larger_than_5KB_or_circular)	1		Yes		https://doi.org/10.1016/j.cell.2019.03.040
205	274 RepA/TelN loci	Station189_DCM_ALL_assembly_NODE_752_length_38227_cov_4.973750	Station189_DCM_ALL_assembly_NODE_752_length_38227_cov_4.973750		Global Ocean Virome 2 (GOV2_viral_populations_larger_than_5KB_or_circular)	1		Yes		https://doi.org/10.1016/j.cell.2019.03.040
206	274 RepA/TelN loci	Station194_SUR_ALL_assembly_NODE_5854_length_9730_cov_4.255194	Station194_SUR_ALL_assembly_NODE_5854_length_9730_cov_4.255194		Global Ocean Virome 2 (GOV2_viral_populations_larger_than_5KB_or_circular)	1		Yes		https://doi.org/10.1016/j.cell.2019.03.040
207	274 RepA/TelN loci	Station196_SUR_ALL_assembly_NODE_883_length_38415_cov_7.217987	Station196_SUR_ALL_assembly_NODE_883_length_38415_cov_7.217987		Global Ocean Virome 2 (GOV2_viral_populations_larger_than_5KB_or_circular)	1		Yes		https://doi.org/10.1016/j.cell.2019.03.040
208	274 RepA/TelN loci	Station201_DCM_ALL_assembly_NODE_823_length_41192_cov_31.076744	Station201_DCM_ALL_assembly_NODE_823_length_41192_cov_31.076744		Global Ocean Virome 2 (GOV2_viral_populations_larger_than_5KB_or_circular)	1		Yes		https://doi.org/10.1016/j.cell.2019.03.040
209	274 RepA/TelN loci	Station209_SUR_ALL_assembly_NODE_17444_length_6792_cov_1.797091	Station209_SUR_ALL_assembly_NODE_17444_length_6792_cov_1.797091		Global Ocean Virome 2 (GOV2_viral_populations_larger_than_5KB_or_circular)	1		Yes		https://doi.org/10.1016/j.cell.2019.03.040
210	274 RepA/TelN loci	Station25_SUR_ALL_assembly_NODE_317_length_36717_cov_5.120124	Station25_SUR_ALL_assembly_NODE_317_length_36717_cov_5.120124		Global Ocean Virome 2 (GOV2_viral_populations_larger_than_5KB_or_circular)	1		Yes		https://doi.org/10.1016/j.cell.2019.03.040
211	274 RepA/TelN loci	Station31_SUR_ALL_assembly_NODE_5098_length_8952_cov_3.549623	Station31_SUR_ALL_assembly_NODE_5098_length_8952_cov_3.549623		Global Ocean Virome 2 (GOV2_viral_populations_larger_than_5KB_or_circular)	1		Yes		https://doi.org/10.1016/j.cell.2019.03.040
212	274 RepA/TelN loci	Station32_DCM_ALL_assembly_NODE_302_length_38787_cov_4.679774	Station32_DCM_ALL_assembly_NODE_302_length_38787_cov_4.679774		Global Ocean Virome 2 (GOV2_viral_populations_larger_than_5KB_or_circular)	1		Yes		https://doi.org/10.1016/j.cell.2019.03.040
213	274 RepA/TelN loci	UGV-GENOME-0186852	UGV-GENOME-0186852		Gut Phage Database (GPD_sequences)	1		Yes		https://doi.org/10.1016/j.cell.2021.01.029
214	274 RepA/TelN loci	UGV-GENOME-0230758	UGV-GENOME-0230758		Gut Phage Database (GPD_sequences)	1		Yes		https://doi.org/10.1016/j.cell.2021.01.029
215	274 RepA/TelN loci	UGV-GENOME-0235572	UGV-GENOME-0235572		Gut Phage Database (GPD_sequences)	1		Yes		https://doi.org/10.1016/j.cell.2021.01.029
216	274 RepA/TelN loci	UGV-GENOME-0246233	UGV-GENOME-0246233		Gut Phage Database (GPD_sequences)	2		Yes		https://doi.org/10.1016/j.cell.2021.01.029
217	274 RepA/TelN loci	UGV-GENOME-0257646	UGV-GENOME-0257646		Gut Phage Database (GPD_sequences)	1		Yes		https://doi.org/10.1016/j.cell.2021.01.029
218	274 RepA/TelN loci	UGV-GENOME-0259488	UGV-GENOME-0259488		Gut Phage Database (GPD_sequences)	1		Yes		https://doi.org/10.1016/j.cell.2021.01.029
219	274 RepA/TelN loci	UGV-GENOME-0261465	UGV-GENOME-0261465		Gut Phage Database (GPD_sequences)	1		Yes		https://doi.org/10.1016/j.cell.2021.01.029
220	274 RepA/TelN loci	UGV-GENOME-0273094	UGV-GENOME-0273094		Gut Phage Database (GPD_sequences)	1		Yes		https://doi.org/10.1016/j.cell.2021.01.029
221	274 RepA/TelN loci	UGV-GENOME-0285577	UGV-GENOME-0285577		Gut Phage Database (GPD_sequences)	1		Yes		https://doi.org/10.1016/j.cell.2021.01.029
222	274 RepA/TelN loci	UGV-GENOME-0300980	UGV-GENOME-0300980		Gut Phage Database (GPD_sequences)	1		Yes		https://doi.org/10.1016/j.cell.2021.01.029
223	274 RepA/TelN loci	UGV-GENOME-0314424	UGV-GENOME-0314424		Gut Phage Database (GPD_sequences)	1		Yes		https://doi.org/10.1016/j.cell.2021.01.029
224	274 RepA/TelN loci	UGV-GENOME-0315964	UGV-GENOME-0315964		Gut Phage Database (GPD_sequences)	1		Yes		https://doi.org/10.1016/j.cell.2021.01.029
225	274 RepA/TelN loci	UGV-GENOME-0316919	UGV-GENOME-0316919		Gut Phage Database (GPD_sequences)	1		Yes		https://doi.org/10.1016/j.cell.2021.01.029
226	274 RepA/TelN loci	UGV-GENOME-0317178	UGV-GENOME-0317178		Gut Phage Database (GPD_sequences)	1		Yes		https://doi.org/10.1016/j.cell.2021.01.029
227	274 RepA/TelN loci	UGV-GENOME-0318486	UGV-GENOME-0318486		Gut Phage Database (GPD_sequences)	1		Yes		https://doi.org/10.1016/j.cell.2021.01.029
228	274 RepA/TelN loci	UGV-GENOME-0318693	UGV-GENOME-0318693		Gut Phage Database (GPD_sequences)	1		Yes		https://doi.org/10.1016/j.cell.2021.01.029
229	274 RepA/TelN loci	UGV-GENOME-0320360	UGV-GENOME-0320360		Gut Phage Database (GPD_sequences)	1		Yes		https://doi.org/10.1016/j.cell.2021.01.029
230	274 RepA/TelN loci	UGV-GENOME-0321501	UGV-GENOME-0321501		Gut Phage Database (GPD_sequences)	1		Yes		https://doi.org/10.1016/j.cell.2021.01.029
231	274 RepA/TelN loci	UGV-GENOME-0321543	UGV-GENOME-0321543		Gut Phage Database (GPD_sequences)	1		Yes		https://doi.org/10.1016/j.cell.2021.01.029
232	274 RepA/TelN loci	UGV-GENOME-0322077	UGV-GENOME-0322077		Gut Phage Database (GPD_sequences)	1		Yes		https://doi.org/10.1016/j.cell.2021.01.029
233	274 RepA/TelN loci	UGV-GENOME-0323333	UGV-GENOME-0323333		Gut Phage Database (GPD_sequences)	1		Yes		https://doi.org/10.1016/j.cell.2021.01.029
234	274 RepA/TelN loci	uvig_103374_ERR479408_518_length_13170_VirSorter_cat_2	uvig_103374_ERR479408_518_length_13170_VirSorter_cat_2		IMG_VR_2020-10-12_5.1 (IMGVR_all_nucleotides.fna)	1		Yes
235	274 RepA/TelN loci	uvig_10478_ERR209706_676_length_29910_VirSorter_cat_1	uvig_10478_ERR209706_676_length_29910_VirSorter_cat_1		IMG_VR_2020-10-12_5.1 (IMGVR_all_nucleotides.fna)	1		Yes
236	274 RepA/TelN loci	uvig_123023_ERR525841_70_length_44051_VirSorter_cat_2	uvig_123023_ERR525841_70_length_44051_VirSorter_cat_2		IMG_VR_2020-10-12_5.1 (IMGVR_all_nucleotides.fna)	1		Yes
237	274 RepA/TelN loci	uvig_146073_ERR589841_1468_length_19111_VirSorter_cat_2	uvig_146073_ERR589841_1468_length_19111_VirSorter_cat_2		IMG_VR_2020-10-12_5.1 (IMGVR_all_nucleotides.fna)	1		Yes
238	274 RepA/TelN loci	uvig_164018_ERR688629_366_length_54340_VirSorter_cat_1	uvig_164018_ERR688629_366_length_54340_VirSorter_cat_1		IMG_VR_2020-10-12_5.1 (IMGVR_all_nucleotides.fna)	1		Yes
239	274 RepA/TelN loci	uvig_216686_ERR1018259_685_length_27961_VirSorter_cat_2	uvig_216686_ERR1018259_685_length_27961_VirSorter_cat_2		IMG_VR_2020-10-12_5.1 (IMGVR_all_nucleotides.fna)	1		Yes
240	274 RepA/TelN loci	uvig_238558_ERR1190661_1187_length_26275_VirSorter_cat_1	uvig_238558_ERR1190661_1187_length_26275_VirSorter_cat_1		IMG_VR_2020-10-12_5.1 (IMGVR_all_nucleotides.fna)	1		Yes
241	274 RepA/TelN loci	uvig_315883_SRR1160310_41_length_49700_VirSorter_cat_1	uvig_315883_SRR1160310_41_length_49700_VirSorter_cat_1		IMG_VR_2020-10-12_5.1 (IMGVR_all_nucleotides.fna)	1		Yes
242	274 RepA/TelN loci	uvig_318752_SRR925267_44_length_13908_VirSorter_cat_2	uvig_318752_SRR925267_44_length_13908_VirSorter_cat_2		IMG_VR_2020-10-12_5.1 (IMGVR_all_nucleotides.fna)	1		Yes
243	274 RepA/TelN loci	uvig_332803_SRR413702_1169_length_19979_VirSorter_cat_2	uvig_332803_SRR413702_1169_length_19979_VirSorter_cat_2		IMG_VR_2020-10-12_5.1 (IMGVR_all_nucleotides.fna)	1		Yes
244	274 RepA/TelN loci	uvig_362112_SRR1765370_39_length_47071_VirSorter_cat_1	uvig_362112_SRR1765370_39_length_47071_VirSorter_cat_1		IMG_VR_2020-10-12_5.1 (IMGVR_all_nucleotides.fna)	1		Yes
245	274 RepA/TelN loci	uvig_393873_SRR3132025_48_length_38331_VirSorter_cat_1	uvig_393873_SRR3132025_48_length_38331_VirSorter_cat_1		IMG_VR_2020-10-12_5.1 (IMGVR_all_nucleotides.fna)	1		Yes
246	274 RepA/TelN loci	uvig_394927_SRR3132113_87_length_53315_VirSorter_cat_1	uvig_394927_SRR3132113_87_length_53315_VirSorter_cat_1		IMG_VR_2020-10-12_5.1 (IMGVR_all_nucleotides.fna)	1		Yes
247	274 RepA/TelN loci	uvig_395272_SRR3160444_360_length_19812_VirSorter_cat_2	uvig_395272_SRR3160444_360_length_19812_VirSorter_cat_2		IMG_VR_2020-10-12_5.1 (IMGVR_all_nucleotides.fna)	1		Yes
248	274 RepA/TelN loci	uvig_395439_SRR3160456_139_length_48284_VirSorter_cat_2	uvig_395439_SRR3160456_139_length_48284_VirSorter_cat_2		IMG_VR_2020-10-12_5.1 (IMGVR_all_nucleotides.fna)	1		Yes
249	274 RepA/TelN loci	uvig_396058_SRR3160438_576_length_40525_VirSorter_cat_1	uvig_396058_SRR3160438_576_length_40525_VirSorter_cat_1		IMG_VR_2020-10-12_5.1 (IMGVR_all_nucleotides.fna)	1		Yes
250	274 RepA/TelN loci	uvig_396358_SRR6257512_126_length_46984_VirSorter_cat_2	uvig_396358_SRR6257512_126_length_46984_VirSorter_cat_2		IMG_VR_2020-10-12_5.1 (IMGVR_all_nucleotides.fna)	1		Yes
251	274 RepA/TelN loci	uvig_396477_SRR6257444_231_length_24512_VirSorter_cat_1	uvig_396477_SRR6257444_231_length_24512_VirSorter_cat_1		IMG_VR_2020-10-12_5.1 (IMGVR_all_nucleotides.fna)	1		Yes
252	274 RepA/TelN loci	uvig_396540_SRR6257397_222_length_39254_VirSorter_cat_1	uvig_396540_SRR6257397_222_length_39254_VirSorter_cat_1		IMG_VR_2020-10-12_5.1 (IMGVR_all_nucleotides.fna)	1		Yes
253	274 RepA/TelN loci	uvig_429036_SRR4444771_41_length_31163_VirSorter_cat_2	uvig_429036_SRR4444771_41_length_31163_VirSorter_cat_2		IMG_VR_2020-10-12_5.1 (IMGVR_all_nucleotides.fna)	1		Yes
254	274 RepA/TelN loci	uvig_436485_SRR5032360_497_length_33053_VirSorter_cat_2	uvig_436485_SRR5032360_497_length_33053_VirSorter_cat_2		IMG_VR_2020-10-12_5.1 (IMGVR_all_nucleotides.fna)	1		Yes
255	274 RepA/TelN loci	uvig_473845_SRR5091454_610_length_31160_VirSorter_cat_1	uvig_473845_SRR5091454_610_length_31160_VirSorter_cat_1		IMG_VR_2020-10-12_5.1 (IMGVR_all_nucleotides.fna)	1		Yes
256	274 RepA/TelN loci	uvig_475370_SRR5106343_430_length_34251_VirSorter_cat_2	uvig_475370_SRR5106343_430_length_34251_VirSorter_cat_2		IMG_VR_2020-10-12_5.1 (IMGVR_all_nucleotides.fna)	1		Yes
257	274 RepA/TelN loci	uvig_524165_SRR6028557_343_length_20711_VirSorter_cat_2	uvig_524165_SRR6028557_343_length_20711_VirSorter_cat_2		IMG_VR_2020-10-12_5.1 (IMGVR_all_nucleotides.fna)	1		Yes
258	274 RepA/TelN loci	uvig_532294_SRR6054661_678_length_23956_VirSorter_cat_2	uvig_532294_SRR6054661_678_length_23956_VirSorter_cat_2		IMG_VR_2020-10-12_5.1 (IMGVR_all_nucleotides.fna)	1		Yes
259	274 RepA/TelN loci	uvig_576208_SRR5963415_145_length_53961_VirSorter_cat_1	uvig_576208_SRR5963415_145_length_53961_VirSorter_cat_1		IMG_VR_2020-10-12_5.1 (IMGVR_all_nucleotides.fna)	1		Yes
260	274 RepA/TelN loci	uvig_576586_SRR5963219_160_length_53810_VirSorter_cat_1	uvig_576586_SRR5963219_160_length_53810_VirSorter_cat_1		IMG_VR_2020-10-12_5.1 (IMGVR_all_nucleotides.fna)	1		Yes
261	274 RepA/TelN loci	uvig_95220_ERR479260_412_length_14426_VirSorter_cat_2	uvig_95220_ERR479260_412_length_14426_VirSorter_cat_2		IMG_VR_2020-10-12_5.1 (IMGVR_all_nucleotides.fna)	1		Yes
262	56 ParB loci	AAKRTH010000031.1_Salmonella_enterica_strain_PNUSAS040036_SAMN09101057-rid6005333.denovo.31,_whole_genome_shotgun_sequence	AAKRTH010000031.1		NCBI	1	1	Yes	Fig. 3A
263	56 ParB loci	AALCNF010000039.1_Salmonella_enterica_strain_PNUSAS101987_SAMN12831260-rid8281433.denovo.039,_whole_genome_shotgun_sequence	AALCNF010000039.1		NCBI	1	1	Yes	Fig. 3A
264	56 ParB loci	AAOHHU010000001.1_Salmonella_enterica_subsp._enterica_strain_FNE0015_SAMN02345298-rid5020463.denovo.01,_whole_genome_shotgun_sequence	AAOHHU010000001.1		NCBI	0	1	Yes	Fig. 3A
265	56 ParB loci	AAPUAB010000019.1_Salmonella_enterica_strain_2016AM-2902_SAMN13916650-rid8927543.denovo.019,_whole_genome_shotgun_sequence	AAPUAB010000019.1		NCBI	1	1	Yes	Fig. 3A
266	56 ParB loci	AATWXR010000012.1_Shigella_sonnei_strain_PNUSAE047885_SAMN14057247-rid9011723.denovo.012,_whole_genome_shotgun_sequence	AATWXR010000012.1		NCBI	1	1	Yes	Fig. 3A
267	56 ParB loci	AAURNX010000018.1_Shigella_sonnei_strain_PNUSAE037195_SAMN13030306-rid8390313.denovo.018,_whole_genome_shotgun_sequence	AAURNX010000018.1		NCBI	1	1	Yes	Fig. 3A
268	56 ParB loci	AAVDYN010000021.1_Shigella_sonnei_strain_PNUSAE004155_SAMN05714098-rid6248953.denovo.021,_whole_genome_shotgun_sequence	AAVDYN010000021.1		NCBI	1	1	Yes	Fig. 3A
269	56 ParB loci	AAWP01000059.1_Vibrio_campbellii_HY01_gcontig_1104549821613,_whole_genome_shotgun_sequence	AAWP01000059.1		NCBI	0	1	Yes	Fig. 3A
270	56 ParB loci	AAXOBY010000031.1_Vibrio_parahaemolyticus_strain_PHLUSAVBR00056_SAMN09296051-rid6065443.denovo.31,_whole_genome_shotgun_sequence	AAXOBY010000031.1		NCBI	1	1	Yes	Fig. 3A
271	56 ParB loci	ABBAOQ010000019.1_Vibrio_parahaemolyticus_strain_21MO05SH02-V1_SAMN19918904-rid12563723.denovo.19,_whole_genome_shotgun_sequence	ABBAOQ010000019.1		NCBI	1	1	Yes	Fig. 3A
272	56 ParB loci	ABCRDV010000033.1_Salmonella_enterica_subsp._enterica_serovar_Oslo_strain_1449347_SAMN21579074-rid13037093.denovo.34,_whole_genome_shotgun_sequence	ABCRDV010000033.1		NCBI	0	1	Yes	Fig. 3A
273	56 ParB loci	ABFIBJ010000016.1_Vibrio_cholerae_strain_PNUSAV002570_SAMN26504480-rid14023433.denovo.17,_whole_genome_shotgun_sequence	ABFIBJ010000016.1		NCBI	1	1	Yes	Fig. 3A
274	56 ParB loci	CP009091.1_Salmonella_enterica_subsp._enterica_serovar_Enteritidis_strain_OLF-SE9-10012,_complete_genome_1854565..1955636 (2):	CP009091.1		NCBI	0	1	Yes	Fig. 3A
275	56 ParB loci	DACQFQ010000030.1_TPA_asm:_Vibrio_vulnificus_isolate_vv-79_SAMN13241692-rid8829663.denovo.032,_whole_genome_shotgun_sequence	DACQFQ010000030.1		NCBI	1	1	Yes	Fig. 3A
276	56 ParB loci	DACQHK010000028.1_TPA_asm:_Vibrio_vulnificus_isolate_vv-36_SAMN13241650-rid8828763.denovo.30,_whole_genome_shotgun_sequence	DACQHK010000028.1		NCBI	1	1	Yes	Fig. 3A
277	56 ParB loci	DACQKF010000018.1_TPA_asm:_Vibrio_parahaemolyticus_strain_YK32_SAMN10240008-rid8775153.denovo.21,_whole_genome_shotgun_sequence	DACQKF010000018.1		NCBI	1	1	Yes	Fig. 3A
278	56 ParB loci	DACXMS010000035.1_TPA_asm:_Aeromonas_hydrophila_isolate_JG1752_SAMN04123815-rid8203393.denovo.36,_whole_genome_shotgun_sequence	DACXMS010000035.1		NCBI	1	1	Yes	Fig. 3A
279	56 ParB loci	DADVCM010000038.1_TPA_asm:_Citrobacter_freundii_strain_C238B_SAMD00137821-rid11919143.denovo.038,_whole_genome_shotgun_sequence	DADVCM010000038.1		NCBI	1	1	Yes	Fig. 3A
280	56 ParB loci	DAHLEC010000023.1_TPA_asm:_Vibrio_parahaemolyticus_strain_VP17039_SAMN20371812-rid14660853.denovo.28,_whole_genome_shotgun_sequence	DAHLEC010000023.1		NCBI	1	1	Yes	Fig. 3A
281	56 ParB loci	DAHLRG010000017.1_TPA_asm:_Vibrio_parahaemolyticus_strain_SPVP130057_SAMN20352571-rid14663833.denovo.21,_whole_genome_shotgun_sequence	DAHLRG010000017.1		NCBI	1	1	Yes	Fig. 3A
282	56 ParB loci	DAHMBX010000024.1_TPA_asm:_Vibrio_parahaemolyticus_strain_VP09185_SAMN20297913-rid14647433.denovo.28,_whole_genome_shotgun_sequence	DAHMBX010000024.1		NCBI	1	1	Yes	Fig. 3A
283	56 ParB loci	DAHMCM010000025.1_TPA_asm:_Vibrio_parahaemolyticus_strain_VP10309_SAMN20298402-rid14649923.denovo.29,_whole_genome_shotgun_sequence	DAHMCM010000025.1		NCBI	1	1	Yes	Fig. 3A
284	56 ParB loci	DAHSCR010000015.1_TPA_asm:_Vibrio_parahaemolyticus_strain_SPVP140259_SAMN20352970-rid14660003.denovo.19,_whole_genome_shotgun_sequence	DAHSCR010000015.1		NCBI	1	1	Yes	Fig. 3A
285	56 ParB loci	DAHSLW010000024.1_TPA_asm:_Vibrio_parahaemolyticus_strain_VP12122_SAMN20352447-rid14650733.denovo.25,_whole_genome_shotgun_sequence	DAHSLW010000024.1		NCBI	1	1	Yes	Fig. 3A
286	56 ParB loci	JAAETU010001843.1_MAG:_Ketobacter_sp._isolate_Vin_15_VinG_CONTIG4386088,_whole_genome_shotgun_sequence	JAAETU010001843.1		NCBI	1	1	Yes	Fig. 3A
287	56 ParB loci	JAANAW010000023.1_Aeromonas_hydrophila_strain_LZ-MG14_contig23,_whole_genome_shotgun_sequence	JAANAW010000023.1		NCBI	1	1	Yes	Fig. 3A
288	56 ParB loci	JABCDN010000018.1_Vibrio_parahaemolyticus_strain_V41_contig18,_whole_genome_shotgun_sequence	JABCDN010000018.1		NCBI	1	1	Yes	Fig. 3A
289	56 ParB loci	JAGJOC010000026.1_Vibrio_parahaemolyticus_strain_GLO1279_scaffold_25,_whole_genome_shotgun_sequence	JAGJOC010000026.1		NCBI	1	1	Yes	Fig. 3A
290	56 ParB loci	KT898133.1_Aeromonas_phage_phiARM81ld,_complete_genome	KT898133.1		NCBI	1	1	Yes	Fig. 3A
291	56 ParB loci	MWZM01000022.1_Vibrio_cholerae_strain_V-126-16_NODE_22,_whole_genome_shotgun_sequence	MWZM01000022.1		NCBI	1	1	Yes	Fig. 3A
292	56 ParB loci	NZ_AHIE01000047.1_Pantoea_stewartii_subsp._stewartii_DC283_WGS_Sequence47,_whole_genome_shotgun_sequence	NZ_AHIE01000047.1		NCBI	1	1	Yes	Fig. 3A
293	56 ParB loci	NZ_AIDA02000063.1_Vibrio_cyclitrophicus_1F97_1F-97_contig_21_0,_whole_genome_shotgun_sequence	NZ_AIDA02000063.1		NCBI	1	1	Yes	Fig. 3A
294	56 ParB loci	NZ_AP019820.1_Enterobacter_hormaechei_subsp._hoffmannii_strain_OIPH-N069_plasmid_pN069_3,_complete_sequence	NZ_AP019820.1		NCBI	1	1	Yes	Fig. 3A
295	56 ParB loci	NZ_CAJDZO010000030.1_Vibrio_rotiferianus_isolate_CBC12,_whole_genome_shotgun_sequence	NZ_CAJDZO010000030.1		NCBI	1	1	Yes	Fig. 3A
296	56 ParB loci	NZ_CAJNZP010000021.1_Vibrio_parahaemolyticus_10290_isolate_VP160152,_whole_genome_shotgun_sequence	NZ_CAJNZP010000021.1		NCBI	1	1	Yes	Fig. 3A
297	56 ParB loci	NZ_CDBI01000063.1_Aeromonas_popoffii_strain_CIP_105493,_whole_genome_shotgun_sequence	NZ_CDBI01000063.1		NCBI	1	1	Yes	Fig. 3A
298	56 ParB loci	NZ_CP095283.1_Aeromonas_hydrophila_strain_Ah2111_plasmid_unnamed2	NZ_CP095283.1		NCBI	1	1	Yes	Fig. 3A
299	56 ParB loci	NZ_DF093595.1_Photobacterium_leiognathi_subsp._mandapamensis_svers.1.1.,_whole_genome_shotgun_sequence	NZ_DF093595.1		NCBI	1	1	Yes	Fig. 3A
300	56 ParB loci	NZ_FJZF01000026.1_Enterobacter_hormaechei_strain_e1517,_whole_genome_shotgun_sequence	NZ_FJZF01000026.1		NCBI	1	1	Yes	Fig. 3A
301	56 ParB loci	NZ_JAAIXM010000029.1_Vibrio_parahaemolyticus_strain_M0904_scaffold29.1,_whole_genome_shotgun_sequence	NZ_JAAIXM010000029.1		NCBI	1	1	Yes	Fig. 3A
302	56 ParB loci	NZ_JAECPY010000001.1_Salmonella_enterica_strain_S16_S16_contig000001,_whole_genome_shotgun_sequence_379865..480915	NZ_JAECPY010000001.1		NCBI	0	1	Yes	Fig. 3A
303	56 ParB loci	NZ_JAFKOV010000028.1_Vibrio_vulnificus_strain_Vv21_NODE_28_length_48076_cov_306.009125,_whole_genome_shotgun_sequence	NZ_JAFKOV010000028.1		NCBI	1	1	Yes	Fig. 3A
304	56 ParB loci	NZ_JAFNCY010000043.1_Vibrio_crassostreae_strain_35_P_149_1490200043,_whole_genome_shotgun_sequence	NZ_JAFNCY010000043.1		NCBI	1	1	Yes	Fig. 3A
305	56 ParB loci	NZ_JAFNDJ010000042.1_Vibrio_crassostreae_strain_31_O_77_1489100042,_whole_genome_shotgun_sequence	NZ_JAFNDJ010000042.1		NCBI	1	1	Yes	Fig. 3A
306	56 ParB loci	NZ_JAGKSH010000023.1_Enterobacter_hormaechei_subsp._steigerwaltii_strain_UTI_PT8_NODE_23_length_47219_cov_153.502,_whole_genome_shotgun_sequence	NZ_JAGKSH010000023.1		NCBI	1	1	Yes	Fig. 3A
307	56 ParB loci	NZ_JAMQWA010000037.1_Vibrio_alginolyticus_strain_RM-39-4_Contig_37_163.629_pilon,_whole_genome_shotgun_sequence	NZ_JAMQWA010000037.1		NCBI	1	1	Yes	Fig. 3A
308	56 ParB loci	NZ_JANHEN010000026.1_Vibrio_parahaemolyticus_strain_GZ21031_NODE_26_length_40675_cov_349.733,_whole_genome_shotgun_sequence	NZ_JANHEN010000026.1		NCBI	1	1	Yes	Fig. 3A
309	56 ParB loci	NZ_JZYS01000128.1_Enterobacter_kobei_strain_35730_contig128,_whole_genome_shotgun_sequence	NZ_JZYS01000128.1		NCBI	1	1	Yes	Fig. 3A
310	56 ParB loci	NZ_LYYP01000065.1_Salmonella_enterica_subsp._enterica_serovar_Enteritidis_strain_SJTUF10867_SJTUF10867_27,_whole_genome_shotgun_sequence_107881..208952	NZ_LYYP01000065.1		NCBI	0	1	Yes	Fig. 3A
311	56 ParB loci	NZ_SMLI01000015.1_Vibrio_owensii_strain_BR345_15,_whole_genome_shotgun_sequence	NZ_SMLI01000015.1		NCBI	1	1	Yes	Fig. 3A
312	56 ParB loci	NZ_UNTJ01000019.1_Enterobacter_hormaechei_strain_2485STDY5438424,_whole_genome_shotgun_sequence	NZ_UNTJ01000019.1		NCBI	1	1	Yes	Fig. 3A
313	56 ParB loci	NZ_VTYD01000020.1_Vibrio_hepatarius_strain_070516A_scaffold_19,_whole_genome_shotgun_sequence	NZ_VTYD01000020.1		NCBI	1	1	Yes	Fig. 3A
314	56 ParB loci	NZ_VZPX01000047.1_Vibrio_chagasii_strain_CCUG_48643_contig_0000047,_whole_genome_shotgun_sequence	NZ_VZPX01000047.1		NCBI	1	1	Yes	Fig. 3A
315	56 ParB loci	RDPN01000003.1_Vibrio_anguillarum_strain_950810-4/1_contig_3,_whole_genome_shotgun_sequence	RDPN01000003.1		NCBI	1	1	Yes	Fig. 3A
316	56 ParB loci	VTTU01000051.1_Citrobacter_braakii_strain_C7_NODE_28_length_45159_cov_119.398585,_whole_genome_shotgun_sequence	VTTU01000051.1		NCBI	1	1	Yes	Fig. 3A

## Sheet: Summary Stats
Supplementary Table 2
With Catalytic sites			No Catalytic Sites Predicted
Cluster_num	Seq Count		Cluster_num	Seq Count			2-tailed T-Test for Significance
Cluster_1	1		Cluster_0	2		p=	0.0163671
Cluster_25	1		Cluster_2	3
Cluster_32	2		Cluster_3	2
Cluster_40	1		Cluster_4	6
Cluster_42	2		Cluster_5	1
Cluster_43	4		Cluster_6	4
Cluster_45	1		Cluster_7	21				In a Singleton Cluster?
Cluster_48	3		Cluster_8	1				Yes	No
Cluster_49	1		Cluster_9	1		Catalytic Sites?	Yes	29	32	61
Cluster_50	1		Cluster_10	26			No	26	184	210
Cluster_51	1		Cluster_11	1				55	216	271
Cluster_53	1		Cluster_12	10
Cluster_54	3		Cluster_13	5			Fisher's Exact Test for Significance
Cluster_56	1		Cluster_14	5			2-tailed	p=	6.2554e-09
Cluster_57	3		Cluster_15	3		Conclusion: singleton clusters significantly enriched among loci with autoproteolytic cI
Cluster_58	1		Cluster_16	1
Cluster_61	1		Cluster_17	1
Cluster_62	1		Cluster_18	1
Cluster_63	1		Cluster_19	12
Cluster_64	3		Cluster_20	1
Cluster_65	6		Cluster_21	4
Cluster_66	1		Cluster_22	17
Cluster_67	2		Cluster_23	1
Cluster_68	1		Cluster_24	1
Cluster_69	1		Cluster_26	1
Cluster_70	4		Cluster_27	1
Cluster_71	1		Cluster_28	1
Cluster_72	1		Cluster_29	4
Cluster_73	1		Cluster_30	1
Cluster_74	3		Cluster_31	32
Cluster_75	1		Cluster_33	3
Cluster_77	1		Cluster_34	6
Cluster_78	1		Cluster_35	1
Cluster_79	1		Cluster_36	1
Cluster_80	1		Cluster_37	1
Cluster_82	1		Cluster_38	5
Cluster_85	1		Cluster_39	1
Cluster_86	1		Cluster_41	1
Cluster_87	1		Cluster_43	4
Cluster_88	1		Cluster_44	1
			Cluster_46	2
Avg	1.6		Cluster_47	2
stdev	1.13578		Cluster_48	3
			Cluster_52	1
Singleton Clusters	29		Cluster_55	1
			Cluster_59	2
			Cluster_60	3
			Cluster_76	2
			Cluster_81	1
			Cluster_83	1
			Cluster_84	1
			Cluster_89	1
			Avg	4.11538
			stdev	6.35384
			Singleton Clusters	26
