# Supplementary material for: Small protein modules dictate prophage fates during polylysogeny
Source: Nature. 2023 Jul 26;620(7974):625–33. doi: 10.1038/s41586-023-06376-y (PMC10432266; doi:10.1038/s41586-023-06376-y)
Supplement: Supplementary file 5 — Sequence list returned from the TF63-based search classified by genomic contexts and hallmark features. [file 41586_2023_6376_MOESM5_ESM.xlsx]

## Sheet: Sheet1
Supplementary Table 2. Sequence list returned from the TF63-based search classified by genomic contexts and hallmark features.
NCBI Nucleotide Accession	TF63 Homolog (protein)	Blast e-Value	Family	Genus	Species	Genomic Context Group		Genomic Context Group	Count	Hallmark Features	Additional Notes
NZ_AIDA02000063.1	WP_016786069.1	2.15e-69	Vibrionaceae	Vibrio	cyclitrophicus	2		1	14	Between repA and telN genes
DACQKF010000018.1	HAS6603890.1	9.25e-66	Vibrionaceae	Vibrio	parahaemolyticus	2		2	27	Within 5Kb of parB gene
NZ_JAMQWA010000037.1	WP_256416429.1	3.12e-64	Vibrionaceae	Vibrio	alginolyticus	2		3	65	Near many small ORFs of unknown function. Within 25Kb of conserved operon of Terminase->small-ORF->portal genes. Phages show generally conserved genome organization	Few nearby hallmark genes
NZ_JAFKOV010000028.1	WP_206624668.1	4.97e-64	Vibrionaceae	Vibrio	vulnificus	2		4	9	Within 10Kb of PF03237 (T4-like terminase) and TIGR01540 (phage portal protein, PBSX family)
DAHTPZ010000031.1	HCH2416246.1	1.68e-63	Vibrionaceae	Vibrio	parahaemolyticus	2		Other contexts	2
NZ_AP025475.1	WP_261890238.1	5.37e-60	Vibrionaceae	Vibrio	cortegadensis	2		Total Count	117
NZ_CAJDZO010000030.1	WP_182027483.1	9.65e-59	Vibrionaceae	Vibrio	rotiferianus	2
NZ_CAJNZP010000021.1	WP_140347770.1	1.55e-58	Vibrionaceae	Vibrio	parahaemolyticus	2
DAHSCR010000015.1	HCG7105002.1	1.43e-57	Vibrionaceae	Vibrio	parahaemolyticus	2
DAHSLW010000024.1	HCG8352147.1	6.24e-57	Vibrionaceae	Vibrio	parahaemolyticus	2
NZ_JAMQQR010000003.1	WP_258683587.1	1.11e-56	Vibrionaceae	Vibrio	diabolicus	2
MT366580.1	QJT70762.1	1.16e-56	Vibrionaceae	Vibrio	phage HY01	2
NZ_JAAIXM010000029.1	WP_191786609.1	2.78e-56	Vibrionaceae	Vibrio	parahaemolyticus	2
JABCDN010000018.1	MBE4286712.1	4.13e-56	Vibrionaceae	Vibrio	parahaemolyticus	2
DADWXL010000029.1	HBB9946557.1	7.62e-56	Vibrionaceae	Vibrio	parahaemolyticus	2
NZ_AP025468.1	WP_150897841.1	8.73e-56	Vibrionaceae	Vibrio	chagasii	2
NZ_JAFNCY010000043.1	WP_194579680.1	2.56e-55	Vibrionaceae	Vibrio	crassostreae	2
NZ_JAAKZK010000028.1	WP_176246178.1	1.96e-46	Vibrionaceae	Vibrio	aestuarianus	2
NZ_DF093595.1	WP_008986179.1	3.2e-45	Vibrionaceae	Photobacterium	leiognathi	2
NZ_SMLI01000015.1	WP_240694531.1	3.83e-44	Vibrionaceae	Vibrio	owensii	2
NZ_JAAUWT010000025.1	WP_238930593.1	2.32e-38	Vibrionaceae	Vibrio	sp.	2
VTYD01000020.1	NOI16418.1	1e-35	Vibrionaceae	Vibrio	hepatarius	2
NZ_MQVJ01000012.1	WP_077283217.1	1.13e-35	Vibrionaceae	Vibrio	sp.	1
DACZQU010000020.1	HAV1337918.1	1.16e-35	Vibrionaceae	Vibrio	parahaemolyticus	1
DAHUNN010000022.1	HCH5589198.1	2.56e-35	Vibrionaceae	Vibrio	parahaemolyticus	1
DACQFT010000024.1	HAS6050389.1	3.78e-35	Vibrionaceae	Vibrio	vulnificus	1
AAXNLE010000038.1	EGR0992903.1	4.2e-35	Vibrionaceae	Vibrio	parahaemolyticus	1
JABCEM010000021.1	MBE4177987.1	6.26e-35	Vibrionaceae	Vibrio	parahaemolyticus	1
DACQJL010000022.1	HAS6505820.1	8.62e-35	Vibrionaceae	Vibrio	parahaemolyticus	1
NZ_MWZM01000022.1	WP_230639236.1	6.56e-34	Vibrionaceae	Vibrio	cholerae	2
JAMQXZ010000121.1	MCR9548988.1	9.58e-34	Vibrionaceae	Vibrio	antiquarius	1
NZ_AIDA02000072.1	WP_016785865.1	1.26e-33	Vibrionaceae	Vibrio	cyclitrophicus	1
DAETXO010000021.1	HBI3715623.1	1.44e-33	Vibrionaceae	Vibrio	parahaemolyticus	1
AAXNKS010000028.1	EGR0939044.1	2.04e-33	Vibrionaceae	Vibrio	cholerae	2
AAXNIO010000023.1	EGR0659946.1	3.81e-33	Vibrionaceae	Vibrio	cholerae	2
NZ_JAKEVQ010000025.1	WP_239928368.1	2.35e-26	Vibrionaceae	Vibrio	brasiliensis	3
NZ_JAAKZK010000040.1	WP_176246398.1	5.31e-26	Vibrionaceae	Vibrio	aestuarianus	Other
NZ_POSK01000023.1	WP_102967305.1	3.33e-25	Vibrionaceae	Vibrio	diazotrophicus	3
NZ_MCVW01000180.1	WP_102381494.1	2.58e-23	Vibrionaceae	Vibrio	lentus	Other
NZ_WXWN01000298.1	WP_161489181.1	4.46e-23	Vibrionaceae	Vibrio	sp.	3
NZ_VTXW01000025.1	WP_171368957.1	1.67e-22	Vibrionaceae	Vibrio	chagasii	4
NZ_MAJN01000010.1	WP_065641049.1	2.69e-22	Vibrionaceae	Aliivibrio	fischeri	3
NZ_VTYG01000031.1	WP_171349338.1	2.78e-22	Vibrionaceae	Vibrio	coralliilyticus	4
CALSHF010000051.1	CAH6979591.1	2.99e-22	Vibrionaceae	Vibrio	chagasii	3
NZ_JALGBE010000020.1	WP_243345121.1	4.16e-22	Vibrionaceae	Vibrio	vulnificus	3
NZ_CP098035.1	WP_170903622.1	5.74e-22	Vibrionaceae	Vibrio	alginolyticus	3
ABCQSH010000019.1	EIE1227627.1	6.51e-22	Vibrionaceae	Vibrio	vulnificus	3
DAHSFZ010000018.1	HCG7534107.1	7.46e-22	Vibrionaceae	Vibrio	parahaemolyticus	3
NZ_JAILXN010000002.1	WP_154813882.1	8.8e-22	Vibrionaceae	Vibrio	cholerae	3
NZ_CP060090.1	WP_108695333.1	9.42e-22	Vibrionaceae	Vibrio	parahaemolyticus	3
NZ_JAMQXR010000001.1	WP_103169832.1	1.07e-21	Vibrionaceae	Vibrio	parahaemolyticus	3
AAXMKM010000042.1	EGQ7854354.1	1.2e-21	Vibrionaceae	Vibrio	vulnificus	3
NZ_NNQG01000076.1	WP_140350575.1	1.24e-21	Vibrionaceae	Vibrio	parahaemolyticus	3
NZ_MCAZ01000155.1	WP_118133850.1	2.56e-21	Vibrionaceae	Vibrio	cholerae	3
NZ_CP049915.1	WP_166015557.1	3.93e-21	Vibrionaceae	Vibrio	sp.	3
NZ_MAJR01000072.1	WP_065604386.1	4.64e-21	Vibrionaceae	Aliivibrio	fischeri	3
NZ_WXWK01000057.1	WP_161425888.1	4.73e-21	Vibrionaceae	Vibrio	sp.	3
NZ_JAESOS010000024.1	WP_193243534.1	5.16e-21	Vibrionaceae	Vibrio	parahaemolyticus	3
DAHMEB010000022.1	HCE4999853.1	5.52e-21	Vibrionaceae	Vibrio	parahaemolyticus	3
NZ_JAHGUW010000014.1	WP_215796774.1	7.18e-21	Vibrionaceae	Vibrio	anguillarum	3
NZ_CP033577.1	WP_124940341.1	1.2e-20	Vibrionaceae	Vibrio	mediterranei	4
NZ_CAKLCM010000005.1	WP_237487273.1	1.71e-20	Vibrionaceae	Vibrio	hippocampi	3
NZ_ABCH01000029.1	WP_006073180.1	1.94e-20	Vibrionaceae	Vibrio	shilonii	4
DACQLP010000027.1	HAS6788663.1	2.05e-20	Vibrionaceae	Vibrio	parahaemolyticus	3
JAHUDS010000033.1	MBY7933477.1	2.18e-20	Vibrionaceae	Vibrio	fluvialis	3
KP795453.1	AKN35798.1	2.52e-20	Vibrionaceae	Vibrio	sp.	3
NZ_CAKLCM010000004.1	WP_237487158.1	2.88e-20	Vibrionaceae	Vibrio	hippocampi	3
NZ_JAKNPV010000096.1	WP_238825259.1	3.5e-20	Vibrionaceae	Vibrio	furnissii	3
JACBSW010000021.1	MBM5036767.1	4.87e-20	Vibrionaceae	Vibrio	parahaemolyticus	3
NZ_JACVHJ010000034.1	WP_228095419.1	6.34e-20	Vibrionaceae	Vibrio	parahaemolyticus	3
NZ_ADAF01000003.1	WP_000119695.1	7.69e-20	Vibrionaceae	Vibrio	mimicus	3
ABFSXD010000022.1	EJB5271330.1	8.4e-20	Vibrionaceae	Vibrio	vulnificus	3
JABSSS010000027.1	NRB68740.1	1.04e-19	Vibrionaceae	Vibrio	sp.	4
NZ_LPVA01000004.1	WP_062810197.1	1.17e-19	Vibrionaceae	Vibrio	parahaemolyticus	3
DAHRZF010000018.1	HCG6617775.1	1.22e-19	Vibrionaceae	Vibrio	parahaemolyticus	3
NZ_JAKNOK010000041.1	WP_238774985.1	1.33e-19	Vibrionaceae	Vibrio	parahaemolyticus	3
DACQGC010000027.1	HAS6087791.1	1.39e-19	Vibrionaceae	Vibrio	vulnificus	3
NZ_JAKEUV010000016.1	WP_239839025.1	1.39e-19	Vibrionaceae	Vibrio	sp.	3
AAXNFB010000050.1	EGR0268321.1	1.55e-19	Vibrionaceae	Vibrio	alginolyticus	3
NZ_CP054702.1	WP_129148084.1	1.55e-19	Vibrionaceae	Vibrio	alginolyticus	3
DADYGG010000032.1	HBC3836250.1	1.66e-19	Vibrionaceae	Vibrio	parahaemolyticus	3
NZ_JAFLNQ010000030.1	WP_206971480.1	2.14e-19	Vibrionaceae	Vibrio	alginolyticus	3
NZ_QRSF01000017.1	WP_140369671.1	2.15e-19	Vibrionaceae	Vibrio	parahaemolyticus	3
NZ_FNDD01000068.1	WP_093279574.1	3.13e-19	Vibrionaceae	Vibrio	xiamenensis	2
NZ_CP065368.1	WP_248376788.1	4.34e-19	Vibrionaceae	Vibrio	splendidus	3
KP795544.1	AKN37668.1	4.34e-19	Vibrionaceae	Vibrio	cyclitrophicus	3
NZ_JACNER010000019.1	WP_202652620.1	5.32e-19	Vibrionaceae	Vibrio	fluvialis	3
NZ_MDAG01000031.1	WP_102396236.1	8.67e-19	Vibrionaceae	Enterovibrio	norvegicus	4
LOBQ01000082.1	KYN82265.1	1.39e-18	Vibrionaceae	Vibrio	cidicii	3
WMCX01000016.1	MCD9511923.1	1.54e-18	Vibrionaceae	Photobacterium	phosphoreum	4
NZ_WMCP01000002.1	WP_232581159.1	1.09e-17	Vibrionaceae	Photobacterium	phosphoreum	4
NZ_CP099734.1	WP_261600500.1	1.33e-17	Vibrionaceae	Photobacterium	sp.	4
NZ_RDOK01000018.1	WP_194566749.1	1.45e-17	Vibrionaceae	Vibrio	anguillarum	3
MK672805.1	QCW19942.1	1.51e-17	Vibrionaceae	Vibrio	phage Va	3
NZ_CALYLG010000378.1	WP_208871622.1	1.51e-17	Vibrionaceae	Vibrio	aestuarianus	3
NZ_SSHN01000020.1	WP_136487843.1	3.62e-17	Vibrionaceae	Vibrio	sp.	3
NZ_JABCMA010000039.1	WP_169629082.1	7.28e-17	Vibrionaceae	Vibrio	alginolyticus	3
DAHUNN010000021.1	HCH5589186.1	2.93e-16	Vibrionaceae	Vibrio	parahaemolyticus	3
NZ_JAKNOR010000091.1	WP_238851856.1	3.1e-16	Vibrionaceae	Vibrio	fluvialis	3
NZ_JAKEVP010000026.1	WP_239974367.1	3.84e-16	Vibrionaceae	Photobacterium	damselae	3
NZ_MDAG01000004.1	WP_102394892.1	3.92e-16	Vibrionaceae	Enterovibrio	norvegicus	3
NZ_JAKEUU010000002.1	WP_239866149.1	4.37e-16	Vibrionaceae	Vibrio	sp.	3
MZ496294.1	QXM18795.1	5.78e-16	Vibrionaceae	Vibrio	phage ST2	2
JAJENQ010000001.1	MCC2521095.1	7.17e-16	Vibrionaceae	Vibrio	coralliilyticus	3
NZ_SYVH01000054.1	WP_137033973.1	7.97e-16	Vibrionaceae	Vibrio	kanaloae	3
NYXE01000105.1	MAD77581.1	1.68e-15	Chromatiaceae	Rheinheimera	sp.	3
AAXOXM020000050.1	EJG1615124.1	5.15e-15	Vibrionaceae	Vibrio	parahaemolyticus	3
AAXNZX010000031.1	EGR2744186.1	1.32e-14	Vibrionaceae	Vibrio	parahaemolyticus	3
DACPAZ010000020.1	HAS3046008.1	1.33e-13	Vibrionaceae	Vibrio	parahaemolyticus	3
NZ_JABFOJ010000034.1	WP_085576838.1	1.33e-13	Vibrionaceae	Vibrio	parahaemolyticus	3
NZ_CP020037.1	WP_108744678.1	1.71e-13	Vibrionaceae	Vibrio	parahaemolyticus	3
JAAUWT010000027.1	MBD1559574.1	2.7e-13	Vibrionaceae	Vibrio	sp.	3
NZ_MYFH01000455.1	WP_085609554.1	3.35e-13	Vibrionaceae	Vibrio	parahaemolyticus	3
AAVZXT010000014.1	EGG0282903.1	1.35e-12	Enterobacteriaceae	Salmonella	Enterica	1
NC_004456.1	NP_758895.1	6.55e-12	Vibrionaceae	Vibrio	phage VHML	1
NZ_JAKNON010000070.1	WP_016063657.1	7.08e-12	Vibrionaceae	Vibrio	parahaemolyticus	1
BOER01000029.1	GHY00910.1	7.43e-12	Vibrionaceae	Vibrio	cholerae	1
