# Supplementary material for: Small protein modules dictate prophage fates during polylysogeny
Source: Nature. 2023 Jul 26;620(7974):625–33. doi: 10.1038/s41586-023-06376-y (PMC10432266; doi:10.1038/s41586-023-06376-y)
Supplement: Supplementary file 6 — ParB search accession numbers and incidences of RepA–TelN co-occurrence. [file 41586_2023_6376_MOESM6_ESM.xlsx]

## Sheet: Sheet1
Supplementary Table 3. ParB search accession numbers and incidences of RepA-TelN co-occurrence.
ParB Contig (Seq No.)	Accession Number	Identifiable RepA/TelN locus?	Evidence?
262	AAKRTH010000031.1	Yes	TelN and/or RepA gene
263	AALCNF010000039.1	Yes	TelN and/or RepA gene
264	AAOHHU010000001.1	No	n/a
265	AAPUAB010000019.1	Yes	TelN and/or RepA gene
266	AATWXR010000012.1	Yes	TelN and/or RepA gene
267	AAURNX010000018.1	Yes	TelN and/or RepA gene
268	AAVDYN010000021.1	Yes	TelN and/or RepA gene
269	AAWP01000059.1	No	n/a
270	AAXOBY010000031.1	Yes	TelN and/or RepA gene
271	ABBAOQ010000019.1	Yes	TelN and/or RepA gene
272	ABCRDV010000033.1	No	n/a
273	ABFIBJ010000016.1	Yes	TelN and/or RepA gene
274	CP009091.1	No	n/a
275	DACQFQ010000030.1	Yes	TelN and/or RepA gene
276	DACQHK010000028.1	Yes	TelN and/or RepA gene
277	DACQKF010000018.1	Yes	TelN and/or RepA gene
278	DACXMS010000035.1	Yes	TelN and/or RepA gene
279	DADVCM010000038.1	Yes	TelN and/or RepA gene
280	DAHLEC010000023.1	Yes	TelN and/or RepA gene
281	DAHLRG010000017.1	Yes	TelN and/or RepA gene
282	DAHMBX010000024.1	Yes	TelN and/or RepA gene
283	DAHMCM010000025.1	Yes	TelN and/or RepA gene
284	DAHSCR010000015.1	Yes	TelN and/or RepA gene
285	DAHSLW010000024.1	Yes	TelN and/or RepA gene
286	JAAETU010001843.1	Yes	TelN and/or RepA gene
287	JAANAW010000023.1	Yes	TelN and/or RepA gene
288	JABCDN010000018.1	Yes	TelN and/or RepA gene
289	JAGJOC010000026.1	Yes	TelN and/or RepA gene
290	KT898133.1	Yes	TelN and/or RepA gene
291	MWZM01000022.1	Yes	TelN and/or RepA gene
186	NC_001901.1	Yes	TelN and/or RepA gene
292	NZ_AHIE01000047.1	Yes	TelN and/or RepA gene
293	NZ_AIDA02000063.1	Yes	TelN and/or RepA gene
294	NZ_AP019820.1	Yes	TelN and/or RepA gene
295	NZ_CAJDZO010000030.1	Yes	Perfect match sequence immediately upstream RepA
296	NZ_CAJNZP010000021.1	Yes	TelN and/or RepA gene
297	NZ_CDBI01000063.1	Yes	TelN and/or RepA gene
298	NZ_CP095283.1	Yes	TelN and/or RepA gene
299	NZ_DF093595.1	Yes	TelN and/or RepA gene
300	NZ_FJZF01000026.1	Yes	TelN and/or RepA gene
301	NZ_JAAIXM010000029.1	Yes	TelN and/or RepA gene
302	NZ_JAECPY010000001.1	No	n/a
303	NZ_JAFKOV010000028.1	Yes	TelN and/or RepA gene
304	NZ_JAFNCY010000043.1	Yes	TelN and/or RepA gene
305	NZ_JAFNDJ010000042.1	Yes	TelN and/or RepA gene
306	NZ_JAGKSH010000023.1	Yes	TelN and/or RepA gene
307	NZ_JAMQWA010000037.1	Yes	TelN and/or RepA gene
308	NZ_JANHEN010000026.1	Yes	TelN and/or RepA gene
309	NZ_JZYS01000128.1	Yes	TelN and/or RepA gene
310	NZ_LYYP01000065.1	No	n/a
311	NZ_SMLI01000015.1	Yes	TelN and/or RepA gene
312	NZ_UNTJ01000019.1	Yes	TelN and/or RepA gene
313	NZ_VTYD01000020.1	Yes	TelN and/or RepA gene
314	NZ_VZPX01000047.1	Yes	TelN and/or RepA gene
315	RDPN01000003.1	Yes	TelN and/or RepA gene
316	VTTU01000051.1	Yes	TelN and/or RepA gene
