# Supplementary material for: Small protein modules dictate prophage fates during polylysogeny
Source: Nature. 2023 Jul 26;620(7974):625–33. doi: 10.1038/s41586-023-06376-y (PMC10432266; doi:10.1038/s41586-023-06376-y)
Supplement: Supplementary file 7 — Strains used in this study. [file 41586_2023_6376_MOESM7_ESM.xlsx]

## Sheet: Strains
Supplementary Table 4. Bacterial strains used in this study.
Strain	Genotype	Reference
Escherichia coli T7Express lysY/Iq	E. coli str. B, MiniF lysY lacIq(CamR) / fhuA2 lacZ::T7 gene1 [lon] ompT gal sulA11 R(mcr-73::miniTn10-TetS)2 [dcm] R(zgb- 210::Tn10-TetS) endA1 Δ(mcrC-mrr) 114::IS10	NEB
E. coli TOP10	F– mcrA Δ(mrr-hsdRMS-mcrBC) φ80lacZΔM15 ΔlacX74 recA1 araD139 Δ(ara-leu)7697 galU galK λ– rpsL(StrR) endA1 nupG	Invitrogen
E. coli Turbo	F' proA+B+ lacIq ∆lacZM15 / fhuA2 ∆(lac-proAB) glnV galK16 galE15 R(zgb-210::Tn10)TetS endA1 thi-1 ∆(hsdS-mcrB)5	NEB
E. coli S17λpir	ΔlacU169 (ΦlacZΔM15), recA1, endA1, hsdR17, thi-1, gyrA96, relA1, λpir	(Simon et al, 1983)
Vibrio cyclitrophicus 1F-97 (Vibrio 1F-97)	WT	(Shapiro et al, 2012)
Aeromonas popoffii CIP 105493 / LMG 17541/ BAA-243 (JSS-3154)	WT	(Huys et al,1997)
A. popoffii ΔsmORFApop (JSS-3372)	ΔsmORFApop	This study
Aeromonas sp. ARM81 (JSS-3155)	WT	(Dziewit and Radlinska, 2016)
