# Supplementary material for: Small protein modules dictate prophage fates during polylysogeny
Source: Nature. 2023 Jul 26;620(7974):625–33. doi: 10.1038/s41586-023-06376-y (PMC10432266; doi:10.1038/s41586-023-06376-y)
Supplement: Supplementary file 8 — gBlocks and oligonucleotides used in this study for cloning, qPCR and EMSAs. [file 41586_2023_6376_MOESM8_ESM.xlsx]

## Sheet: Primers
Supplementary Table 5. Oligonucleotides and gene blocks used in this study
#	Name	Sequence (5 - 3)	Purpose; Template
1	JSO-2030	CACCTTCAGTCATATATTTTTCGGGATTC	1F-97 repA72 miniplasmid construction, ligated into pRE112-blunt; 1F-97 gDNA
2	JSO-2031	CACGTCACTTCTGTCGCTAATTTTAATAG	1F-97 repA72 miniplasmid construction, ligated into pRE112-blunt; 1F-97 gDNA
3	JSO-2032	CTGGGATAACCCCAGCCTTTTT	1F-97 repA63 miniplasmid construction, ligated into pRE112-blunt; 1F-97 gDNA
4	JSO-2033	GCCGAAGTAACCTATAACGTCAACTG	1F-97 repA63 miniplasmid construction, ligated into pRE112-blunt; 1F-97 gDNA
5	JSO-1457	GTTTTTTAATTAAGTGACCTTTACGCCAGTTTCCTC	PR72 -lux construction; 1F-97 gDNA
6	JSO-1458	TGTGAGATTCCCAAATACAGTAATTAGGATAGATTATTCC	PR72 and cI72-PR72; 1F-97 gDNA
7	JSO-1456	GTTTTTTAATTAAGAATCTGACTAAACTACCCATTGCCG	cI72-PR72; 1F-97 gDNA
8	JSO-206	TCTAGAAGAAGCTTGGGATC	pRE112 blunt; pRE112
9	JSO-250	CTGTTGCATGGGCATAAAG	pRE112 blunt; pRE112
10	JSO-1536	CATTTCACACCTCCTGTGGAGC	pTetA-tf72 construction; intramolecular reclosure of JSgblock-0089
11	JSO-1537	AAATATGATCCGATTGTTTCAGTGTTACGG	pTetA-tf72 construction; intramolecular reclosure of JSgblock-0089
12	JSO-2084	TGTCAGATAGGCTTTTTTACGAGACGA	pTetA-∆xreApop-luxRApop construction and luxRApop-PsmORFApop-lux construction; intramolecular reclosure of JSS-3142 or JSgblock-0195 (in vector), respectively
13	JSO-2085	GCGGTCAAACTCTTCGGTAAGTAG	pTetA-∆xreApop-luxRApop construction and luxRApop-PsmORFApop-lux construction; intramolecular reclosure of JSS-3142 or JSgblock-0195 (in vector), respectively
14	JSO-2086	GAATTTATCGATAACCCGTTTGATGTCCAT	pTetA-xreApop-∆luxRApop construction; intramolecular reclosure of JSS-3142
15	JSO-2087	CTGGTCAGAGTAGAGGATTATCTGTAATCA	pTetA-xreApop-∆luxRApop construction; intramolecular reclosure of JSS-3142
16	JSO-2098	AGAGATTTTGAGACACAACGTGGCT	Backbone construction to replace kan in pTetA-xreARM81ld-luxRARM81ld; JSgblock-0190
17	JSO-2099	TAACACTGGCAGAGCATTACGC	Backbone construction to replace kan in pTetA-xreARM81ld-luxRARM81ld; JSgblock-0190
18	JSO-1738	TCATCGAGTGCCTTTTGGCTG	Backbone amplification of pTetA plasmid for insertion by Gibson assembly; JSS-1507 (kan) or JSS-1487 (amp)
19	JSO-1739	TTCACACCTCCTGTGGAGCT	Backbone amplification of pTetA plasmid for insertion by Gibson assembly; JSS-1507 (kan) or JSS-1487 (amp)
20	JSO-1691	TTAATTAACTCGAGCGGTACCCG	Backbone amplification of lux plasmids for insertion by Gibson assembly; JSS-743
21	JSO-1692	ATGACTAAAAAAATTTCATTCATTATTAACGGCCAG	Backbone amplification of lux plasmids for insertion by Gibson assembly; JSS-743
22	JSO-2058	CGCATGGCTCCATTGAACTG	First round construction of cIARM81ld-PR-ARM81ld-lux; from Aeromonas sp. ARM81 gDNA
23	JSO-2054	GTTTTTTAATTAaGTGGACATTGTAGCCATTCCG	First round construction of Aeromonas phage cI-PR-lux; from Aeromonas sp. ARM81 gDNA and A. popoffii gDNA
24	JSO-2055	CATCTGACTCCACTTAACAGGGTG	First round construction of cIApop-PR-Apop-lux; from A. popoffii gDNA
25	JSO-2173	GTTTTTAATTAACGCATGGCTCCATTGAACTG	Second round insertion of cIARM81ld to create cIARM81ld-PR-ARM81ld-lux; PacI-KpnI digestion of JSO-2054 x 2058-constructed lux vector, from Aeromonas sp. ARM81 gDNA
26	JSO-2174	GTTTTGGTACCAGTGGACATTGTAGCCATTCCG	Second round insertion of cIARM81ld to create Aeromonas phage cI-PR-lux plasmids; PacI-KpnI digestion of JSO-2054 x 2058-constructed or JSO-2054 x 2055-constructed lux vector, from Aeromonas sp. ARM81 and A. popoffii gDNA
27	JSO-2175	GTTTTTAATTAACATCTGACTCCACTTAACAGGGTG	Second round insertion of cIApop to create cIApop-PR-Apop-lux; PacI-KpnI digestion of JSO-2054 x 2055-constructed lux vector, from A. popoffii gDNA
28	JSO-2106	CTTCTCTTCCGAGCGTTACGAC	qPCR; A. popoffii rpoB
29	JSO-2107	GGTCGATATCGTCCACTTCGTC	qPCR; A. popoffii rpoB
30	JSO-2186	CATGCTTCGTGGCTGATCCTTG	qPCR; Apop xreApop-luxRApop
31	JSO-2187	GAGGAAAAGGATGCCAAGGCTC	qPCR; Apop xreApop-luxRApop
32	JSO-2176	GCTTTGTATATGCCCCCACCTA	qPCR; ARM81ld virions
33	JSO-2177	GCAATCAGACATCAGTGCCAAG	qPCR; ARM81ld virions
34	JSO-2178	ATTCGTGGATCCGCATAGATGT	qPCR; ARM81mr virions
35	JSO-2179	ATCCCAGTGCTCGATTACGTTC	qPCR; ARM81mr virions
36	JSO-1896	AATCTTTGTTCCTGGCTTCACGT	qPCR; 1F-97 phage 72 virions
37	JSO-1897	GAGGAAACTGGCGTAAAGGTCA	qPCR; 1F-97 phage 72 virions
38	JSO-2190	ACCTTATCAACGCTAAGCCGATC	qPCR; 1F-97 rpoB
39	JSO-2191	CGACGTTTGTGCGTAACTTCTG	qPCR; 1F-97 rpoB
40	JSO-2188	TTGCAACTAAAGGACGCTAGGG	qPCR; 1F-97 smORF72
41	JSO-2189	GAGCATATCCTCCGCATCATGT	qPCR; 1F-97 smORF72
42	JSO-1894	CGATCTTGCCACACCTATCACA	qPCR; 1F-97 phage 63 virions
43	JSO-1895	GTTGGGAACACTCAAGCAGGA	qPCR; 1F-97 phage 63 virions
44	GAB424	TGCTGCCCCTCCTTGCGTATC	EMSA probe; PR63
45	GAB425	TGTCTTTGAGAGAGCAAGCTCTTCTC	EMSA probe; PR63
46	GAB428	CGCTTTCTTTCTTGCTTCTCG	EMSA probe; PR72
47	GAB429	TGTGAGATTCCCAAATACAG	EMSA probe; PR72
48	GAB474	GTCGCTGGCCAAGAGAGTC	EMSA probe; PR-Apop
49	GAB475	TTATTGTTCCCCCTTCAGCCG	EMSA probe; PR-Apop
50	GAB476	AGCGCTGACCGATCGTTG	EMSA probe; PR-ARM81ld
51	GAB477	TTATCGTTTCCCCTTCAGACGC	EMSA probe; PR-ARM81ld
52	JSgblock-0089	CCTATCAGTGATAGAGAAAAGTGAAATGGGAGCTCCACAGGAGGTGTGAAATGCACGCAAAACGTCAGAACTGGCGTGAACTATTAAAATTAGCGACAGAAGTGACGTGTACTTATATGAAATATGATCCGATTGTTTCAGTGTTACGGCACTGCAGAGAAGCTAAGGGTATGACTCAAAAGGATTTAGCGGGTTATACGGGACTGAGTTACCGAACTATCCAGAGAATGGAGTCCGGTGATACGGATATGAAGCTTGGCCAGTACAGAAGAATTCTTGATGCTTTAGATCTTACTGATATGGATGTTAGCGTGGCGTTATTAAGTCATGAGTTTACGAAAGCGGATGATGTGGCCAGTGCTGCTAAGTTGCTACCACTCCAGGTAAGGGAAGTGCTGG…	pTetA-tf72
53	JSgblock-0090	CCTATCAGTGATAGAGAAAAGTGAAATGGGAGCTCCACAGGAGGTGTGAAATGCACCAAAATAAAAACGATAAGCGAAGCCAGGCATTAGTTCTTATGTTGCAACTAAAGGACGCTAGGGAAAAATTAAGGAACCAGGTAGCCAAAGACCATCACATTAATGACGATTTATTGGCCCTGTTACATGATGCGGAGGATATGCTCGAAATATTGATACAGTGAACCCTCAGCCAATGCGCTGATTCATGGAAGATGGTAGTTTTGGCGGTTTCTTTTACGATTTTCCGTAAAGGTGACCATAGTCAGATAAGAAATTCTTATTGATCTTATCTGCTAAACCACTAATTGAGTCATCGAGTGCCTTTTGGCTGGCCTCCCATGCGGCTGTCATTGCCTCAAC	pTetA-smORF72
54	JSgblock-0174	CGGGTACCGCTCGAGTTAATTAATATAATACTGTTATTATATACAGGTGGTTGCGGTTGACTGCTTGCTCAATCGCTTACACTTTCATCAACGTGAAAATCATAAGGAGAAAACATGACTAGAGGTATATGAATTAAACCCGTAGGAAATGTAGATGAAAAAGACGTTGATGCAGCAGCAAGTGAAACAATGCGTACAAGACTTAGTAAAGACTCAGGAAAGGCTTTCCCCTGAAGCTAAACGACTAAGTGATCAGGAAGTAAAGGAGATTCGCTCCTTACTGCATGAAGCCGCTGACCTCATCCAGATGCTAGCATGATAAAGAGCCCCTACTTGGGGCTTTTATCATATTTCATATAAGTACACGTCACTTCTGTCGCTAATTTTAATAGTTCACGC…	PsmORF72-lux
55	JSgblock-0175	CCTATCAGTGATAGAGAAAAGTGAAATGGGAGCTCCACAGGAGGTGTGAAATGAAAAATTTAGAAATAAAAAAAATTATCGGAGACTTAGAAATGATGGCTGCAGCGGCTGAGCCTGGTGTGGTTATTACGGAGGAAATGAGTATAAGTTGCAGCGTTACGCTACTAAAAGCTGTGGATGAGTTAAAAAGGAGAGTATACGGAAAGGATTCCACACAAACCGCAATCGTCTGAGGCTGTGGACATGTTGCTTTTCTATGATGTCTCATCGAGTGCCTTTTGGCTGGCCTCCCATGCGGCTGTCATTGCCTCAAC	pTetA-smORF63
56	JSgblock-0176	CCTATCAGTGATAGAGAAAAGTGAAATGGGAGCTCCACAGGAGGTGTGAAATGAAAAAAGCAGACCCGATTGTCTATGTTTTAAGGCGATACCGTGAAAATCAGGGAATTTCACAAGATAAAATGTCAGGATTGACAGGCATTAGCGTGAGCACCATTCAAAGAATTGAGAATGGTCGAACCGATATGAAGCTGAGTCATTACAGGAGTTATCTTAATGCGCTCGGTATGTCTGATATGGATGTATCAATCGCGCTTTTCTCTCACGAGTTCGTAACTGAAAAAGATGTAGCCGCGATGGCTAGGCAGTTTCCATTGAAGGTAAAGAGGGTGCTTATCCGCTTTCTTGATGAATTATCTGAGGCACTAAAACATTAACGGCACCACATAATGGTCATCG…	pTetA-tf63
57	JSgblock-0189	GGGTACCGCTCGAGTTAATTAAACCAGCTGCCTTGGCTAATTCTGTCTTTGAGAGAGCAAGCTCTTCTCTTCGCATTCGGATGCGATCACCCATCTTATTCATATGTATATATTAGCAGCAAAGTAAACCCAAGTTTACCTGTTTTTTAAACTCAAACTGTGTTTAGAATCACCTAAACCTAGGTTTACTTTTGCGCTTCCAGTTAGTAGAATCATCGTATGAATACAGTTGACGTTATAGGTTACTTCGGCTCCAAGCCAAAAGTAGCGAAAGCACTAAAAGTTTCAAAGCAGGCCATTGGTAAGTGGGGCGATACAGTCCCTGAATTACGCCAGTTTCAACTGGAGGTTATTACTAACGGTGAGCTTAAAAGCGATTTCACATCAATAAAGATACGC…	PR63-lux
58	JSgblock-0167	GGGTACCGCTCGAGTTAATTAAGAAATAAACCTAGGTTTACATCTAGGCTGTCTTAATTTTGCTCGATCTTGCCACACCTATCACAGGGTGAATACAAGACACCTCAGATAATGGGAAAGTCATTCTGGAATAGCCATTATTAAAGCTATCTAGAAATATCTGCCCGTTTCTGATAGCTGCTAATGTTTTAACCATTACATCGCCACTCTCTAATCGGACGATAACCTCTTCACCTGTTGCTGGCTCAGAGTCAGGATCAACAATAACAGCTTCACCTTCCAATATTCTCGGAGCCATACTATCCCCTATAACTTTTAGGGCGTACACATTCCGACCTTTTGCTGGAAAGTCTATATAGCTATCACCAAAGCCCGCAGGGAAGTCTAAGTTGAACCATT…	cI63-PR63-lux
59	JSgblock-0182	CGGGTACCGCTCGAGTTAATTAAACTTGAGACCGCTTTTACTGTCATCAAATAAAACAAAACCCCGACTGCAATCGGGGTTTAAGACACAACCAAAACCGCCAGGAGACGATCATGTCTAGAGAAGACTATACCAAAATCAGCAAGGCAACACTACAGGAACTGCCGCTATTACCAGCCCATTTGGTGATAGAGTGGCTAAAAAACCAAGGCGACTTCATGGGTGAAGCCGTAGCCAAAGCCTGTTACCAGCGACTAGCTCAAGCATAAACAAGAACGGCACCATTATGTGGTGCCGTTAATGTTTTAGTGCGTCTGCTTTTTTCATAAAACCACACGTCACTATTGATAGGTATTTACTGCAAATCAGTCACTATTGACGTGGTTGTCATTAATCTGC…	PsmORF63-lux
60	JSgblock-0188	GCCAACCACTGAGGATCTGTACTTTCAGAGCGATAACGCGAATAAGATGGGTGATCGCATCCGAATGCGAAGAGAAGAGCTTGCTCTCTCAAAGACAGAATTAGCCAAGGCAGCTGGTAGTTCCATAACCATGGTTTCCAAATGGGAAGCCGGAATGACTATGGGAATAGAGTATGCAGCCAAGATATGTGAGAAATTAGACATATCGTTGATCTGGTTGTATTACGGTGGGATTAACTCATCTGCTACTTGTGTAACAACAAAGATACCAATCGTTGGGAACACTCAAGCAGGACCAGACAAGGAATGGTTCAACTTAGACTTCCCTGCGGGCTTTGGTGATAGCTATATAGACTTTCCAGCAAAAGGTCGGAATGTGTACGCCCTAAAAGTTATAGG…	pT7-HIS-HALO-cI63
61	JSgblock-0184	CCTATCAGTGATAGAGAAAAGTGAAATGGGAGCTCCACAGGAGGTGTGAAATGTCGTCTCGTAAAAAAGCCTATCTGACACCAGCTGCCCGTGACTATGTGCTGGCTGCCAAGCATCGACTAAAGCTGATCTTAAAAGAGCGGGACATGACCCATGCGACGCTCGCCTCTATCACAGGGATCCCGGCCAGCACTATCTCCCATTGGTTGAACATCAACCGGCAAGACTTCCTTGGCCTGGGTGATGCCGTGATGGTTTGCGATGCCCTCGGGATCCACATTCGAGACATCCTGCCAGAGGCTCCCTGGCGCCATCAGTCACAGGAACGGTATGCAGTGCTCTCTTTTTTTCTGGAAATGCCTCTGGCCCATGCTTCGTGGCTGATCCTTGTGTATAAAG…	pTetA-xreApop-luxRApop
	JSgblock-0088b	CTTTACTAAGGAGCGATCGCTTCCGAATTCAGGAGGTTAATTAATGGAAATAGGTAAGATTCTGCGAGAAGCAAGAAAGAAAGCGAAAATGACCATGCGAACGGTCGCTGAGGAAACTGGCGTAAAGGTCACCACGCAATCAAATATTGAACTTGGAGAAGTCAGCGAGCCAAGTTTTAACACTATTGGTAAATTGGCTCAGCTGTATGGCATAAGCCTCGATAAGCTATTTGACGCATCTCAAGATAAGGGCTCTGACAGGCTCACAGCGGCGAAAACTCAAGATGTTTACCCTATACCAGTATTAAGCTCGGTTCAGGCTGGGAGATGGAGTGAATCGCTGTTAGACGATGATTTTGAGGTGATTTTCAGCCCATACCCATGTTCGAGCAATTGTTT…	pT7-cI72-HALO-HIS
62	JSgblock-0186	CCTATCAGTGATAGAGAAAAGTGAAATGGGAGCTCCACAGGAGGTGTGAAATGAAAAACAAAAGCACATCCATTGGGCTGCTGTCTGTGCTCGAAAACGCACTGAATCCAGGCTTGGTGCTCGACGACAAACTGGTTGATGGCATGCTGGCCATATTGAAGCAGGTGAAAGCCGCACTTGAGGAGGCAGCACAACCAGAAAACTAAACTTCATCGAGTGCCTTTTGGCTGGCCTCCCATGCGGCTGTCATTGCCTCAAC	pTetA-smORFApop
63	JSgblock-0185	CGGGTACCGCTCGAGTTAATTAATTAGTCGATGCTTGGCAGCCAGCACATAGTCACGGGCAGCTGGTGTCAGATAGGCTTTTTTACGAGACGACATTTGTTGATCTCCGTCACAAATGCCCGTGCTTCTGCCTGTAATTTATTACAGGTTCTATCGTTTACTGAATTTTATAGCTGATGCCCCATATTTTTGCACGACAACTCCCCTTAACATCTGGCCCGACCACAATAAAGAACGGGATAATTAAGGGTTTATGACTAAAAAAATTTCATTCATTATTAACGGCCAG	PsmORFApop-lux
64	JSgblock-0195	CGGGTACCGCTCGAGTTAATTAAGAAGCCGGCGAGTGAGGGTGGGGCCACTGGCCCCACTTACAGATAATCCTCTACTCTGACCAGCTCCAGGTTCGGGAGCAACAAGCCGCCCATGGCTGCTTTGGCTATAGCCTGATCCCGGTTGACCGAGTTGGTCTTGGTCACGGCCTCCTGAATGTAATAGGTCACCGTTCTCGGAACGATCCCCAGAATGGCCCCTATCTCTGCGGCCGTCTTCCCTTCGCTGGCCCAGAACAGGCACTCCACCTCCCGTTTAGTCAGCGACCTATCCTGACCCCGCTTGCTGACCACTCGGATGGCCGCGTCCAGGATGTAGTCTGCCACCAGGCGTAATAACGGGCTGGTTTCCAGCAGGTGGCCAGACCCGTAATCATTG…	xreApop-luxRApop-PsmORFApop-lux
65	JSgblock-0201	CGGGTACCGCTCGAGTTAATTAAGAAGCCGGCGAGTGAGGGTGGGGCCACTGGCCCCACTTACAGATAATCCTCTACTCTGACCAGGAATTTATCGATAACCCGTTTGATGTCCATGCTACTTACCGAAGAGTTTGACCGCCCCTTTATACACAAGGATCAGCCACGAAGCATGGGCCAGAGGCATTTCCAGAAAAAAAGAGAGCACTGCATACCGTTCCTGTGACTGATGGCGCCAGGGAGCCTCTGGCAGGATGTCTCGAATGTGGATCCCGAGGGCATCGCAAACCATCACGGCATCACCCAGGCCAAGGAAGTCTTGCCGGTTGATGTTCAACCAATGGGAGATAGTGCTGGCCGGGATCCCTGTGATAGAGGCGAGCGTCGCATGGGTCATGTC…	xreApop-PsmORFApop-lux
66	JSgblock-0199	GCCAACCACTGAGGATCTGTACTTTCAGAGCGATAACGCGCGAACCGACTCTCTTGGCCAGCGACTCACTTTCCTACGGGAAAAGGTACTCAAACTGAACAAGGCGCAACTGGCTGATCAACTCGGCATGAGCCCGGCTTGGATTGGCAAAGTGGAGAACGATGCTTACTCGGACATCGGCGCCAAAGTAGCTCATCATATTGGCCAGCTCGTTGAGCCGTATGGTTACGACGCTCGGTGGCTGATCGGTGGAGGGAACAAGCCGAGTTCTGGGAGAAAGATCCCAGTTGTAGGTAATACTCAGGCTGGCCCAGATTGCGTGTGGTTCGACATGGGATACCCTGATGGCGTCAGCGACATCTACATAGACTTCCCGTCACGTGGCAATACCTATGGCCT…	pH6HTN-pT7-HIS-HALO-cIApop
67	JSgblock-0190	CCTATCAGTGATAGAGAAAAGTGAAATGGGAGCTCCACAGGAGGTGTGAAATGCGTCACCGCAAAAAAGCCTATCTGACACCCTCCGCTCGTGCATATGTCGTCGCCGCCAAGCATCGCCTGCGCCTTCTTTTGCTCGAACGGTCTATCAACCATGCAGCCCTGGCCGCCCTGACCGGGATCCCTGCGTCGACCATCAGCCACTGGCTGAACCCCGAGCGTCAGGACTTCCTCAGCCTGGCGGATGCCGTGGTGATCTGTGATGCCTTGGAAATAACGATCCGGGATATACTGCCGGACGCTGAATGGCGTAAGCAGGGCCCTGAGCGATATGCAGTCCTCTCGTTTTTTTTGGAGATCCCGATTGCACACGCACAGTGGCTCATCCTGGTCTACAAAG…	pTetA-xreARM81ld-luxRARM81ld
68	JSgblock-0192	CCTATCAGTGATAGAGAAAAGTGAAATGGGAGCTCCACAGGAGGTGTGAAATGAAAACAATTGACACTGCGAGCGGCTTGCTGTCTGTGCTGGCGAGTGCCCTTTCCCCCGGTATGGTGCTCGATGAAACGACCGTCGACGGCATGCTGACTATCATCCAGCAAGTGAAGCGTGCTCTTGAGGAGGTGAGCTCCACTCAACCTAAACTGTAGTTTTCATCGAGTGCCTTTTGGCTGGCCTCCCATGCGGCTGTCATTGCCTCAAC	pTetA-smORFARM81ld
69	JSgblock-0191	CGGGTACCGCTCGAGTTAATTAAGCAGGCGATGCTTGGCGGCGACGACATATGCACGAGCGGAGGGTGTCAGATAGGCTTTTTTGCGGTGACGCATTGGGTGATCTCCATCACAAAAGCCCGTGCTCGTGCCTGTAATTAATTACAGGTTCTGTCGTTAACTGAATGTTATAGCGGTCACCCTATATTTTTGCACCGATAACCCTACTAACATCCTGCCACATAACAAAAAAGCAAAGGGATAATAAGGACTTATGACTAAAAAAATTTCATTCATTATTAACGGCCAG	PsmORFARM81ld-lux
70	JSgblock-0100	GCCAACCACTGAGGATCTGTACTTTCAGAGCGATAACGCGCAAACTTCAACGATCGGTCAGCGCTTCAAATTCCTGAGAGAAAAGGTGCTAAAAATGAACATGACCCGACTGGCCGAGGAACTCGGGGTAACGTTGGGTAGCGTCAGCAAAATTGAGAAGGACCTGCAATCAGACATCAGTGCCAAGACGGCGCATCGACTCGGCGAGATGGTCGAGCCGCATGGTTACGACGCCAAATGGCTGATAGGTGGGGGCATATACAAAGCAGGGCAGAAGAAGATCCCTATCGTAGGCAACACGCAGGCCGGGCCGGATAAGATCTGGTTCGATATGGGCTACCCAGCTGGGCAGGGCGATGCCTACATTGACTTTCCAGCGAACGACGCGACATATGGCCT…	pT7-HIS-HALO-cIARM81ld
71	JSgblock-0202	CCTATCAGTGATAGAGAAAAGTGAAATGGGAGCTCCACAGGAGGTGTGAAATGCGGCAGAGAAAAAAATCATATCTGACGCCAGTAGCGAGAGAGTATGTTTTGGCCGCCAAAACACGCTTAAAGATGATCCTTAAGGAACGAGGTCTTAGTCATACCGCATTGGCAGCTATAACGGGTATTCCAGCCAGCACCATTTCGCACTGGCTCAATGTTGAACGTTCGGAGTATTTGAGCCTAGCAGATGCTGTAGTGGTGTGTGATGCGCTTGGTATTCCCATCAGGGATATTTTGCCAGAGGACACGTGGCGTCATCAGAGCGGAGATAGGTATGCGGTATTGTCGTTTTTTCTGGAAATGCCGCTTTCTCATGCGCAGTGGCTAATCGTTGTGTATAAGG…	pTetA-xreShig
72	JSgblock-0209	CCTATCAGTGATAGAGAAAAGTGAAATGGGAGCTCCACAGGAGGTGTGAAATGAAAAATAATGATTATGCAATCGGTTTGTTATCTGTTTTGTCTAACTCTATCTGCCCTGGGATGGTGCTCGATGAGCAGACGGCTGACGGGATGATCGCAATCATCAACCATGTGAAATCGGCCATCCAGAGCGAAAAGGAAGAAGACAAAACTAAACTATAGTTTACTTTAATATTGAATTTAGTTTATATTCATGGTGTCGAAATCGCCAGGAGGCACCATGAATTATTTTTCAAATTCTCGGCACATCTGCTCAACCCACCGCTCGGTGACTCGCCATGTATGACGACATCAAGCGACGCTATGACTTCAATCATGACCGCATTCGCAGCACTGGTTCCGATAG…	pTetA-smORFShig
73	JSgblock-0203	CGGGTACCGCTCGAGTTAATTAATACTCTCTCGCTACTGGCGTCAGATATGATTTTTTTCTCTGCCGCATAGAGTGACCCCGTTCACAAAATAAAACAACAGCCTGTAACTACCTGTTATTTATTTCATTTACTGAATTTTTCAGGGTGTCATACATATTATTGCATTACGACACACCGTAGTATCTAACCCGTCCGCTGTTATAAATTAAGAAGCTAACTTTATGACTAAAAAAATTTCATTCATTATTAACGGCCAG	PsmORFShig-lux
74	JSgblock-0210	CGGGTACCGCTCGAGTTAATTAAGTATCACTCAACACTTTTCATAATGCGAGAACCTGTCACCTTACCCACTACTAAGTGCATAAATGCCACGTCTTCAAGTTTTCTTAGTTGCCTATCGTAACCTGAATTCAGGCTATCTAAAACAACATTACCGTCGCGAATGCCGGTGAACACTTTTAGCATCACCTCATCATCACGCATGCGTACCACGACTACCTCACCGGTAACCGGATCAGCCTTGGGGTCAACGATGACAGCTTCGCCTTCTCTATAGAATGGATCCATTGATGATCCAACAACCATCAGGCCGTACGTTTGCCCATTAGATGGGAAGTCTATGTATGCGTCAGCGCTACCATTTTCGCGGCTGAAATCAAACCATATTGTATCAGGCCCA…	cIShig-PR-Shig-lux
75	JSgblock-0217	GCCAACCACTGAGGATCTGTACTTTCAGAGCGATAACGCGATTAAGGGTATGAAAACACGAGGCGAACGACTGAAAGCACGCCGTTTAGAGCTGAAACTGACGCTGAAGCAAGTGGCAGAAGCTGTAGGAATCTCTCTTCCGGGCGTCCAAAACTTAGAACGTGGCGACGTGATGCCGTCGCTGGAGATCGGGCTATCGCTGGCAAAATGCCTGCGTAAGCCCGTGCAATGGATACTGTATGGCACTGAATCTGATCCAGACCGCGTTCCTGTTATTGGTACGACAGAGACCGGACCGGATAGAGACTGGCAGCCTGGAGAACCTGCCAACACAGAGCGATTCCTGCCGTTCGTGAGTCAACGGAACACCGTTTACGCACTGACGGTCGGGAACCAGAT…	pT7-HIS-HALO-cIN15
76	JSgblock-0200	GGCGTTCAATCGAGCCAGGGCTCGACAACGACACAACTCTTGGAAGACCAGAAAGAAGGTTTCCGGAGGCTTTTGACTTCTGTCACCTAGGTTACGCCCCGCCCTGCCACTCATCGCAGTACTGTTGTAATTCATTAAGCATTCTGCCGACATGGAAGCCATCACAAACGGCATGATGAACCTGAATCGCCAGCGGCATCAGCACCTTGTCGCCTTGCGTATAATATTTGCCCATGGTGAAAACGGGGGCGAAGAAGTTGTCCATATTGGCCACGTTTAAATCAAAACTGGTGAAACTCACCCAGGGATTGGCTGAGACGAAAAACATATTCTCAATAAACCCTTTAGGGAAATAGGCCAGGTTTTCACCGTAACACGCCACATCTTGCGAATATATGT…	pTetA-xreARM81ld-luxRARM81ld, replacement of kan by cm
