# Supplementary material for: Small protein modules dictate prophage fates during polylysogeny
Source: Nature. 2023 Jul 26;620(7974):625–33. doi: 10.1038/s41586-023-06376-y (PMC10432266; doi:10.1038/s41586-023-06376-y)
Supplement: Supplementary file 9 — Plasmids used in this study. [file 41586_2023_6376_MOESM9_ESM.xlsx]

## Sheet: Plasmids
Supplementary Table 6. Plasmids used in this study
	#	Plasmid name (informal)	Strain ID (formal)	Relevant fragment	Marker, Origin	Source
		Phage72
1	1	1F-97 repA72 miniplasmid	JSS-3012 (OD-Ec-559)	repA72	Cm, phage 72 and oriR6kγ	This study
2	2	pTetA-smORF72	JSS-3014	smORF72	Kan, p15A	This study
3	3	pTetA-smORF72	JSS-3132	smORF72	Amp, pBR322	This study
4	4	pTetA-tf72	JSS-3072	tf72	Kan, p15A	This study
5	5	pTetA-tf72	JSS-3122	tf72	Amp, pBR322	This study
6	6	PR72-lux	JSS-3053	PR72	Kan, p15A	This study
7	7	cI72-PR72-lux	JSS-3129	cI72-PR72	Kan, p15A	This study
8	8	PsmORF72-lux	JSS-3099	PsmORF72	Kan, p15A	This study
9	9	pH6HTC-pT7-cI72-HALO-HIS	JSS-3003	cI72-HALO-HIS	Amp, pBR322	This study
		Phage63
1	1	1F-97 repA63 miniplasmid	JSS-3011 (OD-Ec-558)	repA63	Cm, phage 63 and oriR6kγ	This study
2	2	pTetA-smORF63	JSS-3100	smORF63	Kan, p15A	This study
3	3	pTetA-smORF63	JSS-3117	smORF63	Amp, pBR322	This study
4	4	pTetA-tf63	JSS-3101	tf63	Kan, p15A	This study
5	5	pTetA-tf63	JSS-3118	tf63	Amp, pBR322	This study
6	6	PR63-lux	JSS-3168	PR63-lux	Kan, p15A	This study
7	7	cI63-PR63-lux	JSS-3131	cI63-PR63	Kan, p15A	This study
8	8	PsmORF63-lux	JSS-3140	PsmORF63	Kan, p15A	This study
9	9	pH6HTN-pT7-HIS-HALO-cI63	JSS-3171	HIS-HALO-cI63	Amp, pBR322	This study
		Apop
1	1	pTetA-xreApop-luxRApop	JSS-3142	xreApop-luxRApop	Amp, pBR322	This study
2	2	pTetA-∆xreApop-luxRApop	JSS-3196	∆xreApop-luxRApop	Amp, pBR322	This study
3	3	pTetA-xreApop-∆luxRApop	JSS-3197	xreApop-∆luxRApop	Amp, pBR322	This study
4	4	pTetA-smORFApop	JSS-3144	smORFApop	Amp, pBR322	This study
5	5	pTetA-xreApop-luxRApop	JSS-3198	xreApop-luxRApop	Kan, p15A	This study
6	6	pTetA-∆xreApop-luxRApop	JSS-3232	∆xreApop-luxRApop	Kan, p15A	This study
7	7	pTetA-xreApop-∆luxRApop	JSS-3233	xreApop-∆luxRApop	Kan, p15A	This study
8	8	PsmORFApop-lux	JSS-3143	PsmORFApop-lux	Kan, p15A	This study
9	9	xreApop-PsmORFApop-lux	JSS-3272	xreApop-PsmORFApop-lux	Kan, p15A	This study
10	10	luxRApop-PsmORFApop-lux	JSS-3271	luxRApop-PsmORFApop-lux	Kan, p15A	This study
11	11	cIApop-PR-Apop-lux	JSS-3346k	cIApop-PR-Apop-lux	Kan, p15A	This study
12	12	pFOK-∆smORFApop::DHFR	JSS-3360/3361	∆smORFApop::DHFR	Cm, oriR6kγ	This study
13	13	pH6HTN-pT7-HIS-HALO-cIApop	JSS-3258	HIS-HALO-cIApop	Amp, pBR322	This study
		ARM81
1	1	pTetA-xreARM81ld-luxRARM81ld	JSS-3237	xreARM81ld-luxRARM81ld	Amp, pBR322	This study
2	2	pTetA-smORFARM81ld	JSS-3358	smORFARM81ld	Amp, pBR322	This study
3	3	pTetA-xreARM81ld-luxRARM81ld	JSS-3326	xreARM81ld-luxRARM81ld	Cm, p15A	This study
4	4	PsmORFARM81ld-lux	JSS-3235	PsmORFARM81ld-lux	Kan, p15A	This study
5	5	cIARM81ld-PR-ARM81ld-lux	JSS-3348k	cIARM81ld-PR-ARM81ld-lux	Kan, p15A	This study
6	6	pH6HTN-pT7-HIS-HALO-cIARM81ld	JSS-1881	HIS-HALO-cIARM81ld	Amp, pBR322	This study
		Misc
1	1	pTetA-xreShig	JSS-3282	xreShig	Amp, pBR322	This study
2	2	pTetA-smORFShig	JSS-3308a	smORFShig	Amp, pBR322	This study
3	3	PsmORFShig-lux	JSS-3283	PsmORFShig-lux	Kan, p15A	This study
4	4	cIShig-PR-Shig-lux	JSS-3307	cIShig-PR-Shig-lux	Kan, p15A	This study
5	5	pH6HTN-pT7-HIS-HALO-cIN15	JSS-3377	HIS-HALO-cIN15	Amp, pBR322	This study
6	6	pH6HTC-pT7-cIVP882-HALO-HIS	JSS-2017	cIVP882-HALO-HIS	Amp, pBR322	(Silpe and Bridges et al, 2020)
7	7	pTetA-empty, pXB300	JSS-1478	empty	Amp, pBR322	(Bina et al, 2017)
8	8	pTetA-qtip	JSS-1487	qtip	Amp, pBR322	(Silpe and Bassler, 2019)
9	9	pTetA-qtip	JSS-1507	qtip	Kan, p15A	(Silpe and Bassler, 2019)
10	10	PvqmR-lux	JSS-743	PvqmR-lux	Kan, p15A	(Silpe and Bassler, 2019)
