# Supplementary material for: Small protein modules dictate prophage fates during polylysogeny
Source: Nature. 2023 Jul 26;620(7974):625–33. doi: 10.1038/s41586-023-06376-y (PMC10432266; doi:10.1038/s41586-023-06376-y)
Supplement: Supplementary file 10 — RNA FISH probes used in this study. [file 41586_2023_6376_MOESM10_ESM.xlsx]

## Sheet: Sheet1
Supplementary Table 7. RNA FISH probes used in this study.
Phage 72	Phage 63	Phage ARM81mr	Phage ARM81ld
TTTTAACTCGGAGGGGTGTA	TGGAGCCGAAGTAACCTATA	CCGCAATGGGAGATAATGG	GAACACATCTGTCTTTGTCA
AACGCTTCAAGCGTTCCAAA	TAGTGCTTTCGCTACTTTTG	GCCTTGGCGATATGGATGA	TATTGCCGCCGGCAAAAAAG
TTTTTCTTGCAAGGCATCTT	CAATGGCCTGCTTTGAAACT	GAGCCAGCCACTTGTATAC	TTGAACTGTCTTTCCCAATG
TACGCCACTGTTCTATCTAG	GCGTAATTCAGGGACTGTAT	CAGTGCGGGGAAGACAGTC	CTTCTTTCCATCGGTGGATG
AGTACTGATTTCGCTCAAGC	CCGTTAGTAATAACCTCCAG	AATTCGTCTCCCCGGTAAA	CTATTTCGTACTGCACGCAC
ACCTCTACTAAAGCCAGTAC	CTCCTTGCGTATCTTTATTG	ACAGGTCGCTGATGATCTC	AAGTTGATACCCGCTCTTAA
TTTTTCGGGATTCAGGATCT	GTTCGCTCGACATTTCATTG	TCACCTCATCAGGCGAATA	GACGCTCTTTTGTAAACTGT
TTATGCAGCATCGTCTTCAC	GTCTAATGACAATCTGCGCT	GGTTGGGTTGATAACGACC	TAGTTCATTTATCGTTTCCC
GTGCAGCAACACATCTTCAA	GCGTCAAAATAGGCAAGCGT	ATGGTTGAGTGGCTGGTTA	TTTTGTGTCTGAATGAGGAC
TAGCTATCAGTTGGCTTGTG	CCCCTTAACAAACTCATCAC	ATTGGTCATGGTTTGGGTC	GCCAGGATTAACTTGAGTTC
GAGGTTTGACTCATTGAGCT	TAATGCACCAGACTCGATCA	GGTCGTTGTTGATAAGGCT	GCGAACTCCATATCTGACAT
CCGGAAACAACAGCTCACAG	TTGAAAGACATCGGCATCCG	TCAGTTCGGCGATCTCAAC	GCTTGGCATACTTGTTGCGA
TCTACACCAGATTGCGTTAA	TACATTTGGTTTTCTGCCAA	CAGAACGTTCTTGTGCTCC	AGCAGAATGGCAAAGGGGAG
AATCATCAGCGGTCAGTATG	GCATAGGCGAATCTTCTTTT	CAGCATTTTGCGGATGTCG	GGCATTTTAACCAGCATGTA
CTTTGCAGATTCCCATTTAC	GCCATCCAACCAAACGTAAA	GCTTTTCAGCCGATTGAAT	TACGTCAATCGTCGCTTCAA
CCATTCATAATGCTGCTCAG	AAGGCACTTGGTTCTGTATT	TCGGCCGTCTTTGTAATCG	TCATCACATCAGCAAAGGCG
CTTTGCAGGAACGTTAGTGT	TAAAAGGTACCCATAGCACC	CAAAAGGCACGGCTGGGTG	ATCAAAGGCTGGATGGGCAT
ACTTAGCCCAAACTAAAGCC	TTTTGACTGCGTGCCAATAG	CAGAGGGTTTCTTCCTTGG	TTTCAAGTCAACCAACTCCT
TCACACCGAATACAGCAAGC	AAAGAGAAGCCTGCATTGCA	GCACTGTAGCCAGCAACAA	ACGAACCCGAGCAATCTCAG
CTGCCAAAAGGGAGAGGTTA	TGGCTCTGAGTGTTGAAGTA	TGATGATCGCCATGCGCAG	AAACTTGCCCTGACCAACTC
TTTGAACGTTGGGTCACTCT	TGCTGTTATAAACACCGTCC	CATAGGTCTGCGGGATCTG	CACGGGTGAAGGCGTGACAC
CTCACGTAGCAATGCAGGAA	AGCTGCTGTAAATCAGCTTT	AACCGCCAACAGATGGTTT	GTGAAGTCTGGGTCAAGCTG
CTGCAGAAGCATCCAATACT	CGAGCTCAACAAAGCTGGTA	GCAACGCGATCGGCAAATG	CGATCGGTTATCAATGCAGG
ATAGTGACCATCAGCACACA	AAACGCCACAAGCCTTATTT	GCGTAGTTGCCGATATTGA	ACAAAGCCCACAACTCGCTG
GCTTAGGATCATCATCACTG	CCATAGCAACATAAGCCGAT	CGAAACAGCACGTTCTGGC	TCTGGTCTCTGTAATATGCT
CCACATCCAGTAATTCATCA	CCCTCTATTCTTTTCTGAAT	AGATGCGATGATCGCGCAA	GGAGAGGGCAGGATGAACGG
CATCTCGCAAAGACAGAGCT	CTTTGTTATATCGCACTGCA	CTGAAACGGCAGGTTGTGC	TTGGTGAGCTGGTAGGCATG
CCGTCAATGGTGTAACTTGG	CGAGGAACAACTAGCAGTGC	TTGACGGTGAAGTACCCAC	CTTTCAACACTTCCCTCATC
TTTACAACTACGGACGCTCG	TTCTCAAAGCCTTCCAACTG	GACGGTCTCATCGTTGTGG	AGGAAACGTGACTCGAGCTC
CTCCTTGCCATTTGTACAAA	CTTACTATTGCTACTACCGT	CACCATGGGTGTGAAGGTG	GATCGCCAACGAAGGACGAC
ACGCTAAGTGTTTGTTCGTT	ACAACGATCTCGCGAGTAGG	CAAGGTCGATCAGGCGTCG	TGCAGCTGCTTCAACTCATG
CTTCAATAAGCTCTGTCCTT	CGCATTGATACGACTTGTCG	CGGCGATGGGCTTCAAATA	GATCGTAATGGACGTTGGCC
TCGATCAAGCAAGGGAGCAC	ATGCTAACGTTGTGATTGGC	ATAGAAAAGCGGGCCGGTG	GTTATCCGGGGCTGATCAAC
CTGAAACCGCACTATCTTCA	GAAGAGGCATTGGTGACTTC	TGATCGGGGAGCGTTACTC	CGTATTGGCGCTCGTAATAG
CTTAAACGTCACACTGCAGC	TGCGTTATTCATGGCTCTAA	GAGCGGGTGCTCATATTTT	GACTTGTCGATCTTCTTGCG
AAGCGTTTGGTGGTAAAGGG	ATAACGCAACCATTCAGCGA	CGACTTCCTGCCATACTTG	CAACGTCATGCAGGGCAGAC
ACTCTTGTTATCTGGCTGAG	AGAAACTCTCCAGATGGCAG	GCAAATGCGGTTTCAGTCA	TTCGAGCACATATTTCAGCG
CTGAAGATTATCTGGCAGCA	CGCTCTTCCTGCGAATTAAA	GAGCAGGATCAGCAGCGAG
AGGAATTCCTGCCAAAGTTC	TAATTCAGATGATGAGCCCC	GGGCTCATGCTGAGATATT
TCTTTCTGAACTTGGTGGTT	GCTGACAAGCCAACAAAGCA	CTCGAGCAGGCTTCGATTG
TGCCTTTCAATGTTTCAAGC	TACCTGCGTTTATTTCATCG	CGGAACCTTCCAGGATTTC
CAAACAGCACTTGGTTTCGC	AATCTTGGTTTGTGGCAGTA	TGGCTAAACTGGAGCAGGC
AACCTTACCTGGAGCATGAA	AGACCAACGCTTATTCCAAG	TTATAGGCGGTCTCGTCTT
CAATTTGCTTCACTTACGCT	CCTCCTGATCGAACTTATTT	GATGAGTTTTTGCAGGGGG
CAGAACGGCAACCAATCACG	CCCATTCATACACATGATCG	TTACCTCCCGAGGACGAAG
ATTTGTAAGCATCTCCCTAT	ATCTTCTGGTAGTTTTTGGG	ACGGAGTTGCATGGTCATG
TCTTCTCGGTTGATTTCGAT	TGAACGCGACGTTGCAAAGG	GGCCTTCAAGACGATGTTG
CGATCTTTGCGATGTGAAGC	CCATTTCACTTCTGGTTGAA	CGTGAGCGGTCGAGATCAG
