# Supplementary material for: Small protein modules dictate prophage fates during polylysogeny
Source: Nature. 2023 Jul 26;620(7974):625–33. doi: 10.1038/s41586-023-06376-y (PMC10432266; doi:10.1038/s41586-023-06376-y)
Supplement: Supplementary file 11 — Summary data for Vibrio 1F-97 phage 63 and phage 72 RNA FISH experiments. [file 41586_2023_6376_MOESM11_ESM.xlsx]

## Sheet: +SOS
Supplementary Table 8. Summary data for Vibrio 1F-97 phage 63 and phage 72 RNA FISH experiments.
72	63
24.9424	4.95483
27.4224	1
75.4879	15.3744
33.7961	2.39249
92.1447	13.1603
60.0427	1.15237
12.4022	1
65.784	19.4966
3.84528	1.71367
19.4584	2.69881
34.3591	17.3592
4.44142	6.96751
9.46739	10.1768
13.4951	1
21.9572	13.9091
20.2113	2.73652
4.83204	7.90842
57.5079	1
35.8448	2.50739
62.6459	1
22.6255	1
48.9673	7.89258
9.00587	1
6.80147	1
16.7603	2.16858
15.0376	1
27.5243	1
38.6366	11.5563
18.3469	10.1069
51.7285	2.36405
79.5579	62.6278
16.0194	1
35.2282	2.08672
15.7578	8.09606
66.2361	18.5514
7.69607	1
1	1.75536
1	3.06634
1	1.36155
1	1
1	1
1	1
1	7.41493
45.8841	17.3893
32.171	6.51835
21.8828	12.0035
24.3603	18.4078
51.7731	1
4.13582	1
21.7188	2.69528
4.77667	1.4654
45.3057	1
4.35767	1
10.3202	1
47.7765	1
29.7673	15.028
12.2426	1
27.1406	1.98466
9.28986	1
25.126	1
19.5563	1
13.2409	1
65.216	1
16.0958	1
12.5711	1
28.8894	1.47483
72.697	11.5626
34.7785	1
55.0056	3.71464
5.80434	4.61197
36.6518	17.3448
38.3602	1.85692
49.2717	1
46.3596	31.546
27.2034	32.8198
8.91943	1
58.5925	11.383
32.0394	2.13314
51.5721	8.36995
1	1
1	4.62949
1	1
1	1
1	1
1	1
1	1
1	1
44.9583	7.41901
48.6165	10.1198
27.364	9.02891
16.4129	1
27.1809	10.5483
2.52798	1
48.5661	2.40001
2.00738	3.29379
51.412	1
49.491	5.35506
17.5113	1
57.043	63.0057
27.7121	13.5193
46.0623	50.5906
16.0923	13.6857
14.1787	3.26537
32.696	3.12018
34.0711	17.3334
10.3053	1
1	2.58952
1	11.7398
44.4961	1
8.03831	1
16.798	1
53.7144	1
66.8213	3.70855
5.13497	1.68161
8.23187	4.87296
17.1338	1
25.3593	1
62.7864	1.54408
20.8215	2.14649
2.09268	1
5.83964	3.40906
32.3796	9.94283
25.6601	1
25.6202	27.5354
28.1333	1
77.0925	1
41.7359	1
36.1548	1
38.425	1
14.0779	1
2.56702	1
32.1656	1.58294
51.4145	1
47.1675	2.68527
25.661	1
16.4812	1
24.7379	1
23.6521	2.18061
76.2119	1.95761
38.8544	1
42.5964	5.7524
39.9013	1.26536
31.4889	4.70469
34.1484	4.40132
36.3158	2.23729
37.5691	1.68272
3.58335	1.78503
40.7576	1
89.2279	20.856
5.51907	1
41.3432	1
68.1466	1.60191
1	8.8754
1	1
31.6012	3.1526
12.8313	3.00156
36.7139	9.03786
14.9681	4.78944
21.5423	7.56741
48.1226	9.56774
10.7512	3.74841
16.3021	2.1665
8.35198	2.34184
53.6561	2.24499
3.01201	9.26963
50.2863	18.0299
11.083	1.57001
18.1749	5.39338
41.721	7.16363
50.9975	12.6601
45.178	3.75843
5.7604	2.03189
17.4256	33.0381
18.3182	57.5297
48.8162	8.96701
19.7659	12.68
72.2187	39.9589
54.8897	3.61206
28.0195	16.8534
10.3937	7.49817
12.6013	1
36.8199	6.18079
34.3861	9.4555
9.38333	3.88292
28.612	35.0024
10.7687	3.426
35.6318	8.21331
3.11541	1
17.9567	6.1644
7.61597	2.61949
7.31161	1
27.4318	1.67777
12.085	1
5.58298	10.6923
6.60705	1
5.75821	4.12475
7.14234	1
23.1775	4.91121
7.67172	1.57717
4.36383	1.11573
2.22006	1
6.9129	2.15621
3.88622	1
21.9824	14.8219
3.20521	1
4.9815	1.55817
4.00924	1.81586
14.2271	1.29283
10.2332	1
29.2017	8.67226
6.54558	1.13265
23.9769	1.28851
25.4225	4.1981
53.1183	4.10964
14.6174	1.20481
22.4102	1
38.322	1.46098
43.5027	5.16168
17.9281	3.30883
26.6047	1.13841
6.961	1
32.5117	1.40123
6.80804	1
11.6571	10.6737
13.2836	10.9943
22.3047	20.2005
17.0687	1
27.7974	1.51854
3.65513	1
3.08875	1
14.1272	2.55328
23.8834	13.5703
5.42805	1
5.78487	2.86884
25.2587	1.31701
12.1206	1
21.6015	1
39.43	14.8314
58.1302	33.9619
4.38236	1
2.30952	1
15.1793	12.0918
12.4122	1
2.25538	1
8.77902	7.50876
1	1
18.9204	6.78408
6.00857	4.5935
13.952	20.038
1.78489	3.47087
18.347	1
23.9766	9.01405
14.0024	8.06733
8.70429	10.7001
1	1
1	1
1	1
1	1.52515
1	12.1369
1	1
1	3.18916
30.4395	4.16604
26.1984	6.81048
37.0495	9.72037
46.5917	27.0945
15.6585	1
9.71833	13.2949
23.2619	1.15996
46.8074	1
2.63558	1
31.0711	4.7418
65.1257	12.1068
13.6708	1
26.7216	30.5851
2.62478	5.35377
44.4509	6.04888
52.2388	47.1993
57.0213	6.33004
44.0156	1.47944
34.3035	7.75422
3.47781	1.8546
14.5202	1
4.91386	1.09699
9.18636	1
25.7161	17.9168
46.8132	1.85025
56.6298	1.83081
6.4439	1
47.918	1
34.0429	20.2343
3.34459	1
32.9817	1
43.3456	1
4.082	6.48262
16.3191	3.5861
54.7264	10.8282
4.12005	2.04804
1	7.07755
18.7961	3.81131
10.0403	2.24702
20.5735	2.05208
4.91395	6.18521
23.2292	4.0591
22.0846	7.10735
105.552	6.21238
52.2717	35.2028
61.0683	1.25715
41.1424	20.0103
64.9664	9.16681
7.57376	2.0319
51.2902	1
37.5639	18.7076
20.8649	1.16652
5.93329	3.91159
8.9611	6.46051
13.8124	3.58833
36.5497	33.5287
39.0037	40.8192
25.6774	16.0829
6.72638	1
7.42335	1
9.96069	1
14.4524	2.11105
39.975	46.9126
42.0106	3.03184
26.3473	4.54715
29.929	1
50.844	26.1658
20.139	3.72382
18.2916	1.86101
8.49342	1.07076
3.37528	3.41321
1	4.69673
1	1
1	6.6155
32.7849	17.6564
45.6428	4.53656
29.9624	2.3912
2.08561	2.83531
20.3581	8.23612
1.05874	1
9.63501	1
33.3512	3.75903
8.75464	1
22.6898	4.8083
44.4192	14.9448
13.8113	9.708
26.4032	8.17321
5.31688	4.21528
19.6554	16.0368
3.23359	2.46636
1.97406	1
55.9496	49.4691
7.83402	1.78192
39.9616	2.30191
10.0817	4.76102
21.495	14.6527
6.40187	4.53688
13.7899	3.81254
17.2628	6.05554
19.866	1.40838
12.9597	5.04849
15.9125	8.25574
12.0488	2.96309
5.60043	3.0643
8.59468	3.16249
33.2973	15.0267
11.3517	19.77
74.7578	14.1893
6.87095	5.33663
5.40835	5.9423
20.0651	21.4952
10.3995	1.20662
11.0867	12.5734
49.0027	5.45091
49.5045	17.1677
3.7567	1
41.2417	12.4689
7.43159	9.26308
13.3525	1.98368
7.89727	5.03641
13.2526	5.96178
5.42221	1.37069
30.5993	6.52299
26.8971	8.90288
76.3074	5.63817
18.7527	4.6849
7.26075	22.7916
27.2466	30.1305
3.50864	1
8.87719	1.00476
2.85621	8.10419
3.31861	11.993
5.5082	9.93584
11.545	4.60576
1.69534	12.1999
1	1.16653
20.526	16.3581
13.9867	4.20026
13.7458	2.59929
7.0375	1.11652
1.40718	21.1649
19.5841	1
9.14893	45.284
2.29371	2.86489
23.2177	3.14761
1	1.73534
7.0259	1.53512
1	1
9.53088	1
1	1
16.2447	1
20.4427	6.47556
1	2.31143
1	1
1	1
32.9105	1
33.9904	3.68998
50.2239	58.6904
22.2045	17.8582
5.51554	4.06194
13.1377	1
7.4745	7.70078
39.0383	8.21465
3.82122	1
29.213	7.92325
9.80224	2.10431
19.9054	8.19842
28.2202	20.4666
9.78323	1
38.4053	23.2353
19.5495	6.59271
35.4638	30.3973
16.5815	1
6.9393	9.6576
35.3146	1
7.59484	3.73089
5.50125	1
43.1789	45.1618
32.5429	1
4.89407	34.5723
2.54394	1
1	1
1	21.3056
23.8696	1
19.4263	4.94667
39.044	38.8234
12.2107	5.37832
4.50138	3.42122
6.89249	4.72719
9.65892	1
9.73375	16.8593
60.4414	80.3628
5.07109	1
21.3427	21.5235
8.17715	30.7928
15.3369	3.80848
26.2449	5.96639
12.4043	2.13555
9.95917	1
33.6195	24.1407
7.12356	3.01629
11.4818	3.57518
39.0298	9.48433
34.1675	3.33831
17.1538	3.98245
34.4663	2.04891
4.79997	9.25673
12.0297	1
37.3687	40.6719
3.85375	18.4308
35.7277	1
1	4.98603
1	1
1	1
1	1
1	20.2327
1	1
1	3.88247
11.1607	2.43942
53.1997	1
47.9455	1
5.91772	6.39151
3.93448	2.64176
30.6621	11.3316
46.1687	4.88945
17.7749	3.26489
50.2383	8.82707
12.7852	3.63684
6.54683	3.2272
6.30593	1
9.04139	1.25355
53.5396	62.6426
30.5792	5.54418
38.1439	3.34119
12.3062	6.65946
3.49278	1
56.9401	44.9502
20.5638	1
2.43628	1
57.0288	26.1299
42.5529	5.95142
49.4366	18.6156
76.6631	50.2273
22.3722	27.0475
11.289	1
74.602	7.72974
35.8847	1.52314
54.49	1
9.87906	11.8697
39.9894	14.3357
46.582	2.59203
17.7198	12.373
1	2.32393
1	1
1	1

## Sheet: -
72	63
7.06252	1
10.3001	1.36035
8.5075	1
2.91936	1
6.40851	1
8.36997	1
8.86886	1
4.56365	1
5.79739	1
2.84535	1
6.43477	1
5.53344	1
6.75561	1.41813
2.67933	1
5.37197	1
7.89097	1
6.52021	1
6.7663	1.7169
7.91329	1
5.28889	1.12401
9.89717	1
10.0753	2.05576
7.56575	1.435
3.74726	1
8.65867	1
5.2938	3.79293
5.81662	1.15735
4.91744	1
6.15156	1
6.46183	1
6.86383	1
5.26321	1
4.96616	1
11.8255	4.57011
2.54618	1.60746
7.34333	1
7.05986	3.12341
9.75896	1
7.456	1
4.13474	1
5.30495	1
6.98784	1
4.4451	1
7.3908	1
6.25753	1
20.7385	27.449
34.5493	30.4832
3.69426	2.26423
4.76476	4.15102
11.4513	1
6.0486	1
3.48789	1
70.7996	76.399
2.68508	2.77671
30.8624	126.156
5.89091	1
10.2838	3.50614
3.69049	2.10559
8.02967	1
7.12939	1.86155
3.84132	1
5.38727	1.16438
6.97789	1
7.64183	1
4.79244	1.35246
4.39399	1
2.8878	1
7.86831	2.17799
6.07073	1
8.18248	1
7.49605	1
5.17515	1
8.08017	1.69459
3.96264	1
4.48215	1
5.07998	1
8.95726	3.144
8.95347	1.66981
4.58564	1
5.09517	1
6.08659	1.96024
8.76703	1
3.58395	1
12.0048	1
5.24616	1
4.50764	1
8.10406	1
6.49526	1.33239
6.5181	1
3.0667	1
8.51583	1.72172
4.70696	1
5.21934	1
5.88203	1
6.15666	1
5.6379	1.94844
4.4121	1
4.37098	1.39505
5.67576	1
3.86179	1
8.15571	1
7.30325	1
4.84551	1
4.94841	1
6.48292	1
8.23194	1
3.20461	1
11.6418	1.94108
7.1491	1.18874
7.94911	1
7.49464	1
5.2479	1.93737
6.65429	1
5.19524	1
5.08525	1
3.14568	1.69073
8.19182	1.80286
5.06575	1
5.42925	1
5.80563	1.07267
9.00173	1.48913
3.04562	1
4.43747	1.10767
2.74803	1.26603
4.45896	1
5.00506	1
4.46133	1
3.57687	1
4.56078	1
6.04624	2.39684
3.15256	1
8.83019	1
6.30159	1
7.16868	4.41332
6.4138	1
8.71914	1.7672
3.94449	1
6.51432	3.99552
5.28124	1.38747
6.49447	1
10.0074	1
7.20707	1
8.87231	1.70586
5.80292	1
5.59762	1
5.46554	1.42218
8.42539	1.25874
8.14811	1.77671
6.83156	1
2.15409	1
3.9714	1
5.27027	1
3.84388	1
3.08332	1.47111
3.9227	1
3.50624	1.18975
2.41244	1.58014
3.68055	1
4.55846	1
3.87521	2.57345
4.33154	1
2.92886	1
6.4095	1.57428
6.01096	1
3.93581	1
4.11404	1
3.69533	1
4.02431	1
5.90099	1
3.92799	1
5.23269	1
3.0062	1
7.58753	1
5.96147	1.25711
6.67225	1
5.99275	1
2.19968	1
3.00551	1
4.86013	1
2.89121	1
4.74659	1
4.39594	1
4.94701	1
6.18051	1
7.84625	1
4.63112	1
4.95236	1.19809
3.80684	1
4.76284	1
2.58044	1
5.44588	1.45396
4.56828	1
3.84571	1
6.28162	1
5.55382	1
3.08522	1
4.13386	1
3.45032	1
3.28019	1
4.69208	1.13887
6.30365	1
4.87955	1
7.53619	1
2.62997	1
8.68569	1
5.31377	1
8.17894	1
6.93176	1
2.30766	1
8.47524	1
2.55513	1
7.5811	1
3.40311	1
8.31593	1
3.61298	1
3.33039	1
5.97019	1
3.37401	2.99881
5.67971	1
5.66795	1
3.50397	3.11193
2.61858	1
4.35921	1
5.38433	1
5.26485	1
3.22127	1
5.62264	1.71055
3.39198	1.82253
7.61838	1
4.6753	1
3.83934	1.69458
3.6817	1
3.00745	1
3.25128	1
3.88779	1.00133
4.51325	1
3.75361	1
3.64697	1
6.09017	1
5.83151	1
4.67346	1
2.10604	1
4.98374	1
6.01491	1
4.04543	1
2.65882	1
3.21381	2.30617
2.76656	1
5.0096	1
4.6926	1
6.42912	1
3.46692	1
27.4104	18.7778
5.26041	1.46125
6.60373	1
4.13865	1
5.34289	1
4.16792	1
6.78132	1
3.07119	1
6.03013	1
4.58771	1.42717
3.35906	1
7.89956	1
7.02124	1
7.07064	1.74008
5.25359	1
7.57488	1.0915
3.16646	1
6.62241	1
9.92571	3.7236
6.03842	1
4.19699	1
4.11838	1
4.97179	1
3.59552	1
5.33586	1
3.24763	1
5.92045	1
4.41545	1
4.35188	1
1.8255	1
3.19594	1.5105
6.19905	1
5.03413	1
3.75624	1
2.11554	1.53938
3.01565	1.31384
3.50186	1
5.05671	1.41511
4.44824	1
4.13039	1
4.76339	1
2.90431	2.3166
4.55404	1
3.95961	1
4.45136	1
3.08607	1.23123
2.72511	1
2.89811	1.31156
4.40014	1
3.04595	1
5.65002	1
2.81715	1
6.73348	1
2.61723	1.19828
4.22969	1
2.28009	1
2.48906	1
4.57084	1.36276
3.81144	1
4.43169	1
2.48477	1
5.35271	1
2.806	1
6.67874	1.40754
4.26019	1
2.80083	1.1773
5.10013	1
5.994	1.07795
2.85167	1.05059
4.61217	1
4.57607	1
3.27289	1
3.0197	1.34837
2.89474	1
3.62261	1
3.82485	1
3.14579	1
4.70357	1
6.44879	1
5.25491	1
5.00035	1.37317
5.99211	1
5.64916	1
2.7996	1
1.25706	1
8.99668	2.60808
4.88021	1
3.53072	1.03515
5.12027	1
2.44653	1
3.13004	1
2.84463	1
4.5117	1
3.11775	1.03027
5.39154	1
4.87589	1
5.48608	1
5.39694	1
3.57252	1
4.17252	1
2.31777	1
3.72632	1
2.51199	1
3.41293	1
4.87687	1
3.21215	1
4.29501	1
7.28017	1
2.89222	1.74182
6.92895	1
5.30903	1
6.04224	1
3.22587	1.3831
4.98096	1
2.94417	1
3.01344	1
7.74258	1
5.39131	1
4.70623	1
3.89172	1
3.55547	1
3.38774	1
2.93196	1
4.21254	1.1589
3.83668	1.08248
1.90186	1.63422
5.26902	1
4.35634	1
9.52815	1
2.31515	1
7.47972	1
4.79697	1
2.19395	1.17628
3.03279	1
3.89768	1
5.75532	1
3.37132	1
3.23594	1
2.19097	1.79016
4.32895	1
2.88497	1
2.7248	1
4.12769	1
3.97779	1
3.54771	1
6.1343	1
5.6866	1
4.03398	1
3.36232	1
4.02841	1
6.20388	1
8.03679	1
3.59682	1
3.22067	1
6.5425	1
3.6141	1
3.16798	1
5.96368	1
3.45036	1
3.3948	2.24984
2.98802	1
5.79114	1.21088
2.61284	1
2.81023	1
3.28456	1
5.04843	1
1.4295	1
4.83192	1
4.34896	1
4.14368	1
4.85374	1
2.82091	1
4.10358	1
2.7473	1
2.02272	1
4.16424	1
3.02798	1
6.40125	1
4.30347	1
3.39653	1
2.97316	1
3.38822	1
3.32151	1
4.9264	1.76247
4.55447	1.47438
2.21054	1
3.75164	1
3.27644	1
3.39838	1.61692
1.86539	1
4.46277	1
4.208	1
4.40333	1
4.076	1
1.8028	1
4.86047	1
2.48477	1
3.67324	1
5.63483	2.76446
3.21281	1
2.98885	1
4.20216	1
2.36961	1
3.47079	1
4.03284	1
2.43463	1
4.25494	1
3.48253	1
1.53915	1
3.63526	1.41582
4.10171	1
2.5749	1.07704
3.60676	1
2.9619	1
3.85723	1
4.19755	1
1.37137	1
5.45523	1
4.03032	1
4.28068	1
3.77013	1
4.68033	1
5.52623	1
2.60561	1
4.0074	1
3.5648	1
3.8975	1
4.18591	1
4.0298	1
2.13726	1
2.15167	1
5.04167	1
3.42133	1
3.5653	1
1.54472	1
1.67458	1
5.89303	4.51285
16.5825	3.41816
4.57636	1
2.16318	1
4.22965	1
2.56982	1
5.86179	1.74448
2.30579	1
3.84063	1
4.74598	1
4.38859	1
4.34352	1
3.47001	1
3.84652	1
4.21047	1
4.98861	1
3.57108	1
7.08418	1
2.6273	1
4.52761	1
3.7943	1
8.38197	1.89386
2.56542	1
3.41128	1
3.26952	1
5.79388	1
5.10569	1
6.01552	1
2.86455	1
4.1196	1
4.63469	1.18783
3.7314	1
4.8003	1
3.04204	1
3.66133	1
5.29207	1
3.0829	1
4.9701	1
3.43194	1
2.31793	1
3.38954	1
4.12758	1
5.12405	1
2.76928	1
32.4157	40.4621
6.49404	1
5.59104	1
3.99665	1.63816
2.93564	1
3.88453	1
9.05423	1
2.70073	1
6.96889	1
5.97812	1
7.92218	1
3.39215	1
5.70245	1
5.09235	1
4.48048	1
3.3937	1
6.82374	1
7.44484	1
4.33478	1
5.04145	1
3.33961	1
3.08348	1
4.91246	1.22549
5.66319	1
2.87848	1
2.57391	1
3.1984	1
4.7381	1
4.1677	1
6.73597	1
5.385	1
3.39855	1
3.05666	1
4.22479	1
3.11778	1
7.12634	1
2.89819	1
1.84707	1
2.95063	1
3.99352	1
3.82359	1.14449
3.42995	1
6.01318	1
3.08413	1
4.84141	1
3.31098	1
6.73948	1
3.57669	1
3.04925	1.09247
4.91713	1
2.41947	1
4.0103	1
5.27478	1
5.10556	1
2.8161	1
7.1131	1
4.55936	1.60428
4.80234	1
2.12286	1
4.19302	1
2.32805	1
2.92091	1
4.79316	1
3.69968	1.21207
4.22745	1
3.35856	1.51844
3.59009	1.4039
1.5232	1
2.1776	1
1.64612	1
3.07605	1
2.1112	1
3.67193	1
3.19994	1
4.06262	1
2.65202	1
6.26536	1.99245
2.32315	1.97847
2.76389	1
2.41758	1
3.04541	1
2.78883	1
5.04455	1
5.04251	1
3.92573	1
1.53849	1
5.13624	1
4.73133	1
2.8211	1.20587
5.19612	1
4.27605	1
1.74586	1
2.00571	1
1.61388	1
3.96147	1
5.20907	1
4.24535	1
3.37969	1
2.67979	1
3.09868	1.40273
3.54891	1
3.51029	1
2.19856	1.26495
4.84136	1
3.18117	1
3.37001	1
4.09329	1
3.22264	1
2.70523	1
4.83414	1
4.65505	1
3.6724	1
1	1
3.17576	1
4.68717	1
3.9055	1
7.422	1
4.42459	1
1.15928	1
3.68018	1
5.03251	1
2.93278	1.05616
5.85772	1.62703
4.97617	1.50313
2.86773	1
4.66244	1
3.15136	1
2.69017	1
4.2401	1
3.44745	1.94296
5.26305	1
6.08054	1
2.98125	1
3.77982	1
4.40658	1
2.63845	1
5.13269	1
1.69236	1.81585
26.2044	11.3259
7.94727	1
3.56093	1
8.10017	1
2.18608	1
3.1808	1
3.02735	1.73459

## Sheet: +smORF72
72	63
18.1799	1
16.0504	1.1117
32.2558	1
24.5146	1
32.632	1
27.4848	1
36.274	1
24.281	1
21.2984	1
45.0716	1
10.6372	1
23.314	1
37.6074	1
28.9947	2.09291
33.5313	1
30.5141	1
22.4096	1
22.038	1
38.5577	1
16.3194	8.37069
39.9876	1
28.8925	1
30.8377	1
29.875	1
39.2488	1
44.8052	1
33.9346	1
1.90698	1
31.0891	1
1	1
1	1
1	1.75713
1	1
1	1
1	1
27.2075	1
28.7695	1
40.3978	1
16.0012	1
12.4022	1
21.0519	1
17.0371	1
23.6597	1
17.9573	1
25.775	1
31.2861	1
3.76963	1
18.6374	1
30.652	1
35.6748	1
22.7523	1
21.3228	1
31.4456	1
26.9714	1
37.4338	1
32.2463	1
43.5984	1.41316
28.2576	1
31.8352	1
184.832	1.33597
39.4682	1
2.28023	1
23.019	1
25.5718	1
13.1614	1
21.9105	1
23.1995	1
24.6377	1
33.4305	1
47.281	1
10.4223	1
21.4074	1
20.5547	1
1	1
1	1
1	1
1	1
22.4845	1
23.0795	2.93637
21.455	1
3.56295	1
3.30568	1.31707
3.98987	1
11.8004	1
12.7946	1
18.8476	1.53102
2.43796	1
15.1841	1.35499
18.6983	1
12.4591	1.47856
15.0872	1
2.16047	1
45.1915	1
1.5368	1.55485
3.76441	1.19268
11.871	1.15956
58.851	1
12.3877	1
17.1257	1
11.3768	4.12204
10.0008	1
2.75301	1.61642
2.36545	1.29644
2.6401	1
18.9881	1
16.3011	4.31892
23.6953	1.60224
18.0798	1
14.7298	1
25.3585	1.87401
14.7442	1
1	1
1	1
24.0547	1
17.8909	1
22.4092	1
24.3197	1
15.9093	1
14.247	2.08904
2.12447	1
21.5611	1
24.2295	1
24.3682	1
41.0186	1
20.7443	1
29.779	1
27.4368	1
23.8193	1.28673
19.6987	1
32.5243	1
24.6623	1
35.3131	1
16.5006	1
26.6641	1.30901
40.601	1.60325
20.3678	1
30.8231	1
23.3951	1
20.4659	1
26.9883	1
21.7094	4.61909
55.3166	2.26042
23.228	1
26.8944	1
30.3397	1
14.4305	1
29.6854	1
36.9959	1
27.6145	2.05525
47.6463	1
30.7395	1
19.8426	1
14.5233	1
3.12122	1
2.00217	1
24.0315	1
2.35554	1
31.6725	1
24.5529	1
23.5916	1
29.7149	1
23.1949	1
31.7108	1
31.8436	1
7.68531	1
34.5734	1
22.7322	1
33.7586	1
27.1651	1
26.0064	1
28.0928	1
33.5701	1
37.7989	2.05351
38.3259	1
16.8738	1
25.1456	1
30.7203	1
27.8112	1
23.4536	2.30478
28.5343	1
7.67521	1
17.4197	1
16.9564	1
27.8304	1
18.5251	1
25.3146	1
1	1
1	1
1	1
1	1
1	1
1	1
1	1
1	1
1	1
1	1
1	1
1	1
1	1
25.3597	1
18.6407	1
30.0745	1
27.3053	1
22.4748	1
10.3453	1
22.986	1
23.219	1
35.6653	1
16.7785	1
36.7101	1
23.0567	1
23.9463	1
25.234	1
21.3178	1
29.8508	1
20.9355	1
33.7583	1
28.0819	1
7.75384	1
30.2219	1
14.9187	1
20.3301	1
17.9907	1
30.694	1
21.3211	1
33.7103	1
29.646	1
2.11605	1
32.858	1
1	1
1	1
1	1
1	1
31.7165	1
30.4443	1
36.662	1.6711
26.1309	1.61845
2.73057	1.56949
23.166	1
35.8375	1
13.3302	1
28.7685	1
20.6822	1
16.4217	1
24.1905	1
25.3854	1
21.9936	1
29.5604	1
45.4271	1
43.4544	1
28.0645	1
33.5352	1
21.1957	1
21.0079	1
26.4046	1
20.7384	1
35.5887	1
3.22244	1
11.3426	1
36.9672	1
36.2468	1.27789
36.1945	1
32.2233	1
22.4243	1
36.2146	1
1	1
1	1
1	1
60.7297	2.03259
39.819	1.06716
36.5472	1
5.00937	1
25.7014	1
19.8606	1
30.1953	1.07128
25.5491	1
60.3268	1
30.5964	1
13.8779	1
21.3337	1
18.0339	1
86.6187	87.6716
55.0426	1
4.06704	1
38.0193	1
30.0907	1
40.2921	1.70768
27.3149	3.67937
36.5864	1
40.9078	1
19.3621	1
39.5558	1
23.4723	1
48.5556	1
28.6281	1
2.97725	1
3.19282	1
37.8063	1.28503
47.9354	1.77162
3.26409	1
11.9991	1
18.5094	1
18.5108	1
39.5136	1
20.3466	1
20.268	1
39.6874	1
36.6318	1
21.2845	1
32.283	1
24.7388	1
28.0291	1
30.8239	1
34.9742	1
27.6599	1
34.3742	1
25.2892	1
17.4763	1
37.3423	1.14104
36.0355	1
15.5292	1
30.4162	1
43.5241	1
48.1109	1
49.3901	1
22.2437	1
23.8085	1
25.6363	1
22.0989	1
16.0913	1
13.0203	1
29.652	1
1	1
1	1
1	1
1	1
1	1
1	1
1	1
39.8384	1
24.96	1
35.3406	1
34.1674	2.44295
27.7727	1.83892
26.5795	1
51.2007	1.11887
2.82048	1.14708
3.72626	1
5.12781	1
56.8111	1
32.8959	1
3.15017	1
27.6097	1
20.9348	1
29.1584	1
16.1113	1
32.3055	1
31.8581	1
21.5144	1.33355
18.7808	1
2.97702	1.5516
21.3805	1.41092
29.0793	1.03065
24.7482	1
36.4987	2.09037
32.1622	1
5.8039	1
55.2379	1.78716
34.2544	1
25.8339	1.96522
29.8919	1
4.82618	1
32.6778	2.53482
16.7094	1
23.273	1

## Sheet: +smORF63
72	63
35.8725	48.8256
1.28111	48.3135
1.47395	29.3035
2.78969	33.304
3.03087	2.52188
3.13158	48.0046
3.09616	1
3.1519	32.727
2.47236	12.6751
1	1.78801
1	16.5296
1	1
1	13.9763
1	34.9356
1	47.6153
1	38.1167
1	34.5359
1	2.23428
1	48.4011
1	33.1418
1	29.9668
1	1
1	28.8647
1	55.7591
1	1
1	2.95469
1	42.3668
1	43.2341
1	19.8217
1	35.9127
1	19.0381
1	24.6126
1	10.2375
1	1
1	1
1	22.4049
1	19.552
1	1
1	46.9486
1	19.7407
1	1
1	25.2204
1	36.9108
1	32.7961
1	1
1	24.8475
1	30.353
1	29.1892
1	1
1	35.034
1	41.0253
1	1
1	37.9714
1	50.2018
1	37.2591
1	29.3237
1	24.101
1	8.61017
1	15.7368
1	13.7775
1	15.5866
1	26.4063
1	1
6.38744	24.7614
8.02675	51.3435
5.26082	37.6349
10.005	58.6247
4.2933	27.677
6.27346	2.07617
5.09714	54.1576
1.3516	21.5168
2.35107	17.8524
4.16107	1.13683
2.8883	19.4225
7.5279	29.7025
5.8153	31.3149
5.48844	6.48217
5.13733	30.0575
4.28407	1
4.30453	26.822
1.66755	18.4876
3.56722	42.1609
5.67974	23.9753
5.25301	31.9407
3.84212	2.18893
6.04504	1.16766
3.73539	29.2476
2.81704	14.0397
4.22196	19.8554
3.61538	15.3297
3.2594	30.7017
5.97785	59.4689
7.52199	47.5151
13.4105	46.0171
4.46187	1
4.62517	60.4764
3.19224	25.2293
106.029	100.352
3.97376	22.8769
3.95473	33.1604
4.10211	24.7389
1.77045	6.95755
4.3114	48.7148
4.05102	47.134
1.8542	35.9556
4.41368	19.262
3.82345	42.5156
4.06871	26.3661
1.01028	20.7717
1	25.101
1	16.0794
1	1
1	22.2922
1	34.5957
1	53.2238
1	1
1	27.9532
1	1
1	69.1854
1	50.0019
1	34.2611
1	64.137
1	5.83336
1	1
1	29.7864
1	1
1	24.4643
1	30.6858
1	34.2997
1	40.6959
1	14.9446
1	31.1861
1	35.1641
1	61.1462
1	46.0839
1	36.6284
1	45.5518
1	1
1	1
1	1
1	23.4393
1	33.8547
1	19.9768
1	29.4224
1	38.8601
1	67.7399
1	43.2171
1	24.8006
1	26.3587
1	1
2.14156	56.9697
1.25856	32.6097
2.68107	44.8069
1.79651	53.965
4.1844	2.97977
2.04548	57.0234
1.88718	46.9098
1.96594	42.0443
2.0006	52.2248
2.11427	33.2482
2.11131	36.4693
1.85616	17.751
1	32.1765
1	20.6545
1	46.0456
1	57.7238
1	34.263
1	43.6819
1	4.11228
1	28.6516
1	2.83589
1	1
1	33.0654
1	22.0552
1	42.9678
1	32.6947
1	34.5068
1	4.95795
1	1
1	4.978
1	25.8906
1	36.5172
1	29.5716
1	26.4947
3.64351	23.6975
3.99981	10.8794
4.73339	23.8945
4.75837	25.1754
5.18065	17.6389
4.18401	17.1136
5.09461	38.2284
4.2702	18.8916
6.47372	36.6747
2.36535	1
4.30686	28.4609
7.31414	21.2452
3.22973	27.905
1	36.3697
1	45.9229
1	15.1246
1	14.4755
1	31.2879
1	12.4331
1	37.2617
1	28.7365
1	23.4084
1	27.1425
1	23.95
1	27.1017
1	1
1	29.808
1	31.4763
1	27.6977
1	2.42755
1	15.2106
1	10.5393
1	19.7012
1	23.3862
1	34.1567
1	40.9997
1	25.6531
1	32.1526
1	1
1	30.5313
1	1
1	1
1	48.4873
1	45.1277
1	1
1	12.4557
1	35.1256
1	22.9484
1	1
1	37.8636
1	42.0651
1	1
1	11.5938
1	52.6753
1	25.7782
1	39.2181
1	23.3304
1	33.3747
1	20.8252
1	15.0925
1	1
1	1
1	20.3909
1	40.7
1	30.2025
1	66.3117
1	1
1	19.0228
1	30.6075
1	27.1029
1	40.8588
1	21.5639
1	37.9976
1	24.9478
1	11.8857
1	25.3737
1	27.556
1	19.8362
1	1
1	20.7914
1	19.8847
1	24.8093
1	38.5132
1	39.5035
1	27.3876
1	24.4272
1	36.4977
1	33.1391
1	18.1988
1	25.5659
1	1
1	40.9618
1	20.3216
1	1
1	13.7521
1	1
1	12.3598
5.29422	29.734
4.94018	72.2786
8.57431	29.3184
2.41044	23.777
8.83602	65.122
3.08935	1
5.95787	43.8724
2.73345	28.3696
4.17821	29.3311
2.17245	1.27658
6.02622	24.5056
2.82476	19.1389
2.57146	28.3208
1.92119	32.3835
5.69806	34.981
4.01349	3.3572
5.92883	47.1726
3.4287	2.80804
2.5433	3.9559
3.41328	3.13668
1.4938	19.4931
3.36401	43.3446
2.0628	1.54009
8.01314	28.2363
2.32852	25.216
4.72988	36.3216
3.46241	27.8355
5.51805	32.3205
2.39357	1
2.24318	39.0367
2.13336	45.9541
2.21152	33.5369
1.09264	25.8421
1	43.2597
1	31.1434
1	40.9694
1	22.7931
1	31.3901
1	25.1483
1	2.6483
1	1
1	18.9541
1	33.9082
1	29.1973
1	41.3003
1	33.3163
1	18.5689
1	39.9198
1	42.292
1	57.0415
1	14.8039
1	20.9865
1	39.2268
1.1813	28.33
18.1578	29.1329
3.385	1
3.18283	48.2879
3.40257	57.082
3.17291	1
1.78348	54.8763
3.15476	32.886
5.63306	1
3.41755	23.0076
2.12806	43.9521
3.33469	44.7774
2.99324	60.8447
1.53345	1
1.21685	35.0803
1	12.7508
1	42.8863
1	41.6654
1	28.7143
1	19.297
1	33.3516
1	29.5855
1	19.6995
1	21.893
1	44.9662
1	18.6631
1	36.5594
1	1
1	18.8326
1	36.6841
1	21.0349
1	34.1516
1	27.0162
1	45.509
1	34.8484
1	43.2219
1	38.889
1	64.9231
1	1
1	61.7178
1	31.6268
1	26.76
1	31.4371
1	42.0294
1	46.0547
1	34.6317
1	1
1	4.58973
1	48.4492
1	20.3723
1	33.4303
1	1
1	32.2605
1	4.33469
1	34.5134
1	42.1285
1	35.1644
1	30.0766
1	25.0005
3.55492	23.8816
2.24948	35.4623
3.03563	39.6779
3.46126	23.9667
1	30.4436
26.5275	56.6309
3.42273	33.3969
1	13.2816
1	24.3173
1	20.2576
1	23.1393
1	28.3416
1	28.7176
1	23.0144
1	30.4924
1	25.3603
1	23.405
1	29.2822
1	3.39772
1	1
1	17.6618
1	29.1481
1	7.55486
1	26.1541
1	25.8899
1	42.0142
1	1
1	40.2922
1	35.7946
1	19.4492
1	25.612
1	1
1	1
1	32.6118
1	1
1	1
1	33.7052
1	31.4374
1	1
1	21.3403
1	33.4669
1	28.3187
1	28.4808
1	56.7163
1	34.541
1	36.2904
1	35.1818
1	27.0573
1	23.1029
1	29.2405
1	29.7009
1	21.7485
1	35.5996
1	51.7555
1	34.6192
1	26.6845
1	42.4154
1	27.2359
1	31.7789
1	20.7122
1	34.1609
1	39.0057
1	23.5605
1	28.4481
1	31.1466
1	17.529
1	30.7054
1	18.1535
1	6.17294
1	28.3646
1	21.8714
1	37.4642
1	15.108
1	18.7741
1	1
1	16.1745
1	27.817
1	10.239
1	32.7093
1	47.1589
1	27.4929
1	52.5523
1	37.6837
1	25.1356
1	1
1	44.9421
1	30.8693
1	21.5295
1	1
1	17.587
1	4.45286
1	32.845

## Sheet: summary
Phage induced:	Neither	72 only	63 only	Both
Sample
SOS	156	170	44	146
-	668	2	0	7
smORF63	86	0	394	5
smORF72	83	290	0	2
