# Supplementary material for: Small protein modules dictate prophage fates during polylysogeny
Source: Nature. 2023 Jul 26;620(7974):625–33. doi: 10.1038/s41586-023-06376-y (PMC10432266; doi:10.1038/s41586-023-06376-y)
Supplement: Supplementary file 12 — Summary data for Aeromonas sp. ARM81 phage ld and phage mr RNA FISH experiments. [file 41586_2023_6376_MOESM12_ESM.xlsx]

## Sheet: +SOS
Supplementary Table 9. Summary data for Aeromonas sp. ARM81 phage ld and phage mr RNA FISH experiments.
63	72
16.3029	2.98218
56.4458	5.80422
25.2909	5.57506
91.8225	4.00308
75.1115	1.22683
2.41315	5.6417
3.29743	44.9151
3.59154	4.5749
2.81655	5.97566
1	2.25279
1	6.77645
54.3551	1
1	23.735
80.5936	2.75178
4.13835	14.4756
53.7709	15.1449
16.3617	4.05283
42.1288	30.6521
51.8605	1.81654
3.92676	5.06525
3.0211	1.46606
29.9105	2.18162
1	7.23431
1	10.7597
22.082	1.45721
80.5987	23.32
4.0832	9.62491
5.36785	5.37031
8.63644	41.133
72.3713	1
92.1867	7.69133
21.9179	13.6601
3.87124	2.42006
52.2534	20.4346
39.1545	8.59682
74.6436	1.71174
1	5.75619
60.9814	19.5003
1	24.248
65.5896	12.3923
16.6155	2.67362
20.9965	2.25956
27.2425	11.1222
35.4392	2.82545
1	2.27912
1	3.19437
3.74008	2.10346
48.8642	9.47816
31.3204	15.455
22.6679	1
1	4.15469
21.0284	1
2.15561	7.46781
13.5086	1
2.54426	1.43514
5.54804	2.56405
1.94235	1
27.7177	27.8091
1	15.4741
3.86038	6.85419
1.086	1.12733
1	2.85821
32.206	4.27148
64.7207	10.517
65.3127	8.86988
2.76064	1.36326
21.6493	1.95449
14.8363	3.01987
1	23.2614
1	1
1.65545	2.2673
44.5661	1
9.05038	6.72054
28.6843	1.48984
48.1411	22.6408
60.733	3.2112
37.3897	77.2708
10.8797	3.77963
45.1388	29.7173
19.629	1
1	34.6489
52.0389	1
1	16.9148
1.40909	10.4808
14.0673	10.8449
36.3598	1
48.6983	3.33098
1.6255	4.32853
2.09166	3.18409
6.04481	1
14.6992	52.8158
3.55503	4.02203
136.954	9.00352
138.855	2.72225
88.2244	1.07135
24.8297	25.0431
3.58844	5.73753
2.75788	4.27074
1.44096	29.3834
28.7645	3.27304
16.8319	2.24305
72.7322	2.70046
5.6427	2.79694
70.3961	29.0572
1.41777	3.51313
42.7189	9.83378
25.7592	3.01098
66.1608	2.29024
32.3966	3.23864
14.86	16.0928
14.4093	3.83858
1	22.9314
2.72942	6.66517
50.618	2.44695
86.126	3.65902
54.3753	1
20.3847	4.07352
4.07104	1.64061
17.6362	23.7811
3.68741	8.04848
1	1
1	5.19325
1	2.26678
1	1
1	1.56822
6.5772	2.12313
56.8532	1
1	8.07007
2.40654	26.1225
7.07345	1.0754
11.8674	14.4436
23.4337	6.255
7.96469	9.34275
54.7316	4.66709
1	52.7219
1	5.87841
1.08854	26.633
10.2083	10.0698
115.185	5.10902
24.2743	9.8061
1	1.98645
36.1816	12.1636
1	4.00251
45.9389	1
1.01295	2.80349
59.8511	1.55469
49.9752	1
26.4401	4.37601
81.5492	1
1.2128	34.3146
80.5936	11.6941
1	2.23588
4.27754	12.5736
27.8035	8.0326
103.955	2.5153
29.7166	16.388
36.1672	32.3843
141.611	12.2927
1	2.39892
42.6033	10.3244
30.9867	2.17469
83.9565	5.16533
1.28099	6.91566
14.1584	6.14295
106.127	1
32.6293	36.7548
109.111	1.13177
28.9677	6.21475
63.8618	24.6341
24.4686	3.19648
34.3224	6.97237
1	1.68993
16.5994	13.7037
1	1
38.0352	1
80.4713	25.021
59.1174	24.2387
3.16257	1.65201
56.8623	4.8847
5.41637	7.05168
34.3252	1
50.9742	1
1.50125	18.3043
32.4502	1
3.46286	1.9175
1.36171	1
116.027	1.03982
8.81303	25.0213
50.4926	25.8533
2.99851	18.2715
47.5253	1
16.6059	5.91453
1.12661	12.8057
30.9532	1.53883
1	14.5295
1	3.35624
1	1
17.9446	27.2162
38.6827	1.1237
20.242	1.5416
2.59644	26.3998
13.5432	32.4098
3.83986	27.0908
16.6633	5.88448
2.19886	5.31541
1.01005	24.3625
1.0889	2.06204
1	3.12029
61.7358	56.785
92.4332	1
2.13973	14.7537
80.057	8.19655
19.9845	5.02637
1.01714	1.04335
33.8075	20.5977
79.7828	25.204
1.43253	3.53615
82.5332	2.72228
56.3623	1
1	12.4302
1	13.9384
1	51.7578
1	21.8509
1	13.8665
27.4356	3.5217
20.2488	1.17806
38.5192	71.1745
3.6017	24.8463
4.07077	46.0226
5.97508	12.5133
89.8744	2.42937
38.453	9.47353
28.8187	6.93167
1	10.902
8.43339	1.23013
10.0025	9.45394
104.211	1.44586
7.16548	3.99298
1.41378	1
7.65159	7.63077
30.5725	34.1811
1.81598	3.93898
1	14.6476
11.8157	9.24189
11.7816	18.094
5.02761	7.53214
3.42662	35.4032
2.01334	3.22084
185.035	8.63632
1.45048	15.3506
91.5254	7.85052
2.91463	9.69112
1	3.19656
23.3215	41.7749
8.68744	29.0277
2.0534	1.57675
38.9644	2.07596
38.2781	4.66909
51.7695	14.2114
29.416	6.84517
2.01006	7.2793
6.78741	7.82584
1.66118	8.77085
47.308	40.5448
46.8046	11.6393
102.067	18.7086
16.544	2.34743
9.28667	12.7626
48.7966	11.5178
36.7317	10.3091
1.08216	28.018
53.7878	9.29902
2.52127	4.54822
17.0815	5.97492
89.2027	1.68883
13.7994	3.22295
25.1512	7.52097
17.9402	15.5514
1	1.04411
28.6434	2.87332
8.5004	5.70207
51.5703	7.501
4.37424	7.88301
26.8987	2.94893
64.791	1.40479
3.30588	15.3474
36.1211	4.97412
4.48822	8.53362
38.1641	76.5965
61.1438	1
19.1203	1
28.9189	1
4.60253	14.5454
2.52256	2.03902
1.19514	3.0703
2.95624	1.89843
1	7.0503
1	1
1	2.17093
1	13.4893
1	6.71135
4.63442	7.17422
4.56842	26.8031
108.329	7.54926
41.8594	14.7559
68.4632	2.22898
19.9936	20.6894
26.3619	1.11819
1.09397	14.8788
75.5662	1.02819
24.6102	27.0914
16.9345	26.636
44.3965	13.3961
82.243	16.7442
7.5752	12.2121
1	46.1445
1	4.3755
1	5.43003
50.8455	10.9084
21.7861	1
97.8356	1
51.8684	4.373
72.2397	1
1.11385	3.52906
2.34981	1
7.43164	6.16695
1	1
22.122	1
3.93748	4.33361
71.5424	1.4075
57.1811	3.19934
16.1963	40.8177
41.481	1.94497
13.132	1
30.7675	1
53.6945	18.7264
64.6005	3.99758
3.13387	1.7534
64.3891	1
10.6979	9.19569
3.32535	9.08617
27.1191	12.9075
3.19109	34.8937
11.1766	39.2428
9.67785	12.6358
51.9354	1
11.3157	4.38078
14.4417	17.7157
1.61532	13.0302
1.21122	1.44181
16.4227	1.62788
2.11273	6.20629
1	10.8625
1	2.60085
44.6198	4.34289
1.66318	10.1648
28.5234	4.259
23.5722	6.61758
65.1192	42.7995
6.56338	12.1131
36.2877	1
43.8423	37.7391
64.9404	2.98998
1	4.84708
30.5897	20.7937
107.288	10.9307
43.2092	6.41084
25.0535	38.6601
1.91562	8.67161
198.572	43.765
2.98222	41.0833
7.65439	45.9184
65.7089	6.24272
52.8071	1
2.84988	7.84174
1.30088	1
3.00145	6.50033
8.70186	1.62834
42.0058	1
26.3747	4.95098
23.3776	5.93096
1	7.59407
1	8.3818
1	4.74592
10.0136	1
41.5968	2.25628
2.2039	12.4102
1	18.5157
23.5074	4.6426
38.1217	25.6844
7.88085	1.17621
8.147	10.915
6.54764	5.59217
45.4958	4.33911
40.4224	1
47.5537	3.48035
72.518	1
89.5761	4.78306
40.6963	8.85261
85.8207	2.57631
34.6931	1
49.0523	1
4.2258	49.4575
24.4131	1
2.34029	18.0658
15.9355	3.56384
24.0888	4.67841
44.2981	5.69115
74.6356	1
1.52767	3.09203
53.0023	44.4822
18.3762	7.10363
20.7008	7.38064
1.78457	1.89336
4.81674	2.04723
1	1
1	1.36226
2.73008	10.5605
14.0065	3.35526
39.4028	1
59.7172	7.7851
60.1957	20.8529
13.8613	3.3541
49.5069	2.07917
52.3311	2.09845
38.1154	15.0016
1	5.91256
21.0708	6.48367
50.4403	2.50683
1	2.85591
11.7875	9.62117
48.7678	8.47272
15.102	3.25731
18.0032	16.6689
19.6546	10.7981
30.6701	2.73901
1	13.4768
1	4.64539
5.94501	23.8188
68.0746	3.34539
91.7351	31.0115
109.113	1.86296
2.51092	6.34123
2.01862	15.9361
22.6241	2.17308
21.4553	4.41896
20.163	2.07082
1	1.78311
3.60005	32.8912
15.795	3.81672
1	7.46186
1	30.5896
17.9455	1
35.5082	1
33.5305	7.73812
6.15349	17.4124
37.2716	25.3186
124.752	42.7996
1.12344	25.2097
1	5.72923
3.18343	2.2536
1.10351	22.2339
2.71848	5.20716

## Sheet: -
63	72
1.06367	1
3.01274	1
2.43967	1
1	1
1	1
1	1
2.60167	1
1.12107	1
1	1
1	1
1	1
1.86703	1
1.08394	1
1.16344	1
1	1
1.00711	1
5.16319	1
2.12588	1
1	1
1.57079	1
3.29897	1
1.23352	1
1	1
12.457	1
1.80042	1
32.5012	1
1	1
3.54598	1
1.70744	1
6.296	1
1	1
3.03871	1
4.57383	1
2.36128	1
1.00098	1
1.32849	1
3.21837	1
1	1
1	1
1.08967	1
1.75113	1
1	1
1	1
20.2891	1
1	1
1	1
1	1
1.03152	1
1	1
11.9334	1
1	1
2.41776	1
1	1
2.95058	1
1	1
1	1
38.6818	1
1	1
1	1
2.03283	1
1.07039	1
17.3636	1
3.86114	1
1	1
1.80164	1
1	1
1.39022	1
1.68708	1
6.24442	1
1.29572	1
4.1044	1
3.48942	1
1	1
1.27562	1
1.23066	1
2.35645	1
29.9624	1
15.9827	1
1	1
1	1
3.30806	1
1	1
1.25069	1
1	1
1	1
1	1
1.37517	1
1.80158	1
1	1
1.48448	1
2.63187	1
9.82518	1.07235
1.02829	1
1.87517	1
1	1
1	1
1.83931	1
32.6451	1
1	1
1.1111	1
1	1
1	1
3.62559	1
1.40833	1
1	1
2.24861	1
1.34137	1
2.80238	1
2.34469	1
4.61717	1
3.48458	1
1	1
6.54521	1
3.56198	1
3.80872	1
2.48628	1
4.76543	1
2.5848	1
1	1
19.7842	1
1	1
2.54351	1
1.15449	1
1	1
3.32494	1
1	1
1.47786	1
30.0144	1
3.32428	1
1.21303	1
1	1
4.32927	1
10.0983	1
3.1771	1
1	1
1	1
1	1
1	1
1	1
1	1
1	1
1	1
1	1
1	1
1	1
1	1
1	1
1	1
1	1
1	1
1	1
1	1
1	1
1	1
1	1
1	1
1	1
1	1
1	1
1	1
1	1
1	1
1	1
1	1
1	1
1	1
1	1
1	1
1	1
1	1
1	1
1	1
1	1
1	1
1	1
1	1
1	1
1	1
1	1
1	1
1	1
1	1
1	1
1	1
1	1
1	1
1	1
1	1
1	1
1	1
1	1
1	1
1	1
1	1
1	1
1	1
1	1
1	1
1	1
1	1
1	1
1	1
1	1
1	1
1	1
1	1
1	1
1	1
1	1
1	1
1	1
1	1
1	1
1	1
1	1
1	1
1	1
1	1
1	1
1	1
1	1
1	1
1	1
1	1
1	1
1	1
1	1
1	1
1	1
1	1
1	1
1	1
1	1
1	1
1	1
1	1
1	1
1	1
1	1
1	1
1	1
1	1
1	1
1	1
1	1
1	1
1	1
1	1
1	1
1	1
1	1
1	1
1	1
1	1
1	1
1	1
1	1
1	1
1	1
1	1
1	1
1	1
1	1
1	1
1	1
1	1
1	1
1	1
1	1
1	1
1	1
1	1
1	1
1	1
1	1
1	1
1	1
1	1
1	1
8.2438	1
1.45743	1
3.36543	1
3.48993	1
1	1
1	1
3.79108	1
1.44479	1
5.78275	1
4.86485	1
1	1
3.69466	1
1.61231	1
1.73468	1
1	1
1	1
1.09324	1
2.04367	1
1	1
1	1
1	1
1.93402	1
1.16554	1
1	1
4.45115	1
1.2872	1
1	1
1	1
2.42812	1
1.74443	1
1	1
2.78421	1
4.33595	1
1	1
1	1
1.86834	1
1	1
1.78989	1
1	1
8.60373	1
1	1
5.90608	1
6.66032	1
4.79041	1
1	1
2.31509	1
15.59	1
1.26801	1
1	1
1	1
1	1
3.09724	1
19.8251	1
5.23132	1
1.31947	1
1	1
1	1
1	1
1.40511	1
1	1
3.12119	1
1	1
1	1
1	1
2.18401	1
1	1
1.23187	1
1	1
1	1
1.33428	1
1	1
1	1
1.10864	1
1	1
1.30709	1
1.49064	1
1	1
1.07851	1
46.6683	1
1.03236	1
1	1
1.94746	1
2.55679	1
1	1
1.47257	1
1.44923	1
1	1
4.81479	1
10.1722	1
1	1
3.13492	1
24.3701	1
1.24299	1
4.1842	1
1	1
1.24766	1
1.07631	1
1	1
2.68731	1
1	1
3.17963	1
1	1
1.10603	1
1.37054	1
1	1
2.26595	1
1.63353	1
1	1
8.04717	1
5.20814	1
1.37033	1
1	1
1	1
1.5796	1
1	1
1	1
1	1
1	1
1	1
1	1
1	1
1	1
1	1
1	1
1	1
1	1
1	1
1	1
1	1
1	1
1	1
1	1
1	1
1	1
1	1
1	1
1	1
1	1
1	1
1	1
1	1
1	1
1	1
1	1
1	1
1	1
1	1
1	1
1	1
1	1
1	1
1	1
1	1
1	1
1	1
1	1
1	1
1	1
1	1
1	1
1	1
1	1
1	1
1	1
1	1
1	1
1	1
1	1
1	1
1	1
1	1
1	1
1	1
1	1
1	1
1	1
1	1
1	1
1	1
1	1
1	1
1	1
1	1
1	1
1	1
1	1
1	1
1	1
1	1
1	1
1	1
1	1
1	1
1	1
1	1
1	1
1	1
1	1
1	1
1	1
1	1
1	1
1	1
1	1
1	1
1	1
1	1
1	1
1	1
1	1
1	1
1	1
1	1
1	1
1	1
1	1
1	1
1	1
1	1
1	1
1	1
1	1
1	1
1	1
1	1
1	1
1	1
1	1
1	1
1	1
1	1
1	1
1	1
1	1
1	1
1	1
1	1

## Sheet: +smORFARM81ld
63	72
1	1
6.84416	1
18.7876	1
1.70017	1
5.66919	1.01688
1.37379	1
1	1
11.6801	1
5.13993	1
1.3041	1
2.70026	1
20.4596	1
7.66862	1
3.84695	1
3.33413	1
1	1
1	1
4.51504	1
30.2947	1
1	1
1.59414	1
1	1
1	1
5.66963	1
3.76764	1
16.5716	1
2.51211	1
9.99571	1
3.12227	1
1	1
7.7272	1
41.135	1
1	1
2.99385	1
9.89604	1
1.98858	1
1.95603	1
15.9095	1
1	1
3.65047	1
1.647	1
3.33582	1
4.74961	1
21.4059	1
4.7889	1
15.1292	1
11.3062	1
2.31368	1
3.12557	1
6.56127	1
4.39517	1
2.46228	1
3.6334	1
8.68668	1
11.6353	1
10.4864	1
32.9703	1
7.01956	1
5.32144	1
1	1
1.92919	1
4.95498	1
3.23682	1
14.1131	1
2.56778	1
1	1
2.99315	1
1	1
23.2576	1
1	1
1	1
1	1
1	1
1	1
1	1
1	1.16246
1	1
1	1
1	1
1	1
1	1
1	1
1	1
1	1
1	1
1	1
12.8396	1
24.3385	1
2.23298	1
14.7865	1
5.53152	1
8.41898	1
6.46394	1
1.79598	1
1	1
4.34956	1
2.7763	1
1	1
1	1
2.46374	1
1	1
1	1
1.25358	1
14.7599	1
18.756	1
7.96811	1
1.68243	1
4.83496	1
4.24345	1
1	1
1.019	1
2.35843	1
2.57499	1
1.70731	1
1.28711	1
1	1
1.34747	1
3.83472	1
6.6656	1
4.74412	1
5.71253	1
1	1
1	1
1	1
5.17149	1
4.36271	1
22.3669	1
9.99009	1
1	1
2.19221	1
10.8123	1
2.62562	1
2.14319	1
6.6058	1
6.88509	1
5.01255	1
11.5602	1
1.82359	1
3.1253	1
8.44034	1
9.00736	1
9.767	1
4.71287	1
11.1142	1
3.45077	1
5.01694	1
1	1
1	1
1	1
1	1
1	1
1	1
1	1
1	1
1	1
1	1
1	1
1	1
1	1
9.55068	1
7.81466	8.84952
1.07286	1
2.52342	1
7.67925	1
13.929	1
1.94047	1
53.6365	1
6.23136	1
19.8548	1
3.09115	1
3.17736	1
4.31403	1
20.8313	1
7.73224	1
4.15836	1
9.44592	1
3.35371	1
2.3079	1
1.96586	1
3.77153	1
8.09561	1
10.2353	1
1	1
1	1
1	1
4.12444	1
1.0256	1
3.82577	1
2.40232	1
1.60469	1
7.25506	1
1.9262	1
2.32192	1
8.36479	1
5.61746	1
8.82856	1
1.97413	1
6.6098	1
1.03308	1
6.27462	1
2.82267	1
2.5472	1
6.70977	1
1	1
1	1
1	1
1	1
1	1
1	1
1	1
1	1
1	1
1	1
2.1103	1
9.21124	1
21.1375	1
3.41224	1
8.42366	1
7.42842	1
10.895	1
24.1542	1
5.81826	1
18.6124	1
40.4623	1
2.22286	1
5.11898	1
8.35252	1
1	1
2.77265	1
21.6166	1
6.98973	1
1	1
1	1
3.52521	1
1.41795	1
2.00718	1
7.33511	1
9.91665	1
14.942	1
4.96179	1
25.6767	1
1	1
1.76824	1
18.7855	1
1.77709	1
4.4947	1
8.01432	1
19.3531	1
1.73041	1
2.07355	1
10.758	1
3.91753	1
1.37709	1
26.5327	1
8.88015	1
13.5155	1
3.71964	1
18.8253	1
4.49367	1
2.31004	1
7.41429	1
34.4213	1
5.35344	1
2.25454	1
6.90604	1
2.19458	1
18.8768	1
1.81368	1
11.4157	1
1.8403	1
1.14824	1
6.58082	1
6.82785	1
19.3966	1
1	1
12.9494	1
27.7824	1
2.67515	1
6.04522	1
2.28781	1
5.68655	1
3.02878	1
5.33898	1
1	1
7.74986	1
7.86937	1
6.83234	1
3.24466	1
4.69373	1
6.61368	1
4.52668	1
10.5613	1
5.9432	1
4.16568	1
16.2241	1
1	1
13.6723	1
2.21775	1
5.76705	1
2.92494	1
3.34229	1
1.10214	1
1	1
7.48871	1
2.49868	1
6.10006	1
3.05477	1
11.3536	1
4.59999	1
1.31682	1
7.92252	1
5.23047	1
11.9439	1
20.4286	1
3.72027	1
19.1922	1
2.749	1
9.80961	1
6.71819	1
1	1
3.10955	1
1.25483	1
4.67962	1
7.11871	1
6.23262	1
1	1
8.63024	1
6.08913	1
6.92701	1
6.1653	1
3.09779	1
3.51288	1
6.31629	1
3.03148	1
1	1
4.05373	1
1	1
1	1
1	1
1	1
1	1
1	1
1	1
1	1
1	1
1	1
1	1
1	1
1	1
1	1
1	1
1	1
1	1
1	1
1	1
1	1
1	1
1	1
1	1
1	1
1	1
1	1
1	1
1	1
1	1
1	1
1	1
1	1
1	1
1	1
1	1
4.13451	1
10.8571	1
2.59218	1
10.3764	1
12.8106	1
5.84285	1
4.63131	1
14.6767	1
8.3764	1
6.50362	1
20.6069	1
6.26801	1
7.03765	1
4.19988	1
6.50895	1
18.819	1
1	1
12.0027	1
6.72057	1
4.2486	1
4.42526	1
5.46906	1
2.23911	1
3.30891	1
43.5382	1
5.95457	1
7.83073	1
1.10944	1
2.90414	1
8.8403	1
2.53872	1
2.43092	1
1	1
1.15567	1
3.77638	1
3.19335	1
10.0564	1
11.9125	1
6.07397	1
8.78669	1
10.1332	1
13.2707	1
12.3082	1
13.1486	1
2.23954	1
4.82806	1
1	1
3.38136	1
22.0362	1
12.6089	1
8.74259	1
7.9507	1
25.7749	1
1	1
1	1
1	1
1	1
1	1
1	1
1	1
1	1
1	1
1	1
1	1
1	1
1	1
3.10207	1
10.6087	1
16.8597	1
1.15215	1
2.04459	1
11.1684	1
5.72402	1
11.6044	1
7.69278	1
18.7976	1
8.38061	1
2.49506	1
8.8785	1
3.18856	1
9.46936	1
1	1
5.8796	1
1.85219	1
1.46018	1
7.20592	1
6.7884	1
4.13425	1
4.30955	1
6.94373	1
3.9518	1
11.7894	1
25.4759	1
6.87314	1
1	1
9.43375	1
3.49672	1
2.9277	1
66.6888	2.27414
8.98201	29.7192
4.79935	1
4.12444	1
3.21557	1
1	1
1	1
1	1

## Sheet: Summary
Phage induced:	Neither	mr only	ld only	Both
Sample
SOS	24	167	60	212
-	495	0	21	0
smORFARM81ld	365	1	109	2
