# Supplementary material for: Small protein modules dictate prophage fates during polylysogeny
Source: Nature. 2023 Jul 26;620(7974):625–33. doi: 10.1038/s41586-023-06376-y (PMC10432266; doi:10.1038/s41586-023-06376-y)
Supplement: Supplementary file 13 — Source Data Fig. 1 [file 41586_2023_6376_MOESM13_ESM.xlsx]

## Sheet: 1c
Time (min)	Sample 1			Sample 2			Sample 3
	replicate 1	replicate 2	replicate 3	replicate 1	replicate 2	replicate 3	replicate 1	replicate 2	replicate 3
10	0.203333	0.217	0.203333	0.195333	0.21	0.193	0.19	0.206667	0.184
25	0.244	0.261667	0.237	0.247667	0.257333	0.228	0.224333	0.245333	0.214667
40	0.3	0.323333	0.267667	0.289667	0.304	0.252	0.240667	0.287333	0.22
55	0.384333	0.415333	0.328	0.35	0.375667	0.289	0.306333	0.338333	0.266
70	0.437333	0.458	0.370333	0.375333	0.365333	0.353667	0.332	0.365667	0.300333
85	0.484667	0.517	0.403333	0.215667	0.184	0.380667	0.353333	0.384667	0.321
100	0.516667	0.547	0.442333	0.121667	0.121333	0.366667	0.364	0.404333	0.340333
115	0.537667	0.573	0.473667	0.119	0.117333	0.293667	0.381667	0.418	0.353333
130	0.564667	0.601667	0.507667	0.119333	0.118667	0.223667	0.39	0.43	0.365333
145	0.582667	0.622	0.536	0.118333	0.116333	0.194667	0.396667	0.441667	0.376667
160	0.604667	0.643667	0.570333	0.116333	0.112	0.172667	0.4	0.453667	0.382667
175	0.627333	0.664	0.596333	0.115	0.109333	0.167333	0.402667	0.462	0.388667
190	0.656333	0.696667	0.615333	0.123667	0.109333	0.162333	0.405667	0.467667	0.395
205	0.683667	0.709333	0.64	0.122667	0.108667	0.157333	0.408	0.473667	0.399
220	0.702667	0.746	0.646	0.13	0.106667	0.153	0.409333	0.478333	0.401333
235	0.731	0.774	0.671333	0.134	0.106333	0.153667	0.412	0.484	0.403667
250	0.754	0.796333	0.701	0.147333	0.109333	0.163667	0.413667	0.486667	0.406
265	0.772	0.814	0.725	0.139333	0.110333	0.203333	0.416667	0.489333	0.408333
280	0.791333	0.834667	0.743333	0.131	0.103333	0.207667	0.418	0.490667	0.407667
295	0.812333	0.853	0.763	0.125333	0.102333	0.243	0.42	0.491	0.409667
310	0.833	0.871333	0.788333	0.142667	0.102	0.282	0.420333	0.491333	0.41
325	0.853	0.886	0.810333	0.127667	0.107	0.289667	0.420667	0.49	0.411333
340	0.872333	0.899667	0.827333	0.138333	0.118333	0.251667	0.419667	0.488333	0.412
355	0.888333	0.911667	0.844333	0.153	0.101667	0.254333	0.418667	0.486333	0.411333
370	0.904333	0.93	0.862333	0.125667	0.113	0.231667	0.419333	0.484333	0.410667
385	0.925333	0.950333	0.881333	0.133	0.113333	0.25	0.416333	0.481333	0.41
400	0.942	0.966	0.897	0.142	0.116	0.269	0.414333	0.478	0.409667
415	0.961333	0.989	0.914667	0.156	0.106	0.204	0.412667	0.475	0.409667
430	0.98	1	0.928667	0.116333	0.103	0.159	0.408333	0.471	0.406333
445	0.997	1.018	0.949	0.126667	0.102	0.145333	0.406667	0.467	0.406
460	1.013	1.038	0.967333	0.160333	0.102	0.127667	0.403667	0.462333	0.404333
475	1.02533	1.04867	0.979333	0.143	0.102	0.127667	0.399333	0.458333	0.401667
490	1.03667	1.07	0.990333	0.104	0.102	0.130667	0.396	0.453	0.399667
505	1.05233	1.07833	1.01133	0.135333	0.102667	0.129	0.393	0.447	0.397
520	1.067	1.09967	1.029	0.104667	0.102667	0.130333	0.390333	0.443	0.395
535	1.07733	1.10633	1.037	0.111	0.102	0.129667	0.387	0.438	0.392333
550	1.08833	1.12033	1.043	0.111333	0.102	0.13	0.383333	0.434	0.389333
565	1.09633	1.132	1.05533	0.151	0.102	0.130333	0.379667	0.429667	0.387
580	1.11033	1.14533	1.06633	0.123667	0.102	0.130333	0.376333	0.425333	0.384
595	1.12233	1.15767	1.07233	0.125	0.102	0.131	0.374667	0.420667	0.382333
610	1.14267	1.16567	1.08067	0.129667	0.102333	0.131	0.371667	0.416	0.38
625	1.152	1.17467	1.08933	0.126667	0.103333	0.131333	0.367667	0.412333	0.377333
640	1.15467	1.183	1.09667	0.125333	0.111	0.132	0.365	0.41	0.375
655	1.159	1.18967	1.10067	0.133667	0.117	0.132	0.362333	0.406	0.373333
670	1.163	1.196	1.10733	0.114667	0.105	0.132667	0.359667	0.401667	0.370667
685	1.173	1.201	1.11667	0.118667	0.11	0.133	0.357667	0.398333	0.369
700	1.17633	1.20967	1.122	0.132667	0.109667	0.134333	0.355667	0.394667	0.367333
715	1.18267	1.21133	1.12433	0.136333	0.107333	0.135333	0.353333	0.392333	0.365333
730	1.186	1.213	1.12767	0.141	0.109333	0.136	0.351667	0.388	0.363333
745	1.20333	1.21867	1.13333	0.139667	0.106667	0.137333	0.35	0.385333	0.362667
760	1.203	1.21967	1.13667	0.142667	0.105333	0.138667	0.347667	0.381667	0.361
775	1.20367	1.226	1.143	0.154667	0.107	0.139667	0.346667	0.379667	0.359333
790	1.204	1.22733	1.14667	0.175667	0.105667	0.141	0.345333	0.377	0.357667
805	1.20567	1.22733	1.14933	0.179667	0.106	0.143	0.344	0.374667	0.356667
820	1.20667	1.23	1.15233	0.193333	0.106	0.144667	0.343333	0.372333	0.355
835	1.21133	1.239	1.15433	0.196333	0.106	0.147	0.341333	0.370333	0.353667
850	1.208	1.236	1.154	0.206	0.106	0.15	0.340667	0.367667	0.352333
865	1.21833	1.23167	1.155	0.226333	0.106	0.153	0.339333	0.365333	0.351333
880	1.20767	1.22133	1.15733	0.235333	0.106333	0.156667	0.338	0.362333	0.349333
895	1.20467	1.22333	1.15667	0.256333	0.107	0.162	0.336333	0.361333	0.348333
910	1.20033	1.22167	1.157	0.275	0.107333	0.167667	0.336	0.359667	0.347333
925	1.19633	1.21867	1.15767	0.296333	0.107333	0.174333	0.335	0.358333	0.347
940	1.199	1.21933	1.15667	0.322667	0.108	0.182	0.333667	0.357	0.345667
955	1.19933	1.21433	1.15833	0.350333	0.108333	0.191	0.333333	0.356	0.344
970	1.19233	1.21033	1.16133	0.381667	0.109333	0.201667	0.332333	0.354667	0.343333
985	1.19633	1.20667	1.155	0.412333	0.110333	0.212	0.332667	0.352667	0.342667
1000	1.19433	1.20633	1.15267	0.448333	0.111333	0.223	0.331	0.351333	0.341667
1015	1.19167	1.205	1.14933	0.475667	0.113333	0.235667	0.331	0.351	0.341
1030	1.18667	1.20267	1.146	0.502667	0.115333	0.248667	0.331	0.349333	0.339667
1045	1.18767	1.201	1.14233	0.528667	0.118	0.264	0.33	0.348667	0.339
1060	1.18467	1.201	1.14233	0.550667	0.122333	0.281	0.329667	0.347667	0.338
1075	1.18633	1.193	1.13767	0.555667	0.127667	0.300667	0.329333	0.347	0.338
1090	1.18233	1.19367	1.13433	0.580333	0.134667	0.324	0.329	0.345667	0.337
1105	1.17867	1.191	1.13067	0.599	0.143333	0.349	0.328667	0.344333	0.336
1120	1.17667	1.18667	1.12633	0.610667	0.154	0.378	0.328333	0.343333	0.335333
1135	1.17633	1.186	1.12467	0.627	0.168333	0.407	0.328333	0.342	0.334667
1150	1.17733	1.18533	1.12067	0.645333	0.182667	0.435667	0.327667	0.341	0.334
1165	1.17733	1.18133	1.116	0.666	0.197667	0.456667	0.328	0.339667	0.332667
1180	1.175	1.18033	1.11033	0.677667	0.213	0.482	0.327	0.338333	0.332333
1195	1.17	1.17933	1.109	0.688333	0.230333	0.510333	0.326667	0.337333	0.330667
1210	1.169	1.17833	1.10767	0.703	0.248333	0.53	0.326	0.336333	0.330333
1225	1.171	1.171	1.10367	0.716333	0.269	0.545	0.326	0.335	0.329
1240	1.17133	1.17567	1.09833	0.728333	0.291667	0.562667	0.326	0.334333	0.327667
1255	1.17033	1.17333	1.09767	0.742667	0.315333	0.580333	0.326	0.333667	0.327333
1270	1.17267	1.17667	1.09733	0.756	0.340667	0.582667	0.325	0.332333	0.326
1285	1.17467	1.17833	1.093	0.77	0.370333	0.580667	0.324667	0.330333	0.325333
1300	1.172	1.17833	1.09033	0.781	0.397333	0.588333	0.324	0.33	0.323333
1315	1.176	1.17933	1.089	0.792667	0.426	0.602333	0.323	0.328333	0.322333
1330	1.17867	1.179	1.08667	0.809	0.457333	0.605333	0.322667	0.327333	0.321667
1345	1.18033	1.18167	1.08333	0.819	0.484	0.610667	0.322333	0.326333	0.320333
1360	1.18167	1.18133	1.08233	0.83	0.514333	0.670333	0.322	0.325667	0.319

## Sheet: 1d
	Sample 1	Sample 2
Replicate 1	2765.02	256890
Replicate 2	3987.13	276644
Replicate 3	4847.33	285247

## Sheet: 1f
	Sample 1	Sample 2
Replicate 1	910.421	30348.5
Replicate 2	1170.02	43237.8
Replicate 3	1871.73	37399.9

## Sheet: 1g
Time (min)	Sample 1			Sample 2
	replicate 1	replicate 2	replicate 3	replicate 1	replicate 2	replicate 3
10	0.102	0.1	0.103667	0.100333	0.1	0.105
25	0.106333	0.103333	0.105333	0.104	0.103	0.107
40	0.112333	0.108	0.107333	0.109333	0.107	0.109
55	0.118	0.115	0.11	0.116667	0.112667	0.112
70	0.125667	0.123	0.113333	0.124	0.120667	0.115333
85	0.135667	0.131	0.119	0.133333	0.130667	0.118667
100	0.145	0.140667	0.124667	0.142667	0.140667	0.124
115	0.154	0.15	0.133667	0.151667	0.15	0.130667
130	0.162667	0.159	0.145333	0.160667	0.161	0.138667
145	0.169333	0.168667	0.161667	0.167333	0.172	0.147
160	0.174667	0.180333	0.182667	0.173	0.184	0.154333
175	0.179333	0.193	0.208667	0.177	0.195667	0.158333
190	0.183333	0.207667	0.239333	0.180667	0.205667	0.155333
205	0.188333	0.224	0.275333	0.184	0.212	0.151
220	0.193667	0.239667	0.315333	0.188333	0.213667	0.142
235	0.199	0.257333	0.359667	0.191667	0.212333	0.135333
250	0.205333	0.277667	0.403333	0.195	0.208333	0.129
265	0.214667	0.297667	0.439333	0.2	0.199667	0.125667
280	0.223667	0.318667	0.476333	0.203	0.191667	0.122667
295	0.234667	0.340667	0.512333	0.206	0.187	0.121667
310	0.25	0.363333	0.532667	0.210667	0.186333	0.120667
325	0.266	0.393	0.531	0.214	0.187333	0.120333
340	0.284333	0.410667	0.547333	0.217667	0.187	0.121
355	0.306667	0.418333	0.553333	0.221667	0.187333	0.122
370	0.332667	0.417	0.566667	0.225	0.186	0.121667
385	0.361333	0.420333	0.569	0.226333	0.183333	0.122667
400	0.390333	0.411667	0.578	0.226333	0.185	0.122333
415	0.414	0.438	0.591667	0.225333	0.186667	0.122667
430	0.440667	0.452	0.597667	0.222667	0.187333	0.123667
445	0.469333	0.463	0.644	0.219333	0.189333	0.123333
460	0.495667	0.472	0.650667	0.218	0.189333	0.124333
475	0.522	0.496333	0.653333	0.215667	0.187	0.126
490	0.552	0.503333	0.655	0.213333	0.186	0.127333
505	0.585	0.516667	0.668	0.211	0.183333	0.128667
520	0.614667	0.522333	0.778667	0.209667	0.180667	0.130333
535	0.631	0.533	0.795333	0.208333	0.177667	0.133
550	0.650667	0.532667	0.8	0.207667	0.174	0.137
565	0.696	0.529	0.795667	0.208	0.171667	0.140667
580	0.696	0.526667	0.789	0.208667	0.169333	0.144667
595	0.762	0.513667	0.788333	0.21	0.168	0.15
610	0.765667	0.500667	0.790667	0.210667	0.166333	0.156667
625	0.754667	0.503667	0.793667	0.213	0.165333	0.165333
640	0.770333	0.485	0.781	0.215333	0.164333	0.175333
655	0.774	0.478667	0.775333	0.22	0.163	0.187333
670	0.786667	0.484333	0.764667	0.225	0.162333	0.200333
685	0.782	0.489667	0.765	0.232	0.162	0.214667
700	0.79	0.486	0.741333	0.24	0.162	0.231333
715	0.801333	0.483333	0.739667	0.251667	0.161667	0.248
730	0.799667	0.507	0.735667	0.26	0.161667	0.262667
745	0.816	0.456333	0.769	0.268333	0.161333	0.274667
760	0.84	0.573667	0.719	0.279333	0.161333	0.285
775	0.851333	0.598333	0.738667	0.288667	0.161667	0.297
790	0.892	0.687	0.732	0.291	0.162	0.31
805	0.893667	0.670667	0.71	0.293	0.162	0.315333
820	0.896	0.651	0.694667	0.301333	0.162333	0.318333
835	0.963	0.632333	0.688333	0.297333	0.163333	0.324
850	0.955333	0.556	0.679333	0.286333	0.164	0.331667
865	0.960333	0.55	0.689333	0.274667	0.164667	0.339667
880	0.958333	0.557333	0.671333	0.261667	0.165667	0.351667
895	0.956667	0.527667	0.668	0.256333	0.166667	0.367667
910	0.915333	0.552667	0.668	0.253667	0.168333	0.380333
925	0.911333	0.588	0.677333	0.252	0.169667	0.398333
940	0.935667	0.545	0.685	0.251667	0.171333	0.414333
955	0.956333	0.543333	0.684333	0.254	0.173667	0.430333
970	0.889333	0.543667	0.696333	0.254333	0.176333	0.442
985	0.893	0.578	0.699333	0.255	0.178667	0.450333
1000	0.878667	0.552667	0.703	0.256333	0.181333	0.460333
1015	0.876667	0.522667	0.708	0.258	0.183667	0.464
1030	0.876333	0.524	0.710333	0.26	0.186333	0.470667
1045	0.882667	0.515667	0.714333	0.263333	0.187667	0.474333
1060	0.884	0.523333	0.725333	0.266	0.189667	0.474667
1075	0.879333	0.555667	0.724	0.271333	0.191333	0.466667
1090	0.88	0.539	0.730667	0.277	0.192667	0.457
1105	0.880667	0.558667	0.738333	0.282	0.194333	0.448333
1120	0.889667	0.566	0.743667	0.288667	0.195667	0.439667
1135	0.894333	0.571667	0.748	0.297	0.198	0.433
1150	0.891667	0.576	0.753333	0.307333	0.200333	0.425333
1165	0.898	0.583333	0.761	0.319667	0.204	0.419
1180	0.91	0.598667	0.765333	0.333	0.207667	0.414667
1195	0.909667	0.601667	0.771667	0.349667	0.212	0.41
1210	0.910333	0.606667	0.775667	0.369	0.216667	0.406333
1225	0.918333	0.616667	0.780667	0.388	0.221	0.403667
1240	0.925	0.619667	0.787	0.407667	0.224667	0.402
1255	0.919667	0.625667	0.791	0.426667	0.228667	0.401333
1270	0.925	0.630333	0.796667	0.449	0.232667	0.400667
1285	0.931333	0.635	0.802	0.466	0.237	0.399667
1300	0.932667	0.637667	0.807	0.481	0.242333	0.401
1315	0.934667	0.642667	0.810333	0.495333	0.248	0.401
1330	0.934667	0.645333	0.815	0.512667	0.254333	0.401333
1345	0.935667	0.647667	0.818333	0.531333	0.261667	0.402667
1360	0.934667	0.651333	0.823667	0.549333	0.27	0.403667
