# Supplementary material for: Small protein modules dictate prophage fates during polylysogeny
Source: Nature. 2023 Jul 26;620(7974):625–33. doi: 10.1038/s41586-023-06376-y (PMC10432266; doi:10.1038/s41586-023-06376-y)
Supplement: Supplementary file 14 — Source Data Fig. 2 [file 41586_2023_6376_MOESM14_ESM.xlsx]

## Sheet: 2b
	PsmORF72 (RLU)			PsmORF63-lux (RLU)
	replicate 1	replicate 2	replicate 3	replicate 1	replicate 2	replicate 3
sample 1	247.756	229.589	237.673	135.942	172.868	162.006
sample 2	364.578	306.968	273.612	9450.02	75698.2	30262
sample 3	765724	785335	988609	180.024	189.972	211.5
sample 4	42054.5	49590	60186.1	100.082	152.065	173.062
sample 5	202.6	170.51	152.06	5148.88	4321.7	3715.2

## Sheet: 2c
	PR63-lux			PR72-lux
	replicate 1	replicate 2	replicate 3	replicate 1	replicate 2	replicate 3
EV	2641	8251	2259	710	513	626
smORF72	5040	6872	5490	76011	84520	93472
smORF63	931788	499621	817541	820	611	889
