# Supplementary material for: Small protein modules dictate prophage fates during polylysogeny
Source: Nature. 2023 Jul 26;620(7974):625–33. doi: 10.1038/s41586-023-06376-y (PMC10432266; doi:10.1038/s41586-023-06376-y)
Supplement: Supplementary file 15 — Source Data Fig. 3 [file 41586_2023_6376_MOESM15_ESM.xlsx]

## Sheet: 3b
	xre-luxR		xre		luxR
C4-HSL	-	+	-	+	-	+
replicate 1	35066.6	2988046	19136.1	11898.9	8054.01	7699.47
replicate 2	66102.9	3863624	15736.1	23454.4	7594.02	18340.4
replicate 3	47527.5	5524531	8625.1	13570.9	10249.5	20404

## Sheet: 3c
	xre-luxR			xre			luxR
C4-HSL	-	-	+	-	-	+	-	-	+
aTc	-	+	+	-	+	+	-	+	+
replicate 1	2026.52	5102.2	576023	2128.76	2965.02	1899.04	1516.97	3071.06	9780.2
replicate 2	3073.83	3625.02	1637770	2257.67	2717.95	3964.69	2644.93	3171.01	6433.9
replicate 3	2443.12	1932.43	563489	3724.68	2638.24	3746.76	3356.09	5376.84	3807.8

## Sheet: 3d
	xre-luxR			xre			luxR
C4-HSL	-	-	+	-	-	+	-	-	+
aTc	-	+	+	-	+	+	-	+	+
replicate 1	1800.12	2348.66	699818	2303.02	1775.17	85729.6	1803.45	2220.78	1789.66
replicate 2	1521.85	2817.4	453456	2483.91	2129.45	59576.6	2013.5	2857.11	2316.43
replicate 3	1906.19	1688.21	591611	2159.47	1851.3	76647.6	1902.32	1632.17	1609.48
