# Supplementary material for: Small protein modules dictate prophage fates during polylysogeny
Source: Nature. 2023 Jul 26;620(7974):625–33. doi: 10.1038/s41586-023-06376-y (PMC10432266; doi:10.1038/s41586-023-06376-y)
Supplement: Supplementary file 16 — Source Data Fig. 4 [file 41586_2023_6376_MOESM16_ESM.xlsx]

## Sheet: 4a
	smORF72								smORF72								SOS
	Phage 63				Phage 72				Phage 63				Phage 72				Phage 63				Phage 72
	replicate 1	replicate 2	replicate 3		replicate 1	replicate 2	replicate 3		replicate 1	replicate 2	replicate 3		replicate 1	replicate 2	replicate 3		replicate 1	replicate 2	replicate 3		replicate 1	replicate 2	replicate 3
1	880	823	426	0	73	35	79	1	13	14	18	0	1405	1253	1441	1	106	76	115	0	1368	1141	1378
2	944	882	458	1	73	35	80	2	13	14	20	1	1415	1255	1446	2	109	81	127	1	1373	1145	1388
3	974	904	472	2	75	35	82	3	13	14	20	2	1428	1268	1455	3	110	81	127	2	1392	1160	1408
4	1020	930	483	3	86	43	88	4	13	15	20	3	1500	1338	1542	4	111	81	130	3	1507	1240	1514
5	1062	966	497	4	87	43	88	5	13	15	20	4	1506	1344	1552	5	113	81	131	4	1517	1246	1520
6	1118	1029	541	5	89	45	92	6	13	15	20	5	1560	1377	1603	6	114	83	131	5	1573	1300	1570
7	1142	1044	548	6	91	47	94	7	13	15	20	6	1620	1417	1655	7	115	83	131	6	1652	1372	1661
8	1167	1064	555	7	93	47	96	8	13	15	21	7	1679	1475	1714	8	115	83	132	7	1737	1439	1739
9	1171	1068	557	8	97	56	101	9	13	15	21	8	1773	1570	1793	9	115	83	134	8	1873	1547	1878
10	1176	1071	558	9	98	56	101	10	13	15	21	9	1777	1575	1797	10	115	83	134	9	1879	1550	1885
11	1193	1076	571	10	99	57	102	11	13	15	21	10	1798	1587	1819	11	115	83	135	10	1907	1575	1906
12	1247	1136	616	11	100	62	104	12	15	15	21	11	1841	1605	1850	12	115	85	135	11	1948	1611	1960
13	1317	1203	691	12	100	62	105	13	25	20	28	12	1851	1612	1860	13	142	123	182	12	1955	1624	1973
14	1383	1265	744	13	106	64	117	14	30	22	32	13	1968	1722	1975	14	183	146	221	13	2085	1742	2119
15	1402	1275	751	14	109	64	117	15	30	22	32	14	1978	1733	1986	15	185	146	221	14	2110	1754	2139
16	1407	1285	755	15	109	66	117	16	30	22	32	15	1981	1735	1992	16	187	147	223	15	2121	1761	2147
17	1411	1285	757	16	121	78	132	17	30	22	32	16	2151	1907	2165	17	187	151	223	16	2315	1927	2347
18	1562	1426	902	17	121	78	132	18	47	25	45	17	2166	1918	2180	18	252	209	303	17	2336	1947	2371
19	1583	1469	933	18	135	81	134	19	48	29	50	18	2272	1999	2273	19	277	221	322	18	2460	2050	2491
20	1592	1476	936	19	136	81	135	20	48	29	50	19	2279	2008	2282	20	279	225	326	19	2479	2053	2501
21	1601	1488	944	20	136	81	135	21	48	29	50	20	2280	2012	2287	21	282	226	327	20	2482	2056	2505
22	1703	1592	1031	21	138	81	137	22	53	36	65	21	2326	2067	2341	22	321	260	385	21	2543	2117	2569
23	1746	1625	1063	22	138	81	137	23	56	38	67	22	2329	2070	2343	23	348	279	407	22	2549	2124	2577
24	1831	1741	1143	23	155	100	149	24	62	38	75	23	2537	2233	2531	24	400	309	453	23	2767	2308	2792
25	1848	1763	1147	24	159	100	154	25	62	38	76	24	2590	2295	2575	25	402	309	455	24	2846	2365	2854
26	1851	1770	1150	25	159	101	156	26	62	38	76	25	2626	2329	2606	26	402	309	456	25	2918	2397	2896
27	1916	1824	1192	26	159	101	157	27	63	41	79	26	2643	2344	2614	27	430	327	481	26	2935	2418	2915
28	2452	2336	1482	27	161	101	158	28	64	41	80	27	2661	2357	2629	28	446	334	494	27	2954	2431	2934
29	2614	2497	1634	28	163	101	158	29	76	49	92	28	2669	2362	2639	29	526	418	586	28	2965	2436	2947
30	2647	2516	1659	29	163	101	159	30	77	50	92	29	2673	2362	2641	30	533	424	594	29	2974	2437	2953
31	2634	2462	1663	30	165	101	160	31	79	50	92	30	2676	2377	2657	31	534	435	606	30	2998	2450	2973
32	2725	2548	1727	31	165	105	163	32	82	52	98	31	2758	2430	2744	32	568	467	653	31	3111	2520	3083
33	2671	2487	1740	32	166	103	163	33	85	56	96	32	2750	2415	2724	33	572	475	656	32	3134	2534	3083
34	2677	2486	1741	33	166	103	164	34	85	56	96	33	2760	2428	2729	34	573	475	656	33	3148	2546	3100
35	2680	2488	1746	34	166	103	164	35	85	56	97	34	2763	2427	2729	35	575	478	657	34	3151	2549	3108
36	2644	2447	1729	35	167	103	164	36	85	56	96	35	2764	2427	2733	36	573	477	655	35	3153	2550	3111
37	2714	2501	1775	36	167	105	165	37	86	56	102	36	2817	2473	2779	37	592	496	676	36	3195	2585	3164
38	2673	2477	1759	37	168	105	165	38	86	56	102	37	2823	2474	2784	38	612	497	684	37	3200	2589	3170
39	2822	2652	1873	38	173	109	177	39	98	63	107	38	2926	2561	2880	39	687	548	781	38	3309	2671	3290
40	2850	2663	1888	39	173	109	177	40	99	63	108	39	2944	2569	2895	40	689	551	786	39	3320	2687	3302
41	2842	2654	1891	40	175	109	177	41	99	64	108	40	2980	2603	2928	41	691	549	787	40	3365	2725	3346
42	2845	2659	1896	41	180	112	179	42	99	64	108	41	3090	2681	3016	42	697	556	791	41	3483	2822	3473
43	2854	2660	1898	42	180	112	179	43	99	64	108	42	3120	2707	3036	43	703	555	791	42	3504	2840	3509
44	2888	2689	1926	43	184	112	183	44	100	65	111	43	3205	2780	3129	44	708	560	796	43	3607	2929	3621
45	2922	2718	1961	44	184	112	183	45	104	65	113	44	3211	2781	3133	45	726	565	806	44	3615	2934	3625
46	2802	2630	1917	45	184	112	183	46	102	63	109	45	3202	2779	3128	46	710	557	794	45	3621	2931	3624
47	2866	2685	1972	46	185	112	183	47	108	66	109	46	3265	2829	3168	47	734	580	820	46	3701	2979	3684
48	2858	2680	1973	47	185	110	183	48	108	66	112	47	3254	2824	3160	48	733	584	824	47	3686	2968	3667
49	2856	2660	1963	48	192	112	187	49	108	62	112	48	3329	2903	3241	49	726	583	825	48	3775	3050	3763
50	2857	2672	1973	49	192	110	187	50	108	62	112	49	3350	2916	3270	50	728	589	826	49	3800	3070	3789
51	2925	2749	2042	50	186	112	188	51	108	62	122	50	3369	2941	3286	51	757	613	846	50	3818	3079	3797
52	2992	2823	2094	51	186	114	188	52	116	65	127	51	3370	2935	3299	52	771	626	866	51	3822	3078	3803
53	3010	2839	2108	52	186	110	188	53	117	66	131	52	3366	2942	3300	53	772	629	870	52	3832	3083	3810
54	3008	2842	2111	53	188	109	188	54	117	66	131	53	3440	3007	3356	54	771	630	864	53	3907	3168	3914
55	3012	2846	2116	54	188	109	188	55	117	66	131	54	3445	3016	3373	55	771	630	867	54	3919	3178	3923
56	2994	2837	2104	55	192	110	189	56	115	66	127	55	3464	3044	3383	56	762	625	864	55	3929	3177	3951
57	2993	2831	2102	56	192	110	189	57	113	66	127	56	3456	3037	3379	57	756	624	866	56	3922	3174	3946
58	3002	2833	2103	57	192	110	186	58	113	66	127	57	3437	3022	3362	58	758	626	864	57	3904	3154	3923
59	2997	2829	2093	58	196	110	186	59	115	66	127	58	3437	3038	3371	59	762	627	863	58	3915	3164	3940
60	2939	2785	2066	59	196	110	186	60	115	66	124	59	3441	3047	3374	60	755	624	855	59	3918	3166	3943
61	2977	2814	2105	60	196	110	186	61	115	68	127	60	3449	3051	3384	61	766	628	877	60	3932	3176	3952
62	2969	2835	2110	61	204	112	190	62	115	71	127	61	3548	3116	3473	62	777	633	882	61	4043	3271	4061
63	2989	2846	2125	62	202	110	193	63	117	71	130	62	3579	3162	3499	63	787	644	888	62	4065	3293	4083
64	3000	2871	2132	63	210	113	206	64	117	71	130	63	3729	3304	3655	64	790	647	893	63	4208	3437	4238
65	3025	2891	2151	64	213	113	205	65	118	71	132	64	3766	3359	3683	65	801	654	901	64	4243	3463	4274
66	3029	2896	2153	65	213	113	206	66	120	71	132	65	3804	3412	3733	66	800	657	905	65	4302	3517	4335
67	3113	2977	2218	66	214	114	208	67	120	74	139	66	3810	3424	3747	67	815	691	936	66	4315	3532	4354
68	3130	2995	2227	67	214	112	208	68	120	74	139	67	3803	3418	3736	68	814	699	941	67	4311	3526	4339
69	3281	3124	2352	68	219	112	210	69	124	78	145	68	3870	3494	3805	69	865	748	996	68	4404	3608	4432
70	3237	3087	2345	69	219	113	210	70	124	78	145	69	3871	3500	3797	70	858	747	985	69	4414	3621	4446
71	3230	3077	2343	70	219	113	210	71	122	78	145	70	3898	3521	3814	71	857	743	984	70	4442	3636	4481
72	3235	3083	2351	71	207	108	202	72	122	78	145	71	3843	3465	3766	72	861	746	987	71	4392	3584	4425
73	3233	3079	2351	72	200	102	201	73	122	76	143	72	3817	3431	3737	73	861	744	991	72	4357	3553	4394
74	3257	3105	2361	73	201	102	202	74	122	76	143	73	3828	3454	3755	74	867	749	997	73	4382	3565	4409
75	3249	3113	2357	74	202	100	205	75	116	77	144	74	3826	3461	3769	75	868	749	983	74	4393	3564	4410
76	3278	3142	2378	75	202	100	205	76	116	77	147	75	3819	3461	3767	76	887	757	997	75	4390	3568	4410
77	3173	3046	2312	76	202	101	206	77	116	71	145	76	3822	3464	3775	77	869	744	976	76	4402	3579	4419
78	3182	3056	2341	77	203	97	204	78	114	72	147	77	3809	3442	3755	78	867	754	993	77	4376	3557	4405
79	3166	3033	2326	78	204	97	204	79	115	72	146	78	3810	3437	3766	79	861	750	986	78	4371	3551	4401
80	3166	3038	2327	79	205	97	207	80	115	72	146	79	3822	3449	3778	80	865	754	989	79	4383	3567	4414
81	3159	3034	2328	80	210	101	207	81	115	72	146	80	3921	3554	3888	81	868	750	986	80	4502	3679	4541
82	3158	3029	2316	81	210	101	205	82	115	72	146	81	3915	3551	3887	82	868	750	986	81	4484	3662	4527
83	3171	3036	2328	82	210	101	205	83	115	72	146	82	3937	3566	3909	83	873	753	1001	82	4510	3678	4555
84	3175	3058	2331	83	210	101	205	84	117	72	146	83	3932	3558	3902	84	879	756	1001	83	4497	3672	4550
85	3256	3148	2419	84	210	102	207	85	123	73	147	84	3950	3570	3917	85	915	775	1026	84	4507	3683	4569
86	3252	3145	2418	85	210	102	207	86	123	73	147	85	3963	3594	3930	86	911	775	1028	85	4539	3705	4595
87	3225	3101	2392	86	210	102	207	87	123	71	145	86	3970	3595	3931	87	904	768	1022	86	4533	3698	4592
88	3223	3101	2388	87	214	104	207	88	123	71	145	87	3999	3619	3970	88	904	762	1024	87	4563	3727	4636
89	3245	3130	2409	88	216	106	211	89	126	72	147	88	4059	3669	4037	89	916	773	1035	88	4623	3772	4715
90	3256	3134	2419	89	210	107	212	90	126	72	148	89	4013	3630	3993	90	921	779	1038	89	4570	3737	4677
91	3374	3250	2509	90	218	117	226	91	128	81	154	90	4178	3792	4153	91	973	825	1097	90	4749	3878	4822
92	3383	3260	2511	91	218	117	227	92	128	81	154	91	4170	3793	4146	92	976	828	1102	91	4739	3870	4819
93	3370	3235	2507	92	218	117	227	93	124	81	154	92	4189	3812	4154	93	972	820	1098	92	4766	3899	4849
94	3316	3170	2466	93	218	117	227	94	118	79	148	93	4188	3808	4153	94	956	807	1079	93	4761	3895	4842
95	3344	3193	2493	94	210	117	227	95	118	79	149	94	4194	3812	4179	95	964	813	1089	94	4773	3893	4843
96	3353	3203	2507	95	211	117	227	96	119	81	152	95	4197	3810	4175	96	965	820	1090	95	4788	3896	4853
97	3406	3261	2528	96	211	115	225	97	122	82	153	96	4183	3804	4172	97	975	834	1101	96	4785	3898	4843
98	3406	3259	2522	97	212	116	225	98	122	82	153	97	4215	3842	4199	98	976	832	1101	97	4829	3932	4872
99	3454	3316	2564	98	206	116	219	99	123	82	157	98	4158	3793	4151	99	989	843	1112	98	4761	3874	4805
100	3395	3244	2521	99	198	114	213	100	119	82	153	99	4077	3707	4062	100	970	817	1097	99	4686	3803	4733
101	3365	3227	2500	100	198	114	213	101	119	82	153	100	4065	3696	4048	101	960	813	1094	100	4670	3802	4724
102	3419	3285	2547	101	198	114	213	102	122	84	156	101	4039	3668	4032	102	980	821	1112	101	4636	3767	4696
103	3449	3299	2564	102	197	114	213	103	125	84	156	102	4023	3652	4012	103	986	822	1113	102	4628	3758	4688
104	3561	3418	2651	103	193	110	213	104	134	90	160	103	3986	3626	3980	104	1022	860	1159	103	4580	3727	4657
105	3542	3393	2636	104	197	112	215	105	134	90	160	104	4038	3690	4044	105	1016	857	1155	104	4676	3787	4721
106	3481	3329	2606	105	197	111	215	106	134	90	160	105	4046	3686	4037	106	1010	853	1141	105	4688	3799	4711
107	3530	3369	2636	106	195	109	215	107	134	90	163	106	4014	3655	3998	107	1020	864	1147	106	4651	3773	4659
108	3488	3341	2623	107	195	112	215	108	136	86	161	107	4021	3656	4001	108	1009	855	1143	107	4659	3774	4659
109	3552	3392	2670	108	193	112	213	109	141	87	162	108	4016	3665	4003	109	1029	876	1161	108	4674	3792	4675
110	3568	3400	2673	109	193	112	213	110	141	87	164	109	4011	3664	4003	110	1034	880	1163	109	4673	3796	4680
111	3575	3419	2680	110	193	113	213	111	142	87	165	110	4009	3666	4011	111	1035	877	1167	110	4684	3801	4683
112	3533	3396	2658	111	192	113	213	112	142	87	165	111	3969	3623	3958	112	1025	867	1156	111	4674	3793	4665
113	3431	3322	2593	112	190	113	213	113	138	79	157	112	3977	3623	3962	113	1010	832	1123	112	4688	3795	4677
114	3432	3328	2596	113	190	113	212	114	138	80	157	113	3972	3621	3954	114	1012	832	1126	113	4681	3785	4673
115	3430	3339	2598	114	186	110	206	115	138	80	157	114	3893	3544	3865	115	1017	830	1129	114	4614	3737	4615
116	3428	3339	2597	115	187	112	210	116	138	80	157	115	3981	3646	3958	116	1018	828	1130	115	4706	3814	4728
117	3434	3342	2603	116	192	116	211	117	138	80	159	116	3965	3635	3946	117	1018	835	1131	116	4723	3821	4747
118	3391	3311	2590	117	214	118	221	118	140	80	157	117	4116	3797	4110	118	1014	824	1117	117	4924	4006	4930
119	3505	3428	2674	118	216	118	221	119	142	82	160	118	4135	3803	4115	119	1044	854	1149	118	4948	4026	4939
120	3468	3395	2656	119	216	118	221	120	142	82	160	119	4119	3795	4097	120	1040	846	1137	119	4947	4024	4931
121	3480	3394	2663	120	225	123	227	121	142	86	162	120	4238	3909	4215	121	1045	854	1145	120	5050	4109	5029
122	3478	3385	2654	121	225	123	227	122	142	86	162	121	4220	3899	4200	122	1045	852	1145	121	5027	4092	5005
123	3528	3428	2690	122	227	123	230	123	142	87	164	122	4264	3917	4227	123	1060	858	1161	122	5069	4130	5032
124	3545	3444	2701	123	227	124	230	124	142	88	164	123	4289	3935	4248	124	1063	866	1159	123	5085	4156	5059
125	3569	3459	2723	124	225	125	229	125	142	88	164	124	4265	3904	4229	125	1065	876	1166	124	5057	4116	5034
126	3580	3466	2733	125	227	126	228	126	142	88	164	125	4313	3950	4263	126	1068	879	1169	125	5107	4162	5071
127	3565	3447	2726	126	214	116	216	127	142	88	164	126	4210	3858	4175	127	1066	879	1168	126	5028	4083	4981
128	3494	3399	2693	127	208	116	215	128	143	84	162	127	4214	3863	4184	128	1054	863	1146	127	5048	4084	4999
129	3523	3445	2727	128	205	114	206	129	143	84	162	128	4163	3819	4129	129	1068	870	1168	128	4967	4006	4931
130	3511	3435	2716	129	199	114	206	130	143	84	158	129	4123	3783	4092	130	1066	867	1168	129	4927	3953	4896
131	3516	3439	2722	130	203	116	209	131	143	84	157	130	4171	3826	4128	131	1069	871	1167	130	5007	4026	4978
132	3481	3417	2704	131	203	118	209	132	143	83	158	131	4167	3806	4115	132	1058	864	1165	131	5018	4053	4993
133	3456	3387	2690	132	201	120	209	133	137	83	156	132	4166	3808	4112	133	1047	848	1155	132	5031	4057	5000
134	3526	3454	2745	133	203	120	209	134	143	85	168	133	4144	3798	4085	134	1078	864	1191	133	5022	4049	4986
135	3610	3523	2791	134	197	118	206	135	144	85	170	134	4093	3756	4031	135	1096	876	1206	134	4953	4003	4923
136	3712	3621	2873	135	204	122	213	136	147	89	176	135	4222	3892	4170	136	1133	901	1244	135	5094	4148	5074
137	3703	3608	2868	136	206	124	210	137	147	88	176	136	4175	3850	4144	137	1133	900	1240	136	5066	4118	5039
138	3684	3600	2840	137	208	129	212	138	147	88	176	137	4270	3932	4225	138	1126	898	1246	137	5153	4188	5147
139	3704	3631	2860	138	209	133	212	139	148	88	178	138	4326	3980	4277	139	1133	904	1263	138	5222	4257	5229
140	3747	3677	2894	139	207	131	203	140	149	90	178	139	4229	3909	4200	140	1144	915	1280	139	5139	4204	5152
141	3793	3725	2945	140	204	131	203	141	151	92	180	140	4195	3882	4177	141	1169	921	1306	140	5106	4171	5111
142	3770	3690	2925	141	203	129	201	142	151	88	178	141	4163	3850	4153	142	1161	913	1300	141	5025	4118	5042
143	3722	3651	2900	142	203	129	200	143	148	85	179	142	4154	3841	4136	143	1163	899	1286	142	5015	4107	5028
144	3704	3617	2883	143	198	126	191	144	147	85	177	143	4105	3811	4076	144	1158	897	1281	143	4923	4032	4928
145	3717	3602	2895	144	187	117	178	145	145	84	178	144	3981	3698	3935	145	1163	889	1290	144	4769	3889	4772
146	3789	3655	2927	145	187	117	177	146	148	84	183	145	3945	3668	3893	146	1172	907	1304	145	4734	3839	4722
147	3829	3699	2955	146	187	117	177	147	148	85	181	146	3905	3631	3864	147	1184	914	1314	146	4687	3811	4675
148	3853	3730	2974	147	182	115	172	148	148	88	179	147	3867	3599	3819	148	1198	924	1335	147	4633	3772	4623
149	3863	3714	2973	148	174	116	166	149	148	90	179	148	3853	3597	3799	149	1193	927	1334	148	4602	3758	4585
150	3841	3683	2934	149	174	114	168	150	148	90	179	149	3900	3647	3866	150	1187	926	1330	149	4641	3775	4637
151	3856	3691	2938	150	174	114	169	151	148	91	179	150	3908	3656	3861	151	1188	928	1332	150	4641	3782	4635
152	3862	3680	2939	151	174	114	169	152	148	92	179	151	3928	3682	3885	152	1191	926	1331	151	4667	3804	4657
153	3929	3743	3017	152	174	114	171	153	157	94	179	152	3950	3688	3912	153	1212	947	1367	152	4686	3817	4675
154	3965	3776	3051	153	176	114	171	154	159	92	180	153	3958	3690	3919	154	1222	956	1380	153	4693	3819	4669
155	3958	3774	3049	154	179	114	166	155	154	91	180	154	4000	3731	3968	155	1222	956	1380	154	4739	3873	4723
156	3941	3755	3029	155	178	112	166	156	154	91	180	155	3998	3735	3961	156	1222	961	1384	155	4737	3871	4721
157	3859	3677	2994	156	183	112	168	157	154	85	174	156	4033	3757	3993	157	1195	940	1348	156	4761	3884	4760
158	3861	3678	2993	157	185	114	172	158	154	85	174	157	4061	3781	4016	158	1194	942	1351	157	4769	3914	4761
159	3858	3668	2993	158	181	114	163	159	154	85	173	158	3976	3717	3936	159	1195	942	1351	158	4689	3848	4680
160	3859	3669	2989	159	180	114	161	160	154	83	173	159	3953	3699	3929	160	1194	944	1352	159	4650	3828	4638
161	3882	3704	3015	160	180	114	161	161	155	84	173	160	3952	3695	3941	161	1205	950	1371	160	4641	3843	4651
162	3820	3641	2974	161	182	115	161	162	149	86	165	161	4012	3748	3986	162	1182	936	1351	161	4715	3912	4724
163	3824	3647	2967	162	182	112	161	163	149	88	165	162	3993	3734	3985	163	1186	944	1351	162	4703	3887	4712
164	3769	3590	2895	163	187	120	167	164	147	87	161	163	4062	3778	4052	164	1158	936	1313	163	4769	3944	4785
165	3769	3595	2898	164	194	125	165	165	147	87	161	164	4082	3780	4051	165	1160	937	1315	164	4775	3959	4785
166	3824	3650	2947	165	198	124	166	166	148	87	164	165	4104	3805	4069	166	1180	950	1327	165	4796	3987	4809
167	3849	3656	2951	166	200	130	168	167	148	87	164	166	4138	3828	4105	167	1182	953	1330	166	4854	4022	4858
168	3864	3658	2953	167	194	126	163	168	148	87	164	167	4080	3772	4042	168	1181	955	1333	167	4794	3969	4789
169	3820	3623	2896	168	194	128	163	169	145	86	159	168	4092	3783	4050	169	1155	940	1307	168	4800	3988	4807
170	3879	3675	2948	169	192	130	165	170	148	92	158	169	4131	3814	4073	170	1171	950	1324	169	4830	4013	4854
171	3865	3664	2937	170	189	130	162	171	146	91	158	170	4102	3791	4051	171	1169	947	1324	170	4790	3984	4819
172	3890	3680	2939	171	191	133	161	172	146	92	158	171	4097	3773	4059	172	1176	949	1340	171	4800	3970	4810
173	3852	3643	2895	172	189	131	156	173	143	89	153	172	4044	3728	3996	173	1154	927	1317	172	4742	3919	4767
174	3852	3645	2895	173	185	127	151	174	143	89	153	173	4022	3699	3957	174	1152	923	1318	173	4707	3893	4728
175	3940	3724	2978	174	178	122	150	175	145	92	159	174	3942	3633	3883	175	1170	937	1338	174	4621	3810	4649
176	3931	3720	2971	175	177	123	149	176	146	92	159	175	3981	3664	3910	176	1166	933	1335	175	4647	3837	4684
177	3928	3717	2968	176	177	123	148	177	146	92	159	176	3952	3648	3893	177	1158	932	1333	176	4616	3807	4667
178	3892	3663	2911	177	180	129	150	178	138	90	155	177	4012	3705	3972	178	1123	914	1302	177	4677	3850	4738
179	3850	3628	2893	178	176	129	149	179	138	90	152	178	3978	3666	3916	179	1109	903	1287	178	4599	3800	4675
180	3873	3647	2911	179	177	129	150	180	139	90	154	179	3988	3692	3932	180	1116	907	1293	179	4612	3814	4696
181	3848	3625	2883	180	177	129	148	181	136	89	152	180	4007	3724	3954	181	1109	896	1285	180	4637	3834	4701
182	3854	3627	2895	181	176	127	146	182	139	89	155	181	3979	3713	3924	182	1102	900	1288	181	4616	3808	4666
183	3856	3630	2899	182	177	125	147	183	137	88	154	182	4002	3728	3935	183	1094	901	1280	182	4624	3829	4657
184	3761	3539	2850	183	177	125	145	184	126	85	145	183	3991	3715	3921	184	1062	866	1248	183	4610	3825	4649
185	3785	3556	2863	184	188	133	146	185	129	85	146	184	4108	3823	4012	185	1069	872	1257	184	4727	3933	4768
186	3909	3650	2934	185	188	133	146	186	129	90	150	185	4126	3838	4032	186	1086	898	1280	185	4746	3950	4784
187	3913	3652	2936	186	184	132	145	187	129	90	150	186	4092	3790	3991	187	1088	898	1284	186	4704	3920	4737
188	3883	3641	2912	187	184	131	145	188	128	91	151	187	4073	3781	3980	188	1083	894	1272	187	4691	3907	4728
189	3896	3649	2913	188	182	129	145	189	128	91	154	188	4047	3764	3959	189	1082	897	1275	188	4665	3878	4702
190	3808	3568	2850	189	178	127	145	190	123	88	151	189	4035	3754	3930	190	1052	874	1231	189	4663	3843	4672
191	3806	3561	2845	190	178	127	145	191	121	87	150	190	4039	3764	3938	191	1048	866	1227	190	4669	3851	4689
192	3779	3557	2830	191	176	128	148	192	121	83	152	191	4057	3781	3965	192	1041	860	1219	191	4674	3865	4705
193	3821	3602	2863	192	181	129	152	193	125	88	153	192	4114	3844	4022	193	1044	870	1233	192	4714	3891	4735
194	3988	3762	3022	193	176	127	148	194	132	90	162	193	4037	3763	3919	194	1099	916	1300	193	4602	3801	4627
195	3916	3704	2973	194	176	129	150	195	127	87	157	194	4065	3803	3954	195	1080	886	1282	194	4650	3831	4662
196	3931	3723	2979	195	176	129	150	196	125	89	157	195	4068	3811	3955	196	1082	889	1286	195	4650	3834	4658
197	3944	3732	2979	196	175	129	150	197	127	89	157	196	4059	3808	3955	197	1083	890	1290	196	4639	3831	4658
198	3884	3671	2942	197	177	131	150	198	125	88	157	197	4104	3855	4020	198	1072	886	1266	197	4707	3900	4739
199	3880	3663	2937	198	177	129	149	199	125	88	156	198	4100	3855	4002	199	1073	884	1264	198	4699	3906	4738
200	3897	3689	2952	199	176	129	147	200	127	86	159	199	4073	3833	3968	200	1080	900	1277	199	4673	3894	4695
201	3907	3700	2945	200	174	129	145	201	126	87	160	200	4051	3809	3946	201	1079	899	1288	200	4653	3871	4668
202	3817	3635	2881	201	170	118	142	202	126	88	157	201	3982	3726	3897	202	1047	887	1260	201	4590	3800	4594
203	3676	3491	2776	202	170	118	142	203	116	81	149	202	3972	3730	3892	203	1010	842	1205	202	4592	3792	4580
204	3650	3463	2748	203	170	119	144	204	115	80	149	203	4026	3770	3935	204	1007	839	1200	203	4641	3840	4629
205	3772	3588	2827	204	170	117	144	205	123	89	153	204	3992	3732	3888	205	1069	876	1244	204	4592	3807	4565
206	3809	3628	2845	205	173	120	148	206	125	89	153	205	4095	3826	4004	206	1089	894	1261	205	4688	3928	4680
207	3813	3632	2857	206	167	119	143	207	125	89	153	206	4034	3765	3943	207	1094	896	1265	206	4627	3887	4606
208	3835	3651	2866	207	169	121	145	208	129	89	154	207	4083	3809	3993	208	1102	895	1267	207	4665	3939	4661
209	3800	3619	2858	208	169	121	144	209	127	89	150	208	4097	3835	4011	209	1097	886	1256	208	4688	3960	4681
210	3803	3614	2868	209	169	121	144	210	127	87	146	209	4085	3829	3997	210	1104	887	1256	209	4670	3954	4670
211	3893	3685	2938	210	171	121	144	211	132	87	146	210	4127	3863	4052	211	1132	901	1281	210	4714	3983	4724
212	3893	3667	2925	211	172	121	143	212	132	86	144	211	4145	3883	4068	212	1130	898	1272	211	4731	4006	4738
213	3892	3665	2926	212	170	121	141	213	133	86	145	212	4081	3838	4035	213	1131	897	1272	212	4679	3962	4677
214	3857	3658	2911	213	170	123	141	214	122	82	140	213	4103	3870	4060	214	1109	892	1246	213	4710	3998	4707
215	3811	3628	2897	214	159	120	133	215	123	78	141	214	3953	3701	3897	215	1091	873	1219	214	4535	3855	4528
216	3853	3669	2927	215	165	122	137	216	123	80	138	215	4069	3789	4035	216	1099	870	1217	215	4647	3960	4637
217	3844	3664	2922	216	162	121	136	217	122	80	138	216	4075	3779	4004	217	1096	867	1217	216	4626	3931	4624
218	3844	3663	2923	217	162	121	136	218	122	81	138	217	4071	3778	4002	218	1096	867	1216	217	4625	3931	4623
219	3810	3627	2902	218	161	121	136	219	122	80	135	218	4051	3755	3983	219	1081	857	1203	218	4594	3915	4602
220	3779	3575	2873	219	158	121	136	220	125	79	135	219	4030	3743	3972	220	1062	853	1198	219	4587	3889	4598
221	3774	3573	2876	220	158	120	136	221	125	79	135	220	4051	3771	3998	221	1064	853	1197	220	4608	3911	4625
222	3785	3575	2877	221	162	124	140	222	125	79	135	221	4132	3851	4078	222	1066	850	1201	221	4658	3983	4710
223	3756	3556	2851	222	163	125	145	223	125	79	135	222	4185	3904	4132	223	1058	841	1192	222	4725	4034	4769
224	3722	3517	2821	223	163	125	144	224	123	79	133	223	4194	3915	4131	224	1047	834	1174	223	4727	4034	4775
225	3709	3504	2800	224	158	116	143	225	123	78	133	224	4123	3836	4063	225	1041	828	1168	224	4638	3963	4689
226	3774	3550	2820	225	156	115	136	226	130	78	138	225	4071	3794	4010	226	1049	839	1178	225	4585	3913	4629
227	3786	3572	2834	226	159	118	137	227	130	80	138	226	4148	3859	4087	227	1056	844	1186	226	4650	3981	4704
228	3757	3551	2813	227	160	118	136	228	132	79	138	227	4159	3875	4101	228	1049	837	1177	227	4664	3992	4715
229	3725	3520	2783	228	157	118	136	229	131	79	135	228	4147	3875	4099	229	1042	823	1166	228	4650	3982	4708
230	3734	3528	2783	229	154	118	136	230	131	79	135	229	4130	3856	4081	230	1042	824	1170	229	4636	3967	4680
231	3822	3628	2870	230	153	116	133	231	134	84	140	230	4094	3827	4063	231	1074	845	1204	230	4603	3938	4661
232	3838	3650	2882	231	150	116	133	232	135	84	140	231	4037	3766	3996	232	1079	850	1207	231	4533	3866	4583
233	3839	3648	2887	232	152	114	133	233	135	84	140	232	4031	3759	3987	233	1079	848	1206	232	4523	3865	4577
234	3818	3639	2861	233	152	114	133	234	135	84	136	233	4042	3773	3989	234	1067	851	1195	233	4521	3871	4579
235	3770	3613	2821	234	152	115	132	235	135	84	136	234	4036	3774	3997	235	1058	839	1182	234	4516	3866	4583
236	3812	3638	2835	235	150	114	130	236	137	84	140	235	3966	3736	3940	236	1067	848	1182	235	4443	3817	4517
237	3901	3743	2910	236	150	117	130	237	140	88	148	236	3979	3744	3953	237	1097	885	1216	236	4451	3825	4529
238	3905	3748	2913	237	150	117	130	238	140	88	147	237	3971	3738	3945	238	1096	890	1219	237	4441	3817	4516
239	3909	3747	2912	238	148	117	130	239	140	86	147	238	3983	3762	3963	239	1094	894	1218	238	4458	3826	4534
240	3810	3655	2833	239	150	117	130	240	134	83	137	239	3973	3763	3967	240	1065	845	1184	239	4454	3824	4533
241	3834	3689	2857	240	150	116	130	241	135	81	137	240	3960	3762	3961	241	1064	859	1185	240	4439	3816	4524
242	3782	3636	2815	241	144	112	126	242	134	80	135	241	3879	3693	3883	242	1044	841	1162	241	4347	3751	4453
243	3811	3653	2823	242	144	112	125	243	135	80	135	242	3889	3688	3887	243	1052	840	1168	242	4356	3746	4453
244	3795	3645	2814	243	146	112	126	244	135	80	135	243	3878	3686	3883	244	1046	839	1161	243	4348	3738	4448
245	3785	3621	2807	244	148	112	126	245	135	79	135	244	3903	3724	3908	245	1044	843	1158	244	4373	3758	4473
246	3712	3544	2751	245	150	112	126	246	131	78	132	245	3927	3765	3930	246	1032	829	1135	245	4386	3785	4528
247	3717	3549	2752	246	149	113	132	247	130	78	133	246	3942	3792	3957	247	1031	834	1135	246	4421	3806	4572
248	3696	3525	2736	247	149	111	132	248	129	77	132	247	3907	3767	3922	248	1028	830	1130	247	4378	3773	4539
249	3790	3618	2813	248	148	110	132	249	135	79	133	248	3891	3754	3910	249	1055	859	1158	248	4359	3759	4517
250	3754	3577	2798	249	149	110	132	250	136	79	132	249	3892	3754	3911	250	1046	857	1147	249	4359	3754	4516
251	3783	3610	2817	250	149	111	138	251	137	80	132	250	3955	3806	3983	251	1056	866	1155	250	4431	3814	4586
252	3784	3609	2822	251	154	116	142	252	137	82	134	251	4027	3862	4049	252	1057	869	1152	251	4503	3864	4663
253	3791	3617	2826	252	159	119	142	253	137	83	134	252	4062	3906	4092	253	1060	874	1152	252	4547	3891	4712
254	3807	3636	2838	253	157	119	142	254	134	83	136	253	4033	3890	4064	254	1067	875	1152	253	4517	3863	4677
255	3750	3578	2794	254	157	117	142	255	131	81	134	254	4030	3866	4048	255	1049	861	1133	254	4501	3846	4653
256	3773	3589	2799	255	156	117	143	256	129	83	134	255	3996	3847	4012	256	1054	872	1135	255	4467	3820	4628
257	3772	3589	2796	256	156	116	141	257	129	83	134	256	3974	3844	3998	257	1054	872	1133	256	4453	3806	4616
258	3697	3504	2739	257	158	122	146	258	127	79	127	257	4096	3948	4113	258	1032	845	1105	257	4579	3906	4733
259	3689	3497	2739	258	165	126	150	259	126	81	127	258	4187	4034	4210	259	1022	839	1106	258	4672	3979	4831
260	3649	3455	2723	259	165	124	150	260	124	80	124	259	4152	3967	4136	260	1012	823	1092	259	4599	3919	4755
261	3653	3473	2743	260	169	126	153	261	126	80	124	260	4230	4038	4195	261	1013	826	1095	260	4666	3989	4821
262	3626	3453	2726	261	167	125	153	262	125	79	123	261	4216	4028	4173	262	1010	821	1085	261	4643	3964	4788
263	3626	3452	2726	262	182	143	165	263	125	79	123	262	4470	4269	4408	263	1010	823	1085	262	4884	4190	5050
264	3620	3454	2726	263	182	143	163	264	125	79	123	263	4466	4270	4408	264	1010	821	1084	263	4879	4187	5034
265	3612	3439	2713	264	182	146	167	265	125	79	123	264	4520	4313	4458	265	1008	821	1078	264	4929	4227	5065
266	3631	3451	2717	265	182	146	168	266	125	79	124	265	4534	4321	4458	266	1017	825	1077	265	4942	4235	5073
267	3629	3450	2718	266	178	134	168	267	125	79	124	266	4482	4249	4365	267	1018	825	1079	266	4858	4167	5007
268	3674	3490	2744	267	184	138	172	268	125	81	130	267	4608	4372	4486	268	1027	827	1084	267	4980	4256	5137
269	3649	3440	2722	268	176	139	169	269	123	79	129	268	4521	4279	4401	269	1017	817	1073	268	4870	4152	5050
270	3609	3405	2694	269	175	139	169	270	124	79	130	269	4520	4280	4396	270	1015	814	1064	269	4869	4148	5053
271	3689	3500	2761	270	175	139	169	271	126	84	130	270	4503	4256	4381	271	1036	828	1087	270	4851	4138	5028
272	3686	3490	2757	271	150	128	155	272	126	84	130	271	4286	4062	4168	272	1037	828	1084	271	4651	3955	4816
273	3691	3492	2759	272	152	132	156	273	126	84	130	272	4311	4088	4187	273	1037	829	1084	272	4675	3974	4840
274	3687	3494	2756	273	151	132	154	274	127	83	130	273	4293	4050	4152	274	1037	830	1079	273	4655	3947	4807
275	3670	3474	2750	274	153	131	155	275	127	82	130	274	4342	4100	4207	275	1033	829	1078	274	4706	4004	4867
276	3771	3562	2809	275	151	131	155	276	131	87	135	275	4252	4028	4117	276	1065	864	1114	275	4613	3916	4764
277	3747	3534	2785	276	146	125	151	277	131	87	135	276	4223	3995	4062	277	1054	858	1108	276	4576	3882	4720
278	3768	3544	2793	277	148	128	153	278	131	87	136	277	4293	4061	4126	278	1058	860	1109	277	4646	3950	4799
279	3763	3532	2786	278	148	128	152	279	130	87	136	278	4278	4049	4106	279	1057	858	1108	278	4625	3936	4766
280	3694	3464	2725	279	148	132	154	280	133	87	132	279	4297	4072	4137	280	1029	848	1082	279	4656	3949	4789
281	3781	3559	2785	280	151	132	155	281	135	87	131	280	4381	4166	4225	281	1055	875	1116	280	4736	4034	4876
282	3859	3628	2836	281	151	131	160	282	139	91	131	281	4393	4176	4239	282	1074	907	1147	281	4727	4041	4879
283	3870	3642	2858	282	151	131	160	283	142	91	131	282	4391	4175	4242	283	1080	919	1157	282	4731	4051	4879
284	3863	3648	2871	283	150	131	159	284	140	92	132	283	4397	4178	4242	284	1077	917	1159	283	4731	4063	4893
285	3777	3575	2803	284	150	131	158	285	136	88	130	284	4390	4160	4236	285	1052	895	1116	284	4718	4055	4891
286	3742	3536	2774	285	152	130	157	286	134	88	128	285	4352	4110	4201	286	1048	887	1108	285	4663	4020	4836
287	3856	3648	2839	286	150	126	153	287	136	89	136	286	4251	4006	4093	287	1077	927	1143	286	4552	3926	4715
288	3898	3686	2856	287	147	127	150	288	136	90	138	287	4232	3993	4084	288	1089	936	1153	287	4526	3912	4701
289	3941	3715	2896	288	147	126	148	289	139	92	141	288	4230	3991	4071	289	1107	944	1162	288	4530	3899	4692
290	3877	3663	2847	289	145	124	148	290	136	91	141	289	4158	3918	4000	290	1071	926	1127	289	4441	3826	4593
291	3835	3613	2813	290	145	124	148	291	132	86	135	290	4167	3919	4001	291	1061	916	1098	290	4440	3826	4594
292	3826	3609	2813	291	145	125	150	292	132	86	135	291	4207	3948	4039	292	1061	915	1095	291	4467	3853	4623
293	3971	3741	2915	292	145	125	150	293	140	87	141	292	4203	3948	4037	293	1100	950	1127	292	4464	3852	4622
294	3959	3721	2896	293	144	125	153	294	138	87	141	293	4238	3962	4058	294	1092	945	1127	293	4490	3871	4652
295	3955	3736	2916	294	146	128	155	295	138	87	142	294	4344	4043	4144	295	1093	944	1133	294	4574	3947	4729
296	3912	3688	2865	295	147	128	154	296	134	89	144	295	4376	4088	4188	296	1073	935	1120	295	4605	3995	4765
297	3854	3651	2832	296	148	128	156	297	131	89	142	296	4430	4123	4228	297	1064	927	1110	296	4644	4028	4797
298	3833	3632	2829	297	149	132	157	298	131	88	142	297	4543	4234	4339	298	1059	926	1103	297	4763	4147	4921
299	3868	3664	2857	298	153	135	159	299	130	90	145	298	4629	4309	4425	299	1061	935	1112	298	4846	4217	5021
300	3835	3632	2834	299	161	141	168	300	130	86	143	299	4758	4421	4551	300	1054	926	1102	299	4979	4331	5153
301	3937	3736	2908	300	161	141	165	301	139	86	147	300	4712	4370	4501	301	1092	949	1136	300	4909	4279	5088
302	3815	3624	2807	301	161	144	164	302	136	83	143	301	4761	4427	4567	302	1054	927	1099	301	4971	4337	5165
303	3838	3650	2817	302	161	145	164	303	136	84	145	302	4762	4440	4565	303	1054	934	1103	302	4970	4335	5164
304	3844	3662	2809	303	156	145	160	304	135	86	146	303	4694	4376	4499	304	1063	938	1107	303	4893	4271	5094
305	3744	3581	2752	304	154	145	163	305	128	84	143	304	4718	4396	4519	305	1032	911	1082	304	4913	4282	5121
306	3769	3613	2793	305	154	141	162	306	127	82	141	305	4637	4308	4435	306	1040	914	1084	305	4824	4186	5008
307	3899	3719	2893	306	157	141	166	307	130	87	152	306	4712	4357	4495	307	1077	955	1121	306	4894	4246	5086
308	3933	3751	2904	307	154	140	159	308	130	88	152	307	4652	4301	4423	308	1080	956	1125	307	4826	4191	5008
309	3945	3760	2916	308	145	134	143	309	130	90	152	308	4565	4194	4328	309	1084	958	1124	308	4721	4089	4907
310	3865	3679	2850	309	147	138	146	310	127	88	148	309	4607	4239	4364	310	1061	934	1083	309	4752	4128	4946
311	3895	3700	2880	310	146	134	145	311	128	88	149	310	4584	4236	4339	311	1061	936	1085	310	4730	4097	4932
312	3928	3746	2902	311	146	134	143	312	132	90	150	311	4550	4210	4319	312	1076	941	1090	311	4691	4057	4898
313	3913	3729	2896	312	146	134	144	313	132	88	147	312	4534	4200	4300	313	1073	935	1084	312	4674	4044	4874
314	3925	3735	2904	313	146	134	150	314	132	88	147	313	4531	4216	4292	314	1075	935	1088	313	4666	4040	4854
315	3900	3721	2887	314	151	133	151	315	129	89	147	314	4559	4230	4299	315	1066	932	1082	314	4663	4066	4860
316	3779	3611	2820	315	156	137	155	316	126	87	141	315	4636	4296	4397	316	1027	911	1049	315	4758	4140	4948
317	3794	3620	2828	316	152	137	154	317	129	87	141	316	4556	4227	4315	317	1027	910	1057	316	4676	4064	4863
318	3800	3636	2837	317	153	135	161	318	129	87	141	317	4583	4248	4337	318	1032	915	1057	317	4684	4092	4889
319	3812	3635	2837	318	156	136	163	319	130	87	141	318	4575	4255	4329	319	1042	915	1056	318	4686	4079	4896
320	3884	3691	2878	319	154	134	163	320	132	90	146	319	4543	4236	4304	320	1069	939	1078	319	4663	4054	4861
321	3859	3668	2856	320	154	134	161	321	129	92	147	320	4524	4223	4278	321	1061	933	1068	320	4647	4041	4830
322	3916	3707	2896	321	150	134	162	322	130	92	149	321	4520	4225	4278	322	1075	936	1075	321	4636	4032	4828
323	3891	3697	2872	322	150	131	162	323	129	91	149	322	4501	4220	4258	323	1071	927	1067	322	4609	4001	4806
324	3878	3687	2864	323	147	131	159	324	129	91	150	323	4443	4152	4211	324	1068	923	1065	323	4548	3955	4729
325	3936	3745	2898	324	140	123	153	325	129	91	152	324	4326	4051	4102	325	1083	936	1084	324	4436	3862	4629
326	3899	3721	2849	325	140	123	153	326	127	91	150	325	4305	4033	4090	326	1072	928	1072	325	4412	3847	4612
327	3924	3744	2861	326	138	123	153	327	126	92	150	326	4264	4002	4056	327	1080	935	1074	326	4380	3815	4570
328	3949	3771	2884	327	139	126	156	328	126	92	151	327	4296	4024	4091	328	1090	936	1077	327	4412	3843	4597
329	3842	3660	2807	328	139	122	157	329	119	87	141	328	4299	4017	4090	329	1036	896	1039	328	4412	3855	4598
330	3868	3684	2821	329	139	122	156	330	121	88	141	329	4278	4010	4082	330	1044	902	1043	329	4405	3839	4579
331	3932	3743	2875	330	138	122	156	331	127	87	146	330	4274	4002	4075	331	1067	924	1068	330	4394	3825	4573
332	3953	3773	2885	331	138	122	157	332	129	88	148	331	4292	4029	4121	332	1075	925	1076	331	4430	3855	4605
333	3951	3784	2891	332	138	122	158	333	130	88	147	332	4298	4032	4119	333	1072	923	1076	332	4435	3858	4605
334	3892	3727	2838	333	140	123	162	334	130	85	143	333	4331	4092	4157	334	1060	905	1065	333	4477	3907	4657
335	3919	3761	2859	334	140	123	162	335	130	86	147	334	4334	4101	4157	335	1072	905	1084	334	4485	3909	4661
336	3930	3761	2868	335	138	121	160	336	130	90	145	335	4275	4049	4111	336	1069	905	1082	335	4416	3853	4598
337	3838	3689	2808	336	141	121	160	337	130	89	141	336	4312	4063	4134	337	1064	889	1066	336	4454	3878	4637
338	3876	3726	2832	337	141	116	158	338	130	87	141	337	4261	4027	4090	338	1068	893	1072	337	4409	3837	4586
339	3848	3700	2823	338	141	117	162	339	130	86	139	338	4343	4102	4151	339	1057	887	1070	338	4485	3910	4661
340	3846	3692	2820	339	141	117	168	340	129	86	139	339	4412	4167	4213	340	1057	885	1068	339	4551	3969	4722
341	3863	3704	2835	340	139	116	168	341	127	86	139	340	4393	4150	4196	341	1052	886	1064	340	4516	3950	4694
342	3852	3705	2828	341	139	116	168	342	128	86	139	341	4417	4163	4202	342	1052	891	1066	341	4533	3972	4695
343	3867	3719	2836	342	137	115	168	343	131	88	139	342	4339	4106	4135	343	1053	894	1066	342	4470	3904	4604
344	3766	3617	2732	343	136	117	168	344	126	87	134	343	4329	4084	4124	344	1021	867	1030	343	4458	3884	4587
345	3754	3588	2713	344	137	117	168	345	126	86	135	344	4339	4088	4139	345	1008	860	1028	344	4477	3891	4596
346	3775	3598	2722	345	137	115	167	346	126	86	135	345	4339	4049	4101	346	1012	864	1032	345	4463	3883	4562
347	3822	3624	2758	346	137	115	168	347	124	89	139	346	4339	4046	4100	347	1020	873	1054	346	4462	3884	4562
348	3853	3654	2778	347	136	113	169	348	127	90	145	347	4275	3986	4018	348	1026	879	1065	347	4390	3811	4472
349	3888	3687	2791	348	136	114	171	349	128	91	144	348	4296	4026	4056	349	1034	885	1071	348	4415	3823	4499
350	3916	3727	2822	349	136	116	172	350	129	94	145	349	4370	4083	4121	350	1043	891	1090	349	4472	3885	4564
351	3874	3686	2805	350	133	116	172	351	128	94	144	350	4359	4076	4107	351	1036	885	1078	350	4449	3869	4553
352	3888	3689	2816	351	133	116	172	352	128	91	144	351	4358	4077	4102	352	1037	877	1077	351	4449	3870	4550
353	3909	3713	2832	352	133	116	170	353	129	90	144	352	4321	4027	4049	353	1038	881	1087	352	4388	3819	4494
354	3879	3680	2815	353	131	120	170	354	127	90	142	353	4350	4043	4072	354	1030	880	1080	353	4396	3839	4516
355	3942	3736	2855	354	132	120	169	355	127	90	146	354	4383	4064	4096	355	1041	891	1093	354	4430	3844	4543
356	3793	3593	2745	355	136	126	173	356	113	83	143	355	4493	4180	4203	356	986	847	1041	355	4547	3950	4637
357	3770	3568	2737	356	136	126	171	357	113	83	143	356	4456	4147	4158	357	982	838	1031	356	4518	3926	4592
358	3791	3599	2747	357	136	126	173	358	114	81	143	357	4435	4114	4147	358	983	846	1036	357	4500	3913	4574
359	3749	3550	2728	358	141	130	179	359	110	79	142	358	4456	4129	4167	359	972	839	1028	358	4518	3940	4582
360	3773	3563	2736	359	141	130	179	360	110	80	143	359	4459	4138	4176	360	974	841	1029	359	4523	3955	4600
361	3755	3548	2728	360	141	130	179	361	112	82	137	360	4461	4140	4175	361	974	849	1052	360	4527	3946	4601
362	3790	3580	2751	361	143	132	179	362	113	83	138	361	4513	4183	4212	362	981	864	1065	361	4592	4004	4655
363	3814	3596	2765	362	141	133	186	363	113	86	139	362	4552	4213	4258	363	989	873	1072	362	4631	4040	4689
364	3804	3584	2755	363	146	135	186	364	112	86	138	363	4587	4242	4302	364	983	871	1068	363	4672	4069	4715
365	3756	3538	2716	364	146	134	186	365	110	84	134	364	4550	4198	4289	365	968	861	1058	364	4634	4038	4670
366	3748	3519	2704	365	144	134	186	366	108	84	133	365	4552	4205	4287	366	966	860	1055	365	4639	4025	4658
367	3707	3493	2680	366	143	132	183	367	108	82	134	366	4528	4170	4233	367	962	852	1051	366	4611	4013	4631
368	3748	3513	2699	367	137	128	177	368	110	82	135	367	4442	4108	4174	368	968	860	1062	367	4516	3933	4528
369	3773	3547	2715	368	137	130	177	369	114	81	135	368	4463	4132	4193	369	977	867	1075	368	4547	3965	4566
370	3715	3510	2679	369	138	130	177	370	113	81	132	369	4466	4137	4200	370	951	859	1059	369	4559	3961	4571
371	3718	3514	2686	370	134	130	177	371	113	81	133	370	4465	4123	4192	371	952	859	1061	370	4556	3961	4553
372	3703	3498	2679	371	135	130	178	372	113	81	133	371	4435	4090	4162	372	947	859	1052	371	4539	3916	4515
373	3721	3522	2701	372	133	127	177	373	114	81	134	372	4382	4040	4125	373	952	860	1052	372	4498	3877	4468
374	3750	3566	2746	373	131	126	176	374	115	81	135	373	4337	3978	4080	374	965	869	1066	373	4450	3821	4417
375	3775	3601	2769	374	131	126	174	375	115	82	135	374	4333	3963	4074	375	972	875	1067	374	4443	3814	4410
376	3785	3602	2796	375	131	126	172	376	115	81	135	375	4340	3963	4082	376	971	875	1066	375	4441	3826	4423
377	3785	3591	2803	376	131	126	172	377	114	82	137	376	4339	3962	4079	377	974	874	1060	376	4442	3828	4424
378	3741	3539	2776	377	130	125	173	378	115	78	137	377	4329	3955	4067	378	963	863	1041	377	4423	3794	4401
379	3811	3601	2830	378	130	125	173	379	118	81	137	378	4317	3948	4060	379	980	865	1070	378	4413	3776	4395
380	3811	3609	2831	379	129	124	176	380	118	81	137	379	4300	3927	4029	380	986	872	1069	379	4401	3748	4381
381	3820	3632	2847	380	129	124	176	381	118	81	138	380	4314	3926	4035	381	993	878	1069	380	4412	3764	4394
382	3781	3580	2814	381	130	125	179	382	115	82	133	381	4393	4002	4116	382	985	868	1046	381	4476	3842	4478
383	3768	3568	2804	382	131	125	182	383	112	82	133	382	4409	4026	4149	383	979	868	1044	382	4501	3860	4513
384	3763	3567	2799	383	131	125	182	384	112	82	133	383	4410	4021	4143	384	979	863	1042	383	4495	3864	4506
385	3807	3616	2846	384	131	124	181	385	115	83	135	384	4404	4018	4140	385	1011	881	1058	384	4485	3855	4496
386	3781	3581	2827	385	131	125	183	386	113	83	132	385	4421	4042	4157	386	1006	880	1048	385	4497	3875	4506
387	3807	3592	2841	386	131	127	183	387	114	84	131	386	4449	4063	4177	387	1013	890	1053	386	4517	3904	4524
388	3747	3515	2794	387	131	128	183	388	115	80	125	387	4493	4122	4226	388	994	861	1022	387	4563	3945	4566
389	3727	3507	2801	388	131	126	183	389	115	80	125	388	4478	4097	4210	389	995	854	1017	388	4530	3921	4541
390	3721	3498	2803	389	129	126	183	390	115	80	125	389	4470	4075	4214	390	990	851	1013	389	4507	3906	4534
391	3705	3485	2797	390	129	127	183	391	114	80	124	390	4445	4036	4171	391	989	852	1012	390	4466	3884	4486
392	3762	3531	2848	391	129	127	183	392	115	81	123	391	4446	4040	4169	392	1015	870	1031	391	4473	3887	4477
393	3762	3533	2848	392	130	133	195	393	114	81	123	392	4618	4164	4316	393	1014	870	1030	392	4622	4024	4643
394	3781	3549	2862	393	130	133	195	394	115	81	123	393	4590	4143	4286	394	1018	872	1036	393	4596	4011	4615
395	3894	3663	2945	394	133	135	197	395	118	81	126	394	4606	4162	4318	395	1050	898	1070	394	4629	4030	4627
396	3905	3671	2967	395	133	136	194	396	122	79	126	395	4581	4114	4286	396	1051	896	1056	395	4591	3999	4583
397	3978	3728	3019	396	132	133	192	397	125	79	124	396	4555	4058	4238	397	1068	910	1074	396	4555	3959	4525
398	3982	3720	3011	397	136	139	204	398	125	79	122	397	4725	4202	4386	398	1067	906	1074	397	4728	4104	4700
399	3983	3718	3013	398	136	139	204	399	125	79	122	398	4720	4196	4385	399	1067	906	1075	398	4724	4104	4697
400	3930	3678	2979	399	136	139	208	400	125	77	121	399	4771	4242	4412	400	1059	889	1066	399	4761	4130	4737
401	3894	3637	2959	400	137	138	206	401	124	78	117	400	4754	4223	4385	401	1040	875	1064	400	4742	4129	4708
402	3880	3615	2947	401	125	125	193	402	123	77	117	401	4595	4082	4220	402	1034	872	1058	401	4583	3987	4544
403	3870	3606	2937	402	127	129	198	403	123	77	117	402	4721	4193	4354	403	1031	870	1056	402	4713	4091	4670
404	3793	3533	2888	403	124	124	198	404	120	76	114	403	4661	4147	4299	404	1008	846	1034	403	4658	4061	4618
405	3732	3469	2837	404	124	124	198	405	118	77	112	404	4658	4138	4285	405	996	840	1023	404	4652	4052	4604
406	3733	3472	2837	405	123	122	195	406	118	77	112	405	4623	4117	4261	406	995	840	1025	405	4615	4027	4588
407	3768	3502	2855	406	107	108	183	407	118	77	114	406	4446	3934	4085	407	998	843	1032	406	4429	3865	4407
408	3771	3506	2861	407	107	108	185	408	119	77	115	407	4465	3956	4100	408	997	846	1034	407	4466	3899	4427
409	3800	3542	2881	408	106	107	185	409	119	78	117	408	4485	3966	4109	409	1000	850	1043	408	4481	3897	4441
410	3774	3503	2863	409	106	107	186	410	119	78	117	409	4514	3998	4135	410	996	850	1038	409	4503	3923	4469
411	3785	3521	2885	410	110	115	187	411	119	78	118	410	4608	4101	4239	411	1001	856	1038	410	4591	4002	4569
412	3779	3504	2875	411	107	112	180	412	117	78	118	411	4465	3968	4115	412	1000	856	1035	411	4470	3863	4427
413	3793	3522	2890	412	107	112	180	413	120	78	116	412	4461	3970	4110	413	1000	860	1038	412	4465	3857	4430
414	3796	3526	2894	413	100	108	174	414	120	78	116	413	4332	3837	3991	414	1000	860	1038	413	4332	3751	4293
415	3782	3522	2895	414	100	108	174	415	118	78	116	414	4318	3828	3984	415	1002	860	1038	414	4322	3734	4295
416	3774	3526	2893	415	101	107	173	416	118	78	115	415	4305	3825	3991	416	996	860	1033	415	4313	3739	4292
417	3750	3494	2882	416	105	107	174	417	118	78	113	416	4363	3869	4054	417	993	850	1031	416	4364	3773	4336
418	3719	3472	2871	417	106	110	173	418	116	78	113	417	4344	3852	4042	418	987	840	1027	417	4344	3756	4312
419	3714	3456	2847	418	104	108	173	419	116	77	111	418	4254	3782	3978	419	981	835	1024	418	4261	3688	4229
420	3718	3467	2855	419	104	107	173	420	114	77	109	419	4227	3762	3952	420	985	837	1021	419	4238	3664	4194
421	3708	3464	2855	420	104	107	172	421	113	76	109	420	4154	3698	3890	421	985	840	1017	420	4157	3602	4142
422	3645	3417	2807	421	108	108	175	422	111	76	109	421	4248	3773	3977	422	964	824	1004	421	4227	3665	4221
423	3732	3498	2877	422	113	108	175	423	112	76	112	422	4315	3822	4038	423	977	845	1020	422	4288	3717	4289
424	3811	3590	2929	423	120	108	178	424	114	77	118	423	4397	3908	4115	424	998	869	1052	423	4353	3789	4373
425	3800	3569	2920	424	118	108	180	425	113	77	118	424	4406	3934	4126	425	998	866	1047	424	4369	3800	4382
426	3872	3650	2989	425	118	105	177	426	115	78	118	425	4326	3846	4054	426	1029	888	1073	425	4289	3719	4286
427	3841	3624	2960	426	122	107	183	427	112	77	115	426	4399	3917	4122	427	1023	875	1053	426	4356	3781	4360
428	3865	3648	2969	427	122	106	183	428	112	77	115	427	4388	3898	4107	428	1029	884	1060	427	4341	3765	4337
429	3860	3643	2968	428	120	105	181	429	112	78	116	428	4351	3872	4075	429	1028	883	1060	428	4305	3740	4292
430	3862	3648	2971	429	120	105	181	430	112	78	116	429	4345	3874	4078	430	1029	884	1058	429	4300	3746	4290
431	4024	3809	3092	430	125	105	186	431	119	86	124	430	4400	3948	4130	431	1074	943	1101	430	4362	3804	4375
432	3916	3689	2998	431	124	105	185	432	116	84	121	431	4342	3904	4067	432	1033	917	1058	431	4297	3749	4333
433	3794	3571	2904	432	121	103	178	433	111	83	119	432	4233	3799	3954	433	995	878	1011	432	4198	3639	4213
434	3780	3568	2902	433	125	103	180	434	110	83	119	433	4235	3814	3955	434	993	875	1010	433	4198	3640	4221
435	3737	3517	2852	434	126	103	180	435	110	82	120	434	4231	3811	3960	435	972	860	1004	434	4192	3641	4223
436	3731	3511	2844	435	133	108	185	436	110	82	119	435	4311	3906	4046	436	971	861	1008	435	4287	3726	4319
437	3725	3510	2841	436	131	109	185	437	111	82	121	436	4317	3918	4048	437	970	861	1005	436	4299	3718	4322
438	3649	3430	2782	437	132	109	186	438	109	81	116	437	4305	3915	4047	438	940	834	983	437	4299	3716	4326
439	3628	3432	2778	438	134	113	191	439	112	80	115	438	4381	4006	4146	439	937	833	980	438	4388	3788	4400
440	3486	3297	2672	439	132	107	187	440	108	76	111	439	4279	3931	4058	440	894	797	929	439	4286	3712	4297
441	3610	3414	2776	440	134	111	190	441	113	77	116	440	4423	4061	4208	441	929	848	973	440	4420	3859	4441
442	3689	3484	2820	441	134	111	191	442	116	79	116	441	4448	4087	4232	442	940	865	996	441	4448	3883	4464
443	3638	3426	2765	442	134	110	189	443	115	78	112	442	4414	4054	4201	443	924	856	984	442	4414	3857	4424
444	3642	3438	2768	443	140	111	190	444	114	78	112	443	4474	4121	4255	444	929	859	987	443	4477	3910	4484
445	3683	3468	2795	444	138	107	177	445	116	78	114	444	4359	4037	4158	445	945	867	1001	444	4372	3812	4370
446	3717	3513	2805	445	139	109	178	446	116	80	114	445	4366	4041	4189	446	951	877	1008	445	4399	3834	4401
447	3677	3471	2774	446	138	109	179	447	114	78	111	446	4355	4038	4182	447	935	872	996	446	4387	3830	4390
448	3678	3471	2772	447	136	104	176	448	114	78	111	447	4223	3919	4066	448	935	872	994	447	4271	3707	4289
449	3717	3505	2798	448	137	103	178	449	114	80	111	448	4212	3901	4050	449	944	881	1006	448	4237	3693	4249
450	3649	3411	2729	449	125	92	172	450	111	73	104	449	3977	3671	3813	450	919	852	973	449	4011	3506	4012
451	3620	3393	2708	450	125	92	172	451	114	71	101	450	4025	3699	3854	451	906	845	962	450	4048	3556	4065
452	3572	3347	2670	451	128	92	176	452	112	71	99	451	4089	3752	3913	452	895	841	945	451	4098	3598	4126
453	3599	3358	2689	452	129	92	177	453	114	68	100	452	4068	3749	3894	453	900	841	950	452	4084	3592	4125
454	3590	3342	2682	453	128	91	177	454	114	67	100	453	4078	3748	3907	454	894	839	947	453	4084	3598	4138
455	3540	3302	2652	454	127	89	177	455	114	67	100	454	4052	3718	3884	455	882	833	933	454	4060	3589	4116
456	3564	3310	2660	455	127	89	176	456	114	67	100	455	4033	3709	3875	456	886	835	936	455	4043	3581	4102
457	3600	3335	2661	456	127	89	176	457	115	67	105	456	4028	3709	3876	457	890	838	944	456	4044	3573	4103
458	3520	3254	2590	457	126	88	174	458	117	63	102	457	3994	3680	3847	458	868	819	925	457	4006	3555	4070
459	3598	3313	2644	458	126	88	174	459	120	69	104	458	4007	3681	3849	459	880	841	952	458	4006	3556	4073
460	3616	3335	2646	459	127	92	175	460	122	68	106	459	4044	3709	3883	460	886	848	960	459	4044	3603	4102
461	3713	3413	2714	460	127	90	173	461	122	69	105	460	3984	3630	3819	461	908	867	985	460	3985	3564	4052
462	3703	3403	2714	461	125	87	170	462	122	69	103	461	3917	3562	3775	462	904	865	979	461	3920	3524	4001
463	3712	3417	2722	462	125	87	170	463	121	68	103	462	3961	3588	3805	463	906	869	983	462	3949	3555	4034
464	3715	3421	2725	463	125	87	169	464	121	68	103	463	3959	3584	3804	464	908	868	983	463	3949	3554	4034
465	3768	3469	2769	464	125	90	170	465	121	70	106	464	3990	3603	3838	465	919	880	1006	464	3996	3568	4065
466	3757	3460	2764	465	124	89	169	466	121	69	106	465	3959	3584	3817	466	916	879	1005	465	3975	3554	4039
467	3794	3483	2782	466	120	84	165	467	121	69	107	466	3914	3537	3763	467	921	880	1015	466	3908	3499	3975
468	3707	3412	2729	467	120	84	162	468	116	69	105	467	3941	3539	3766	468	908	860	991	467	3929	3507	3991
469	3718	3414	2730	468	117	84	160	469	116	69	105	468	3891	3486	3728	469	908	857	994	468	3885	3470	3941
470	3652	3362	2693	469	117	84	160	470	114	67	102	469	3911	3495	3758	470	877	837	978	469	3901	3482	3958
471	3703	3414	2740	470	117	84	159	471	117	67	102	470	3909	3495	3756	471	883	844	993	470	3897	3483	3956
472	3814	3514	2838	471	117	84	159	472	118	67	112	471	3898	3497	3747	472	928	871	1042	471	3890	3475	3957
473	3808	3517	2842	472	118	86	161	473	118	69	114	472	3964	3550	3801	473	929	873	1042	472	3954	3521	4023
474	3831	3537	2861	473	124	87	168	474	119	69	114	473	3963	3576	3827	474	929	876	1046	473	3963	3545	4014
475	3812	3518	2858	474	125	87	169	475	119	69	113	474	3996	3593	3854	475	924	871	1046	474	3990	3567	4037
476	3787	3487	2847	475	125	88	169	476	119	69	111	475	3998	3589	3847	476	924	867	1039	475	3987	3560	4037
477	3900	3594	2948	476	125	88	169	477	127	73	117	476	3984	3578	3835	477	975	905	1080	476	3974	3557	4032
478	3915	3594	2952	477	125	87	166	478	128	73	117	477	3969	3554	3805	478	969	905	1083	477	3951	3525	4000
479	3938	3598	2964	478	130	92	168	479	127	74	119	478	4063	3643	3901	479	970	911	1087	478	4036	3615	4106
480	3890	3543	2928	479	129	92	168	480	126	72	117	479	4064	3653	3917	480	958	899	1075	479	4047	3614	4112
481	3733	3394	2822	480	129	93	168	481	114	69	106	480	4064	3650	3921	481	901	855	1025	480	4045	3614	4117
482	3765	3414	2839	481	130	94	168	482	114	71	106	481	4057	3629	3902	482	905	858	1026	481	4049	3610	4108
483	3789	3434	2862	482	128	94	165	483	113	71	110	482	3985	3577	3827	483	907	864	1028	482	3983	3548	4043
484	3786	3423	2859	483	129	94	165	484	112	71	110	483	3992	3580	3827	484	907	862	1027	483	3985	3558	4050
485	3810	3446	2877	484	129	95	168	485	113	71	110	484	4012	3587	3846	485	911	864	1039	484	4004	3585	4067
486	3752	3396	2823	485	129	95	168	486	107	69	110	485	4013	3593	3860	486	891	853	1005	485	4010	3592	4089
487	3742	3384	2811	486	129	95	168	487	107	69	110	486	4028	3612	3875	487	890	851	1002	486	4036	3605	4108
488	3794	3429	2843	487	125	96	162	488	111	74	113	487	3991	3583	3830	488	902	869	1007	487	4020	3567	4053
489	3780	3409	2826	488	126	96	158	489	111	74	113	488	3989	3577	3830	489	899	865	1002	488	4006	3560	4029
490	3816	3436	2853	489	126	94	158	490	113	74	113	489	3957	3552	3815	490	908	869	1008	489	3983	3547	4008
491	3837	3448	2871	490	132	98	164	491	116	74	114	490	4095	3665	3940	491	913	873	1020	490	4105	3665	4124
492	3771	3396	2829	491	134	98	166	492	116	74	112	491	4170	3742	4019	492	905	857	1008	491	4188	3725	4202
493	3833	3461	2892	492	137	98	169	493	117	78	114	492	4241	3807	4086	493	918	876	1028	492	4260	3775	4260
494	3828	3446	2886	493	137	98	169	494	117	79	114	493	4244	3810	4089	494	916	871	1029	493	4268	3780	4262
495	3834	3453	2892	494	135	98	169	495	117	79	114	494	4214	3790	4049	495	916	872	1031	494	4253	3757	4238
496	3853	3474	2916	495	138	98	169	496	119	78	113	495	4280	3873	4129	496	916	876	1042	495	4310	3818	4306
497	3831	3460	2910	496	136	98	167	497	119	78	114	496	4235	3834	4089	497	907	874	1041	496	4270	3771	4258
498	3795	3430	2899	497	136	98	168	498	119	77	115	497	4253	3861	4114	498	905	867	1032	497	4293	3791	4288
499	3791	3423	2896	498	143	100	172	499	119	77	113	498	4320	3937	4200	499	903	866	1032	498	4369	3839	4354
500	3724	3360	2867	499	137	100	167	500	115	75	111	499	4173	3800	4042	500	887	844	1019	499	4234	3713	4220
501	3721	3362	2866	500	137	100	164	501	115	75	111	500	4141	3768	4021	501	885	844	1019	500	4199	3685	4187
502	3695	3344	2844	501	137	100	165	502	115	76	111	501	4120	3756	4011	502	871	839	1015	501	4182	3677	4181
503	3672	3308	2826	502	137	100	165	503	115	76	111	502	4116	3758	4007	503	865	833	1005	502	4185	3673	4182
504	3777	3401	2917	503	140	101	166	504	119	82	116	503	4154	3800	4046	504	890	866	1033	503	4219	3712	4211
505	3779	3394	2918	504	133	102	165	505	119	82	114	504	4048	3719	3964	505	892	867	1032	504	4130	3634	4115
506	3831	3457	2952	505	137	105	172	506	120	84	114	505	4148	3829	4062	506	903	881	1056	505	4252	3724	4214
507	3842	3463	2964	506	137	104	172	507	121	84	114	506	4151	3842	4066	507	907	884	1056	506	4258	3724	4203
508	3834	3467	2958	507	134	104	172	508	120	84	114	507	4114	3822	4046	508	910	884	1060	507	4230	3704	4180
509	3884	3535	2998	508	134	104	172	509	122	85	118	508	4121	3835	4062	509	922	897	1077	508	4239	3709	4198
510	3906	3558	3012	509	133	102	170	510	122	85	118	509	4095	3817	4037	510	929	897	1083	509	4212	3682	4171
511	3928	3574	3029	510	133	102	176	511	123	85	118	510	4144	3846	4075	511	927	900	1096	510	4262	3709	4203
512	3934	3580	3048	511	137	106	181	512	125	84	120	511	4215	3945	4175	512	917	897	1097	511	4350	3782	4296
513	3804	3488	2978	512	136	103	172	513	122	80	119	512	4118	3862	4082	513	894	869	1074	512	4259	3698	4205
514	3816	3497	2984	513	135	105	173	514	123	80	118	513	4074	3817	4047	514	897	871	1081	513	4235	3662	4168
515	3914	3570	3052	514	137	103	163	515	124	82	121	514	4033	3788	4003	515	916	891	1105	514	4197	3645	4130
516	3927	3586	3071	515	137	103	161	516	128	88	122	515	4015	3768	3990	516	938	910	1121	515	4180	3613	4115
517	3970	3646	3115	516	136	103	162	517	129	89	123	516	4017	3772	3994	517	950	927	1136	516	4183	3615	4118
518	3941	3619	3103	517	136	103	162	518	129	89	122	517	4026	3784	4005	518	945	922	1126	517	4177	3629	4130
519	3950	3612	3096	518	141	103	163	519	129	89	119	518	4098	3860	4077	519	946	921	1120	518	4241	3692	4210
520	3952	3614	3092	519	141	102	160	520	129	89	119	519	4096	3849	4069	520	946	924	1121	519	4225	3672	4171
521	3906	3571	3072	520	138	104	159	521	127	89	118	520	4127	3870	4087	521	938	912	1109	520	4254	3703	4201
522	3901	3570	3056	521	139	106	161	522	127	89	118	521	4145	3904	4107	522	941	912	1109	521	4284	3720	4231
523	3923	3582	3067	522	132	106	152	523	126	89	118	522	4096	3863	4056	523	947	913	1111	522	4230	3688	4178
524	3941	3589	3074	523	128	102	151	524	125	89	119	523	4133	3903	4096	524	955	915	1114	523	4276	3710	4204
525	3875	3512	3011	524	133	101	163	525	124	89	117	524	4220	3971	4167	525	924	901	1082	524	4345	3774	4272
526	3920	3580	3062	525	133	101	163	526	126	84	117	525	4224	3980	4168	526	935	920	1090	525	4349	3776	4273
527	4018	3681	3128	526	133	101	164	527	132	90	124	526	4231	3993	4164	527	964	969	1129	526	4352	3778	4277
528	4033	3710	3130	527	133	99	163	528	133	89	122	527	4205	3966	4154	528	961	969	1136	527	4338	3768	4272
529	4053	3746	3154	528	130	97	160	529	134	89	126	528	4131	3891	4072	529	966	983	1135	528	4244	3706	4187
530	4098	3788	3200	529	130	98	160	530	135	90	128	529	4148	3905	4103	530	975	990	1145	529	4264	3724	4213
531	4113	3808	3226	530	130	98	158	531	135	90	128	530	4127	3886	4085	531	977	994	1144	530	4249	3714	4197
532	4113	3808	3212	531	130	98	157	532	135	90	127	531	4135	3899	4091	532	976	992	1142	531	4246	3714	4202
533	4117	3811	3208	532	129	97	151	533	135	90	127	532	4027	3814	4002	533	978	992	1141	532	4150	3605	4100
534	4181	3870	3242	533	127	91	149	534	135	95	130	533	4016	3790	3984	534	988	1004	1153	533	4132	3589	4073
535	4175	3873	3231	534	127	93	150	535	135	95	130	534	4018	3793	3984	535	989	1002	1146	534	4125	3586	4076
536	4024	3731	3122	535	127	93	150	536	124	86	120	535	4017	3793	3986	536	936	945	1100	535	4122	3586	4075
537	4154	3865	3217	536	127	91	148	537	129	92	122	536	4016	3783	3981	537	968	991	1140	536	4114	3579	4074
538	4142	3842	3200	537	127	92	148	538	128	91	121	537	4020	3782	3983	538	958	986	1130	537	4113	3575	4068
539	4269	3950	3283	538	129	95	154	539	136	96	126	538	4086	3852	4046	539	991	1017	1155	538	4176	3623	4143
540	4271	3942	3281	539	129	95	155	540	138	96	124	539	4103	3862	4052	540	994	1016	1156	539	4181	3628	4154
541	4242	3922	3266	540	132	98	155	541	139	96	124	540	4122	3866	4085	541	989	1008	1149	540	4199	3643	4167
542	4238	3928	3266	541	133	100	158	542	139	96	124	541	4203	3937	4164	542	989	1010	1149	541	4266	3710	4255
543	4214	3924	3245	542	133	100	157	543	142	96	125	542	4175	3908	4136	543	986	998	1132	542	4231	3676	4218
544	4228	3944	3256	543	134	99	154	544	142	96	126	543	4155	3919	4124	544	988	1003	1132	543	4231	3665	4206
545	4218	3945	3266	544	134	99	154	545	140	99	128	544	4152	3915	4122	545	989	998	1132	544	4230	3670	4209
546	4104	3830	3170	545	133	99	153	546	136	97	126	545	4143	3897	4100	546	954	964	1107	545	4215	3653	4195
547	4096	3818	3162	546	133	98	153	547	138	97	128	546	4146	3905	4104	547	950	963	1104	546	4218	3646	4191
548	3994	3723	3092	547	131	94	151	548	135	96	128	547	4098	3862	4062	548	922	937	1077	547	4166	3603	4131
549	4009	3744	3102	548	131	92	151	549	135	97	128	548	4091	3850	4064	549	922	940	1080	548	4171	3601	4134
550	4017	3753	3111	549	131	92	151	550	135	97	130	549	4089	3846	4069	550	925	948	1082	549	4168	3600	4135
551	4029	3762	3115	550	130	92	145	551	135	97	132	550	4012	3764	3992	551	924	952	1082	550	4094	3539	4042
552	4027	3760	3124	551	131	92	144	552	132	96	133	551	4030	3778	4010	552	925	950	1091	551	4099	3541	4059
553	4096	3818	3183	552	130	90	142	553	133	96	137	552	3998	3750	3977	553	948	969	1119	552	4078	3532	4037
554	4093	3816	3176	553	134	88	140	554	133	96	139	553	3990	3733	3954	554	946	965	1116	553	4070	3522	4019
555	4116	3852	3189	554	134	88	140	555	133	98	139	554	3986	3730	3944	555	957	969	1132	554	4066	3515	4019
556	4098	3835	3180	555	134	86	140	556	131	97	139	555	3971	3721	3927	556	952	966	1131	555	4055	3503	4009
557	4071	3814	3170	556	134	84	140	557	133	97	141	556	3943	3683	3892	557	948	961	1129	556	4023	3480	3987
558	4115	3864	3209	557	134	84	140	558	135	99	143	557	3923	3655	3871	558	954	976	1147	557	3997	3452	3976
559	4202	3939	3249	558	143	84	147	559	139	100	145	558	4049	3776	3991	559	960	985	1169	558	4098	3558	4108
560	4175	3916	3234	559	143	84	149	560	139	99	145	559	4037	3764	3978	560	955	980	1164	559	4092	3558	4105
561	4202	3966	3256	560	143	84	148	561	141	104	146	560	4024	3746	3963	561	967	985	1173	560	4072	3538	4086
562	4191	3948	3239	561	142	84	147	562	143	104	145	561	3982	3707	3913	562	960	980	1169	561	4038	3497	4042
563	4230	3996	3270	562	141	83	147	563	144	106	146	562	3956	3677	3877	563	968	986	1182	562	3993	3470	4011
564	4243	3981	3259	563	152	83	156	564	144	107	146	563	4100	3820	4015	564	972	984	1179	563	4140	3613	4153
565	4238	3981	3259	564	153	83	157	565	144	107	146	564	4122	3833	4025	565	970	984	1179	564	4148	3630	4168
566	4247	3984	3261	565	153	83	157	566	144	108	146	565	4132	3840	4030	566	971	985	1181	565	4160	3643	4177
567	4260	3982	3266	566	150	85	155	567	144	108	146	566	4151	3847	4047	567	972	985	1181	566	4184	3662	4188
568	4347	4081	3347	567	143	80	152	568	144	116	156	567	4010	3715	3927	568	1002	1008	1208	567	4041	3536	4049
569	4422	4123	3387	568	153	86	157	569	144	116	157	568	4162	3838	4070	569	1016	1022	1222	568	4174	3663	4195
570	4421	4122	3385	569	153	86	157	570	145	119	157	569	4169	3848	4077	570	1029	1016	1219	569	4181	3668	4198
571	4425	4129	3393	570	153	87	157	571	145	119	159	570	4170	3843	4080	571	1032	1017	1221	570	4178	3667	4199
572	4464	4167	3408	571	153	88	157	572	146	120	160	571	4184	3849	4094	572	1038	1023	1225	571	4190	3674	4209
573	4490	4183	3423	572	143	84	152	573	146	121	160	572	4039	3698	3925	573	1041	1028	1228	572	4049	3525	4057
574	4462	4153	3403	573	140	84	152	574	145	121	160	573	4046	3703	3930	574	1034	1023	1221	573	4052	3526	4058
575	4425	4112	3374	574	135	84	150	575	143	120	157	574	3994	3647	3879	575	1023	1014	1206	574	3998	3480	4007
576	4412	4096	3360	575	135	81	150	576	143	120	157	575	3979	3628	3860	576	1020	1012	1203	575	3987	3466	3998
577	4317	4006	3282	576	132	81	151	577	143	119	157	576	3999	3653	3881	577	984	972	1163	576	4001	3484	4017
578	4301	3980	3274	577	125	75	142	578	142	119	156	577	3885	3549	3779	578	978	970	1162	577	3894	3371	3919
579	4313	3985	3278	578	124	73	142	579	141	118	158	578	3881	3548	3774	579	980	976	1161	578	3887	3373	3918
580	4313	3986	3275	579	124	73	142	580	141	118	158	579	3894	3567	3785	580	980	976	1164	579	3903	3386	3933
581	4323	3987	3272	580	123	73	137	581	139	120	158	580	3853	3533	3743	581	974	974	1175	580	3863	3349	3886
582	4295	3963	3256	581	123	73	137	582	139	120	155	581	3863	3540	3745	582	970	964	1169	581	3872	3357	3891
583	4309	3974	3265	582	123	73	135	583	139	121	155	582	3838	3502	3719	583	973	964	1174	582	3846	3332	3860
584	4311	3979	3268	583	123	73	135	584	139	121	155	583	3906	3582	3781	584	974	966	1173	583	3910	3398	3925
585	4320	3983	3271	584	123	74	136	585	139	121	155	584	3971	3635	3845	585	974	964	1174	584	3962	3452	3980
586	4323	3983	3277	585	122	74	137	586	139	121	155	585	3948	3620	3827	586	975	969	1175	585	3958	3436	3953
587	4345	4007	3296	586	120	73	134	587	139	121	155	586	3880	3570	3766	587	978	983	1181	586	3899	3397	3886
588	4356	4022	3307	587	121	74	135	588	138	121	155	587	3898	3599	3792	588	979	983	1184	587	3923	3410	3923
589	4369	4032	3321	588	120	75	134	589	138	121	155	588	3897	3586	3795	589	982	982	1189	588	3920	3400	3925
590	4346	4018	3314	589	120	74	133	590	137	121	155	589	3859	3554	3745	590	975	980	1184	589	3881	3375	3881
591	4302	3990	3301	590	122	72	132	591	135	121	156	590	3865	3532	3749	591	963	971	1177	590	3891	3356	3883
592	4310	3998	3294	591	122	72	132	592	132	122	152	591	3871	3527	3741	592	956	964	1175	591	3895	3358	3878
593	4278	3964	3277	592	125	73	134	593	130	122	152	592	3896	3532	3723	593	950	955	1167	592	3889	3350	3865
594	4270	3964	3275	593	125	73	137	594	130	122	152	593	3905	3543	3730	594	948	954	1163	593	3896	3351	3874
595	4284	3983	3280	594	128	73	136	595	130	123	154	594	3917	3559	3735	595	944	956	1161	594	3906	3352	3893
596	4245	3957	3272	595	130	73	135	596	130	123	152	595	3931	3573	3749	596	931	948	1151	595	3917	3364	3919
597	4312	4014	3314	596	129	74	132	597	134	125	152	596	3875	3503	3680	597	950	964	1157	596	3837	3292	3843
598	4318	4016	3311	597	130	76	133	598	134	125	152	597	3881	3509	3698	598	950	966	1161	597	3860	3300	3862
599	4301	4012	3297	598	129	76	132	599	134	125	148	598	3882	3506	3700	599	948	964	1152	598	3857	3294	3861
600	4299	4028	3299	599	129	76	132	600	134	123	148	599	3878	3494	3701	600	945	958	1153	599	3854	3286	3857
601	4248	3977	3268	600	128	75	130	601	133	123	147	600	3846	3475	3676	601	938	945	1150	600	3836	3266	3830
602	4254	3992	3264	601	128	71	129	602	133	123	147	601	3765	3408	3610	602	938	943	1155	601	3761	3175	3749
603	4428	4167	3401	602	130	71	128	603	141	128	160	602	3803	3444	3658	603	983	993	1231	602	3800	3216	3804
604	4432	4159	3408	603	128	71	128	604	138	128	161	603	3764	3422	3617	604	983	992	1231	603	3765	3182	3751
605	4457	4189	3410	604	133	75	129	605	138	128	163	604	3781	3455	3655	605	984	993	1236	604	3787	3198	3779
606	4379	4101	3350	605	135	76	130	606	135	128	158	605	3830	3504	3691	606	966	970	1219	605	3828	3229	3836
607	4524	4216	3452	606	136	76	130	607	142	137	164	606	3822	3497	3688	607	1004	1015	1256	606	3822	3221	3818
608	4519	4210	3447	607	136	76	130	608	142	137	163	607	3820	3501	3687	608	1003	1014	1256	607	3823	3227	3817
609	4521	4213	3445	608	136	76	130	609	142	137	163	608	3818	3501	3686	609	1007	1017	1262	608	3827	3221	3819
610	4494	4205	3442	609	138	77	131	610	140	140	162	609	3854	3547	3731	610	1004	1013	1267	609	3869	3271	3870
611	4437	4160	3401	610	140	77	133	611	135	140	160	610	3877	3566	3755	611	990	1000	1263	610	3887	3298	3894
612	4250	3995	3269	611	139	75	133	612	127	133	158	611	3853	3535	3729	612	938	941	1197	611	3855	3277	3872
613	4289	4014	3293	612	139	75	133	613	127	134	158	612	3862	3541	3735	613	943	947	1206	612	3862	3278	3876
614	4241	3989	3260	613	139	75	136	614	126	134	158	613	3807	3492	3691	614	928	942	1196	613	3803	3212	3815
615	4274	4021	3284	614	139	75	138	615	127	134	158	614	3811	3493	3698	615	930	952	1202	614	3808	3216	3818
616	4206	3954	3241	615	138	74	137	616	125	127	150	615	3788	3481	3681	616	904	926	1155	615	3781	3200	3804
617	4212	3958	3244	616	138	76	143	617	125	127	150	616	3854	3529	3731	617	906	929	1155	616	3838	3257	3866
618	4192	3939	3226	617	140	76	143	618	123	127	150	617	3843	3522	3721	618	909	926	1154	617	3834	3246	3858
619	4176	3933	3224	618	135	74	139	619	123	127	150	618	3782	3460	3657	619	906	922	1152	618	3765	3192	3799
620	4213	3970	3254	619	137	74	140	620	125	128	149	619	3788	3474	3663	620	914	931	1162	619	3769	3197	3805
621	4229	4006	3273	620	137	74	140	621	132	126	152	620	3787	3461	3653	621	922	944	1165	620	3765	3187	3801
622	4232	4006	3269	621	137	74	140	622	132	126	152	621	3798	3462	3665	622	921	944	1165	621	3772	3191	3810
623	4207	3966	3223	622	137	74	140	623	131	126	146	622	3817	3468	3670	623	906	929	1141	622	3784	3194	3824
624	4170	3935	3191	623	138	75	138	624	128	123	144	623	3812	3476	3662	624	899	924	1135	623	3785	3201	3830
625	4211	3969	3223	624	138	74	138	625	138	124	146	624	3816	3473	3657	625	922	939	1145	624	3777	3206	3833
626	4215	3970	3231	625	135	71	135	626	138	124	146	625	3758	3399	3593	626	926	941	1143	625	3705	3148	3771
627	4390	4131	3370	626	140	74	138	627	146	129	154	626	3834	3469	3672	627	990	993	1205	626	3782	3222	3852
628	4374	4141	3357	627	144	75	141	628	139	125	154	627	3896	3513	3725	628	990	999	1199	627	3831	3278	3911
629	4368	4133	3350	628	144	77	144	629	139	124	154	628	3939	3552	3753	629	985	997	1196	628	3877	3316	3947
630	4410	4167	3362	629	144	77	143	630	141	125	156	629	3949	3570	3760	630	997	1003	1202	629	3885	3331	3957
631	4413	4170	3361	630	144	77	143	631	141	125	156	630	3957	3578	3769	631	997	1005	1203	630	3893	3339	3957
632	4475	4251	3421	631	144	76	143	632	141	131	159	631	3950	3571	3752	632	1011	1022	1229	631	3877	3326	3951
633	4478	4266	3432	632	144	77	143	633	141	131	161	632	3944	3580	3762	633	1012	1026	1231	632	3879	3318	3955
634	4461	4250	3431	633	144	77	143	634	141	131	160	633	3924	3564	3726	634	1006	1025	1232	633	3853	3298	3924
635	4468	4255	3431	634	143	79	144	635	141	132	160	634	3994	3629	3792	635	1005	1031	1231	634	3923	3364	3984
636	4346	4119	3339	635	143	77	137	636	137	126	153	635	3939	3570	3714	636	971	993	1177	635	3852	3309	3923
637	4305	4093	3312	636	143	74	134	637	131	127	148	636	3903	3528	3683	637	958	984	1169	636	3815	3278	3904
638	4335	4132	3327	637	141	72	131	638	132	128	149	637	3826	3457	3633	638	971	995	1192	637	3728	3230	3840
639	4358	4156	3344	638	140	70	131	639	136	121	150	638	3768	3412	3592	639	973	992	1201	638	3678	3178	3802
640	4348	4168	3343	639	141	69	131	640	139	121	150	639	3839	3480	3670	640	975	996	1196	639	3761	3259	3877
641	4269	4108	3282	640	150	68	133	641	137	122	150	640	3912	3554	3742	641	953	969	1178	640	3841	3326	3948
642	4317	4138	3308	641	146	68	133	642	138	124	147	641	3847	3500	3670	642	960	974	1181	641	3782	3298	3884
643	4318	4141	3312	642	145	68	133	643	138	124	147	642	3846	3494	3668	643	962	978	1181	642	3793	3293	3877
644	4340	4150	3303	643	142	68	129	644	137	124	149	643	3790	3416	3619	644	972	977	1179	643	3722	3247	3826
645	4346	4165	3313	644	142	69	127	645	137	123	151	644	3796	3421	3622	645	973	978	1178	644	3731	3251	3832
646	4325	4152	3303	645	143	69	127	646	137	123	149	645	3808	3424	3637	646	972	974	1172	645	3736	3257	3838
647	4329	4146	3287	646	138	69	127	647	137	122	149	646	3763	3385	3598	647	971	973	1166	646	3704	3230	3800
648	4333	4150	3277	647	139	69	127	648	137	122	150	647	3780	3398	3613	648	973	973	1155	647	3724	3250	3821
649	4341	4167	3290	648	140	69	125	649	137	122	150	648	3783	3392	3605	649	978	976	1162	648	3726	3265	3842
650	4325	4152	3282	649	124	66	118	650	137	122	148	649	3694	3285	3486	650	974	970	1158	649	3605	3184	3731
651	4330	4155	3269	650	124	66	118	651	137	121	148	650	3691	3285	3480	651	979	974	1152	650	3596	3176	3723
652	4406	4220	3328	651	126	66	123	652	137	122	147	651	3721	3310	3502	652	996	983	1177	651	3619	3200	3750
653	4401	4216	3317	652	126	66	123	653	137	122	147	652	3707	3288	3495	653	995	982	1171	652	3613	3184	3739
654	4322	4151	3256	653	142	76	131	654	139	117	146	653	3892	3475	3674	654	979	963	1153	653	3793	3349	3917
655	4327	4162	3261	654	140	75	130	655	139	117	146	654	3844	3437	3622	655	980	963	1158	654	3752	3326	3870
656	4416	4252	3319	655	140	75	130	656	141	119	151	655	3842	3429	3620	656	990	983	1177	655	3747	3324	3866
657	4406	4251	3315	656	143	77	134	657	140	118	151	656	3857	3423	3631	657	989	986	1175	656	3742	3341	3881
658	4423	4270	3325	657	141	77	134	658	140	121	151	657	3835	3408	3620	658	993	991	1183	657	3706	3319	3863
659	4474	4303	3353	658	137	77	134	659	143	122	151	658	3850	3421	3635	659	1002	1003	1191	658	3718	3340	3881
660	4448	4256	3324	659	137	77	134	660	143	122	152	659	3893	3445	3672	660	996	999	1184	659	3746	3366	3910
661	4382	4209	3288	660	137	77	133	661	138	119	149	660	3884	3434	3653	661	986	990	1159	660	3731	3342	3890
662	4394	4226	3292	661	136	82	129	662	138	119	149	661	3930	3471	3686	662	986	988	1165	661	3730	3357	3902
663	4411	4256	3299	662	129	72	123	663	139	121	150	662	3756	3281	3477	663	994	986	1178	662	3540	3184	3705
664	4365	4237	3257	663	133	72	124	664	134	117	149	663	3823	3335	3530	664	979	973	1162	663	3600	3227	3776
665	4267	4136	3181	664	135	73	124	665	134	113	145	664	3844	3352	3557	665	951	953	1134	664	3625	3250	3803
666	4277	4159	3196	665	133	72	124	666	134	113	145	665	3841	3356	3578	666	955	956	1140	665	3633	3262	3823
667	4260	4129	3175	666	134	73	125	667	132	113	144	666	3869	3401	3624	667	950	950	1128	666	3667	3305	3866
668	4218	4101	3164	667	134	75	125	668	134	115	138	667	3876	3403	3619	668	947	942	1120	667	3659	3307	3875
669	4289	4142	3210	668	133	75	123	669	139	118	139	668	3864	3392	3592	669	954	958	1134	668	3661	3288	3863
670	4332	4170	3259	669	131	75	123	670	139	116	140	669	3862	3388	3588	670	961	971	1145	669	3651	3277	3861
671	4374	4223	3304	670	131	74	125	671	139	116	142	670	3886	3404	3614	671	972	978	1160	670	3694	3295	3901
672	4377	4226	3314	671	130	74	125	672	139	114	142	671	3877	3401	3602	672	969	984	1160	671	3678	3288	3899
673	4416	4247	3321	672	126	74	121	673	139	114	142	672	3801	3329	3534	673	983	988	1171	672	3614	3232	3830
674	4430	4251	3323	673	124	73	119	674	140	114	142	673	3733	3278	3475	674	984	994	1171	673	3553	3187	3777
675	4419	4231	3319	674	126	73	119	675	138	112	141	674	3725	3278	3468	675	979	992	1167	674	3545	3180	3756
676	4414	4235	3322	675	126	74	116	676	138	111	141	675	3771	3328	3512	676	976	993	1167	675	3590	3264	3827
677	4340	4159	3267	676	126	74	117	677	135	109	139	676	3779	3333	3526	677	953	969	1135	676	3606	3280	3839
678	4282	4099	3222	677	124	72	114	678	132	108	133	677	3736	3305	3497	678	935	952	1109	677	3566	3249	3798
679	4216	4023	3174	678	124	72	116	679	127	107	131	678	3793	3351	3539	679	913	943	1091	678	3622	3297	3855
680	4290	4097	3236	679	128	76	118	680	129	109	130	679	3888	3439	3628	680	944	961	1116	679	3715	3376	3932
681	4187	3989	3150	680	132	80	126	681	124	108	126	680	3973	3535	3709	681	923	946	1094	680	3803	3464	4040
682	4226	4022	3192	681	137	80	131	682	124	109	130	681	4050	3605	3792	682	926	958	1098	681	3899	3536	4135
683	4236	4020	3193	682	137	81	131	683	124	109	130	682	4038	3596	3785	683	928	966	1098	682	3897	3523	4125
684	4238	4017	3200	683	138	82	131	684	126	109	130	683	4047	3602	3795	684	929	966	1099	683	3907	3523	4134
685	4280	4069	3242	684	137	82	130	685	130	110	131	684	3943	3516	3706	685	952	988	1122	684	3820	3456	4037
686	4265	4055	3230	685	138	82	133	686	130	110	131	685	4007	3568	3772	686	949	985	1122	685	3881	3515	4087
687	4379	4174	3336	686	137	83	131	687	136	119	135	686	4017	3560	3772	687	992	1040	1160	686	3869	3517	4097
688	4343	4148	3313	687	137	83	133	688	134	120	133	687	4028	3562	3776	688	980	1034	1155	687	3871	3519	4101
689	4243	4069	3255	688	129	81	122	689	128	116	132	688	3868	3410	3608	689	964	1017	1127	688	3723	3367	3924
690	4182	4015	3213	689	126	82	123	690	126	113	131	689	3866	3431	3624	690	949	1002	1110	689	3734	3372	3935
691	4202	4019	3210	690	127	82	124	691	126	113	129	690	3851	3413	3608	691	952	1006	1110	690	3726	3354	3931
692	4206	4017	3207	691	127	84	124	692	125	113	129	691	3853	3412	3605	692	952	1005	1110	691	3725	3354	3930
693	4219	4024	3215	692	127	82	127	693	125	114	130	692	3901	3460	3642	693	951	996	1113	692	3775	3398	3976
694	4290	4094	3269	693	129	82	129	694	131	115	131	693	3935	3497	3677	694	972	1016	1126	693	3824	3425	4024
695	4408	4185	3357	694	127	84	125	695	142	121	141	694	3895	3446	3645	695	1005	1062	1164	694	3777	3391	3972
696	4358	4132	3316	695	127	84	125	696	141	117	135	695	3895	3440	3641	696	998	1053	1146	695	3780	3385	3969
697	4278	4043	3240	696	127	84	125	697	138	117	133	696	3892	3439	3636	697	979	1035	1128	696	3782	3384	3960
698	4250	4016	3222	697	127	84	126	698	137	116	133	697	3891	3433	3634	698	975	1033	1116	697	3780	3384	3958
699	4367	4123	3311	698	128	84	133	699	145	120	134	698	3929	3465	3673	699	1004	1058	1158	698	3811	3426	3994
700	4416	4168	3341	699	128	84	133	700	147	120	136	699	3927	3462	3664	700	1013	1066	1165	699	3805	3422	3987
701	4526	4266	3425	700	128	84	134	701	151	122	142	700	3947	3473	3688	701	1036	1078	1197	700	3833	3444	4016
702	4527	4268	3424	701	128	85	134	702	151	122	142	701	3954	3477	3692	702	1036	1078	1196	701	3838	3449	4028
703	4468	4209	3374	702	125	85	134	703	150	117	136	702	3896	3425	3632	703	1015	1053	1161	702	3793	3411	3970
704	4370	4115	3281	703	128	88	134	704	147	117	129	703	3917	3449	3648	704	979	1026	1121	703	3807	3432	3983
705	4454	4209	3370	704	128	88	134	705	148	118	131	704	3915	3447	3647	705	1009	1050	1156	704	3809	3432	3980
706	4450	4199	3369	705	128	88	134	706	150	118	131	705	3921	3453	3649	706	1006	1050	1147	705	3812	3435	3991
707	4448	4203	3372	706	133	91	135	707	150	118	131	706	3971	3483	3691	707	1008	1048	1149	706	3846	3465	4028
708	4351	4098	3287	707	131	91	134	708	147	115	131	707	3903	3439	3651	708	994	1027	1131	707	3778	3423	3953
709	4331	4062	3261	708	135	92	138	709	142	115	130	708	4012	3543	3761	709	992	1020	1121	708	3869	3518	4047
710	4209	3938	3177	709	130	92	133	710	138	115	127	709	3933	3469	3685	710	965	1007	1089	709	3795	3452	3962
711	4210	3938	3177	710	130	92	133	711	138	115	127	710	3937	3476	3688	711	965	1006	1089	710	3802	3458	3970
712	4194	3926	3167	711	132	93	136	712	138	114	126	711	3974	3519	3728	712	960	1005	1086	711	3845	3487	4008
713	4247	3979	3202	712	133	93	136	713	142	115	128	712	3973	3524	3734	713	971	1015	1095	712	3846	3491	4008
714	4229	3969	3205	713	133	93	136	714	141	114	123	713	4012	3546	3765	714	966	1024	1098	713	3887	3522	4040
715	4250	3987	3215	714	129	93	131	715	141	113	123	714	3947	3497	3697	715	966	1031	1104	714	3825	3475	3978
716	4299	4031	3259	715	126	91	131	716	145	114	124	715	3930	3482	3679	716	970	1041	1111	715	3801	3453	3954
717	4296	4028	3256	716	126	91	131	717	145	114	124	716	3921	3481	3678	717	970	1041	1109	716	3799	3448	3950
718	4420	4164	3369	717	124	89	131	718	149	123	135	717	3816	3389	3561	718	1018	1095	1160	717	3692	3365	3852
719	4373	4115	3316	718	126	91	131	719	149	123	133	718	3891	3461	3612	719	1009	1086	1143	718	3769	3426	3911
720	4415	4140	3343	719	125	90	130	720	149	126	134	719	3827	3419	3565	720	1017	1098	1153	719	3717	3394	3871
721	4532	4217	3417	720	125	90	130	721	149	131	143	720	3823	3411	3551	721	1031	1124	1180	720	3705	3385	3864
722	4501	4179	3384	721	125	89	130	722	149	129	142	721	3802	3391	3525	722	1025	1115	1172	721	3677	3371	3829
723	4415	4076	3340	722	125	89	130	723	144	126	139	722	3789	3380	3510	723	999	1103	1153	722	3662	3359	3819
724	4381	4048	3325	723	129	95	134	724	144	123	137	723	3928	3512	3638	724	993	1093	1149	723	3794	3497	3955
725	4367	4034	3304	724	129	95	134	725	144	123	136	724	3930	3511	3633	725	996	1099	1149	724	3783	3490	3948
726	4381	4050	3314	725	131	95	134	726	144	123	136	725	3933	3521	3637	726	998	1100	1151	725	3781	3491	3950
727	4408	4069	3332	726	131	95	133	727	144	123	136	726	3929	3521	3632	727	999	1105	1154	726	3772	3491	3951
728	4484	4139	3391	727	128	95	133	728	147	127	136	727	3883	3494	3595	728	1023	1129	1183	727	3734	3452	3914
729	4486	4144	3389	728	131	97	133	729	148	127	135	728	3899	3509	3605	729	1023	1127	1182	728	3752	3474	3926
730	4408	4055	3326	729	132	97	133	730	145	125	129	729	3911	3523	3614	730	995	1109	1156	729	3756	3484	3939
731	4447	4099	3350	730	135	100	133	731	145	125	131	730	3970	3579	3670	731	999	1122	1160	730	3817	3537	3993
732	4417	4075	3330	731	135	100	133	732	143	123	130	731	3975	3578	3680	732	996	1115	1153	731	3818	3542	3991
733	4442	4094	3335	732	141	101	133	733	147	124	130	732	3972	3580	3676	733	1001	1118	1157	732	3812	3539	3982
734	4427	4073	3336	733	141	102	135	734	147	124	130	733	4008	3617	3703	734	994	1117	1156	733	3837	3568	4005
735	4452	4099	3347	734	141	102	135	735	147	126	130	734	3988	3601	3686	735	1001	1119	1170	734	3826	3541	3977
736	4491	4136	3387	735	141	102	134	736	147	126	131	735	4012	3611	3700	736	1011	1132	1173	735	3846	3556	3998
737	4504	4145	3393	736	141	103	133	737	147	126	132	736	3991	3603	3686	737	1014	1134	1174	736	3820	3554	3981
738	4504	4140	3389	737	141	103	130	738	147	126	132	737	4034	3634	3698	738	1014	1131	1175	737	3846	3572	4007
739	4476	4116	3372	738	140	107	130	739	147	124	132	738	4074	3668	3737	739	1010	1129	1167	738	3873	3603	4044
740	4449	4100	3349	739	140	106	132	740	147	122	132	739	4118	3709	3777	740	1001	1122	1163	739	3910	3630	4085
741	4456	4116	3357	740	140	107	134	741	148	123	131	740	4160	3749	3813	741	1005	1124	1167	740	3954	3662	4139
742	4450	4113	3356	741	135	106	132	742	149	123	131	741	4011	3635	3674	742	999	1121	1163	741	3816	3567	4000
743	4444	4106	3353	742	134	106	132	743	150	123	130	742	3995	3620	3664	743	1000	1117	1159	742	3806	3549	3972
744	4484	4137	3368	743	134	105	131	744	152	123	131	743	3963	3583	3639	744	1012	1110	1158	743	3773	3525	3943
745	4493	4142	3378	744	134	106	130	745	152	123	131	744	3973	3593	3659	745	1014	1111	1165	744	3781	3543	3946
746	4474	4132	3374	745	133	105	130	746	151	124	131	745	3945	3571	3641	746	1012	1105	1166	745	3754	3511	3925
747	4476	4131	3375	746	142	107	134	747	151	124	131	746	4040	3654	3716	747	1012	1107	1169	746	3845	3581	3989
748	4469	4115	3348	747	142	107	131	748	151	125	131	747	3984	3620	3685	748	1010	1102	1167	747	3824	3552	3958
749	4500	4145	3376	748	141	107	131	749	151	125	132	748	3960	3586	3646	749	1019	1108	1186	748	3782	3520	3921
750	4482	4117	3374	749	141	107	131	750	151	125	132	749	3961	3595	3647	750	1021	1108	1180	749	3782	3530	3923
751	4476	4121	3383	750	141	108	132	751	151	125	134	750	3993	3621	3678	751	1023	1113	1189	750	3817	3562	3959
752	4511	4131	3375	751	141	109	132	752	157	129	135	751	3996	3631	3683	752	1021	1127	1192	751	3832	3573	3970
753	4434	4073	3328	752	141	109	132	753	157	125	134	752	3993	3629	3676	753	1010	1103	1173	752	3832	3574	3968
754	4475	4121	3382	753	143	113	131	754	157	125	136	753	4041	3668	3700	754	1025	1110	1188	753	3882	3626	3989
755	4468	4121	3385	754	143	113	131	755	157	125	136	754	4047	3673	3713	755	1026	1111	1186	754	3892	3627	4000
756	4468	4115	3389	755	144	110	125	756	157	125	134	755	3984	3598	3642	756	1026	1109	1185	755	3826	3544	3915
757	4545	4196	3454	756	141	110	123	757	161	127	137	756	3965	3580	3621	757	1055	1131	1205	756	3809	3529	3899
758	4449	4123	3389	757	141	110	123	758	156	122	135	757	3972	3582	3624	758	1033	1109	1181	757	3810	3531	3906
759	4462	4136	3396	758	141	109	123	759	156	123	135	758	3968	3579	3618	759	1039	1112	1180	758	3801	3527	3901
760	4457	4133	3395	759	141	109	123	760	156	123	134	759	3970	3577	3612	760	1037	1110	1174	759	3804	3527	3905
761	4321	3997	3287	760	141	109	122	761	149	115	126	760	3969	3585	3591	761	1011	1065	1129	760	3799	3517	3891
762	4383	4048	3328	761	144	111	126	762	150	115	129	761	4024	3621	3647	762	1018	1077	1142	761	3861	3554	3929
763	4311	3998	3274	762	145	111	123	763	148	110	127	762	4022	3612	3637	763	1004	1069	1117	762	3841	3525	3918
764	4418	4102	3346	763	145	111	123	764	152	110	132	763	4011	3609	3629	764	1020	1089	1137	763	3833	3524	3903
765	4427	4108	3355	764	148	111	121	765	152	110	134	764	3989	3587	3618	765	1023	1092	1138	764	3830	3518	3877
766	4348	4019	3282	765	148	111	120	766	151	108	134	765	3999	3591	3621	766	1009	1070	1109	765	3834	3520	3879
767	4428	4095	3350	766	148	111	120	767	154	115	139	766	4015	3601	3631	767	1028	1087	1129	766	3846	3532	3890
768	4410	4070	3334	767	148	111	117	768	152	115	139	767	3985	3586	3620	768	1021	1081	1129	767	3832	3510	3866
769	4418	4078	3344	768	148	111	117	769	152	115	140	768	3982	3587	3622	769	1022	1081	1131	768	3830	3511	3865
770	4435	4090	3357	769	155	116	121	770	152	115	140	769	4098	3684	3751	770	1022	1084	1132	769	3946	3621	3984
771	4315	3966	3277	770	151	115	120	771	145	112	135	770	4039	3607	3676	771	996	1056	1099	770	3877	3576	3932
772	4392	4031	3346	771	152	116	122	772	147	113	138	771	4117	3672	3773	772	1021	1075	1143	771	3953	3655	4004
773	4327	3970	3294	772	152	114	122	773	148	112	138	772	4114	3675	3770	773	1005	1064	1132	772	3951	3647	3995
774	4394	4051	3350	773	152	113	123	774	149	112	142	773	4117	3679	3775	774	1021	1081	1142	773	3954	3652	4002
775	4303	3985	3272	774	153	113	122	775	148	110	141	774	4119	3694	3794	775	987	1054	1113	774	3968	3667	4008
776	4221	3915	3209	775	153	113	122	776	141	108	137	775	4117	3694	3791	776	948	1027	1093	775	3956	3654	4007
777	4316	4019	3288	776	155	115	124	777	144	110	139	776	4185	3759	3846	777	971	1057	1120	776	4019	3710	4070
778	4336	4025	3292	777	149	106	122	778	144	112	139	777	4100	3675	3767	778	980	1062	1127	777	3936	3642	3994
779	4372	4041	3305	778	139	98	115	779	144	114	143	778	3977	3574	3654	779	988	1061	1122	778	3817	3532	3876
780	4432	4099	3359	779	139	98	116	780	145	115	145	779	3997	3582	3673	780	999	1072	1141	779	3834	3548	3897
781	4282	3976	3269	780	136	98	116	781	136	112	137	780	3929	3496	3616	781	962	1029	1099	780	3768	3474	3819
782	4343	4029	3309	781	138	99	118	782	136	112	136	781	3964	3528	3651	782	974	1050	1111	781	3809	3503	3857
783	4231	3930	3223	782	139	100	122	783	132	110	133	782	3987	3559	3669	783	950	1012	1080	782	3831	3521	3888
784	4241	3943	3236	783	138	100	121	784	135	110	134	783	3947	3523	3617	784	954	1015	1084	783	3792	3491	3847
785	4251	3956	3245	784	138	100	121	785	133	110	134	784	3925	3504	3613	785	955	1017	1084	784	3776	3469	3829
786	4166	3873	3176	785	140	101	123	786	131	108	130	785	3949	3532	3654	786	935	993	1050	785	3804	3504	3844
787	4147	3868	3173	786	141	101	123	787	131	108	129	786	3956	3546	3658	787	928	993	1054	786	3818	3517	3857
788	4160	3860	3172	787	142	102	124	788	134	108	128	787	3971	3556	3675	788	924	995	1050	787	3835	3531	3874
789	4189	3877	3187	788	142	102	124	789	132	108	127	788	3959	3550	3672	789	924	996	1050	788	3826	3514	3875
790	4217	3897	3203	789	142	102	124	790	130	109	126	789	3974	3562	3681	790	923	993	1052	789	3840	3523	3887
791	4192	3859	3181	790	143	104	125	791	125	109	126	790	3941	3526	3629	791	912	985	1042	790	3797	3481	3840
792	4225	3903	3205	791	138	103	124	792	125	108	126	791	3912	3510	3605	792	917	998	1047	791	3774	3450	3825
793	4276	3920	3220	792	138	107	124	793	127	112	129	792	3951	3531	3622	793	918	1007	1064	792	3793	3480	3853
794	4263	3915	3219	793	138	107	124	794	127	112	129	793	3943	3524	3625	794	916	1008	1062	793	3783	3468	3840
795	4286	3947	3232	794	138	102	124	795	129	112	131	794	3908	3492	3589	795	923	1007	1069	794	3754	3437	3803
796	4288	3971	3242	795	138	101	124	796	129	112	132	795	3889	3476	3585	796	926	1000	1082	795	3743	3421	3787
797	4246	3916	3209	796	137	101	124	797	129	111	128	796	3882	3471	3573	797	918	989	1077	796	3730	3408	3786
798	4280	3942	3235	797	137	101	124	798	129	109	130	797	3900	3479	3596	798	927	989	1087	797	3739	3427	3809
799	4236	3906	3197	798	144	112	131	799	127	109	130	798	4046	3611	3714	799	916	977	1066	798	3865	3553	3945
800	4289	3944	3237	799	144	109	132	800	127	109	130	799	4003	3581	3686	800	932	999	1078	799	3828	3508	3884
801	4289	3945	3238	800	144	109	131	801	127	109	130	800	3953	3534	3632	801	933	1000	1079	800	3769	3467	3843
802	4198	3873	3182	801	144	110	132	802	126	108	129	801	3948	3522	3613	802	918	990	1064	801	3749	3463	3820
803	4201	3870	3182	802	144	110	132	803	126	107	129	802	3965	3532	3627	803	919	989	1061	802	3752	3462	3836
804	4288	3951	3262	803	146	110	136	804	124	105	133	803	4052	3632	3715	804	951	1017	1088	803	3830	3554	3936
805	4294	3946	3259	804	140	108	136	805	126	105	134	804	4051	3644	3726	805	955	1019	1088	804	3818	3551	3946
806	4297	3942	3259	805	139	108	136	806	126	105	134	805	4066	3662	3737	806	956	1021	1088	805	3824	3555	3952
807	4249	3898	3231	806	140	108	137	807	126	103	133	806	4072	3668	3732	807	947	1013	1076	806	3824	3557	3943
808	4244	3897	3228	807	131	99	126	808	126	103	133	807	3916	3541	3591	808	946	1011	1076	807	3675	3423	3804
809	4192	3840	3189	808	135	100	129	809	124	98	133	808	4032	3652	3703	809	936	1000	1060	808	3802	3522	3926
810	4187	3836	3175	809	135	100	129	810	123	97	133	809	4043	3660	3706	810	940	1001	1055	809	3809	3530	3929
811	4209	3859	3177	810	136	100	129	811	123	97	135	810	4081	3699	3722	811	944	1005	1056	810	3849	3564	3956
812	4321	3977	3265	811	139	99	129	812	129	99	139	811	4070	3693	3718	812	969	1031	1102	811	3851	3556	3955
813	4297	3946	3233	812	133	95	130	813	129	99	139	812	4095	3736	3731	813	960	1027	1094	812	3869	3602	3999
814	4346	3972	3265	813	132	95	129	814	132	99	139	813	4050	3703	3699	814	967	1048	1102	813	3836	3578	3956
815	4336	3967	3263	814	131	94	129	815	132	99	139	814	4022	3684	3665	815	969	1047	1100	814	3802	3550	3930
816	4375	3998	3295	815	132	94	129	816	132	99	139	815	4039	3696	3679	816	983	1053	1113	815	3827	3567	3948
817	4371	3990	3292	816	132	94	129	817	132	99	138	816	4028	3692	3675	817	980	1050	1113	816	3821	3552	3941
818	4376	3984	3293	817	131	95	127	818	131	99	139	817	3945	3614	3601	818	979	1056	1114	817	3755	3492	3860
819	4403	4013	3309	818	129	93	125	819	131	100	140	818	3892	3554	3571	819	983	1064	1118	818	3730	3453	3807
820	4389	4019	3311	819	129	93	123	820	133	99	143	819	3850	3519	3538	820	983	1066	1116	819	3683	3417	3768
821	4291	3948	3228	820	137	96	128	821	129	96	135	820	3942	3603	3622	821	951	1035	1106	820	3767	3514	3874
822	4265	3917	3206	821	135	97	124	822	131	96	133	821	3898	3565	3574	822	946	1027	1101	821	3723	3481	3814
823	4217	3854	3176	822	137	99	125	823	131	93	132	822	3993	3668	3670	823	940	1013	1087	822	3815	3563	3888
824	4193	3828	3156	823	138	99	128	824	131	93	132	823	4009	3685	3689	824	929	1009	1083	823	3831	3573	3893
825	4192	3836	3160	824	138	99	128	825	130	93	134	824	4014	3691	3693	825	934	1010	1088	824	3835	3579	3902
826	4297	3926	3216	825	137	99	127	826	136	99	139	825	3993	3660	3677	826	965	1036	1106	825	3823	3562	3883
827	4408	4046	3326	826	137	97	126	827	149	103	145	826	4004	3678	3691	827	983	1067	1144	826	3841	3570	3899
828	4402	4049	3320	827	137	98	125	828	150	104	145	827	4020	3692	3703	828	980	1055	1146	827	3843	3584	3904
829	4410	4059	3330	828	139	99	125	829	150	104	145	828	4034	3689	3728	829	982	1063	1152	828	3848	3596	3929
830	4450	4108	3376	829	134	94	115	830	152	104	145	829	3924	3571	3615	830	990	1076	1166	829	3725	3501	3816
831	4412	4062	3340	830	134	94	115	831	149	104	144	830	3921	3579	3611	831	984	1065	1150	830	3729	3492	3820
832	4421	4063	3342	831	132	102	118	832	149	104	145	831	3944	3622	3643	832	982	1066	1147	831	3745	3524	3816
833	4501	4131	3414	832	136	106	120	833	150	105	148	832	4006	3681	3709	833	1004	1081	1178	832	3808	3579	3864
834	4520	4143	3427	833	143	113	126	834	150	105	150	833	4139	3815	3860	834	1005	1084	1182	833	3949	3727	4010
835	4547	4149	3436	834	140	112	126	835	150	105	150	834	4112	3790	3831	835	1001	1087	1183	834	3925	3704	3991
836	4386	4009	3336	835	148	117	136	836	142	95	141	835	4183	3893	3907	836	949	1037	1119	835	4021	3785	4073
837	4387	4012	3337	836	147	116	134	837	142	95	141	836	4160	3872	3880	837	948	1035	1119	836	4003	3764	4056
838	4433	4063	3370	837	147	115	134	838	145	97	142	837	4155	3872	3880	838	949	1044	1110	837	4001	3758	4055
839	4467	4089	3390	838	147	115	134	839	147	99	143	838	4157	3876	3883	839	960	1045	1115	838	4001	3763	4061
840	4463	4077	3383	839	146	116	134	840	147	98	143	839	4160	3880	3884	840	959	1044	1114	839	4010	3770	4060
841	4470	4084	3385	840	141	109	129	841	146	98	143	840	4011	3749	3755	841	961	1043	1112	840	3885	3645	3924
842	4364	4000	3315	841	140	109	129	842	143	96	139	841	4013	3755	3757	842	945	1027	1082	841	3889	3637	3935
843	4403	4021	3332	842	137	107	123	843	143	96	139	842	3862	3600	3613	843	947	1035	1089	842	3760	3507	3797
844	4346	3950	3288	843	142	109	124	844	143	95	137	843	3936	3666	3695	844	936	1024	1078	843	3834	3572	3893
845	4392	3988	3317	844	142	107	124	845	145	98	136	844	3876	3616	3637	845	951	1032	1088	844	3775	3509	3840
846	4340	3938	3266	845	142	107	124	846	142	94	135	845	3869	3613	3641	846	933	1013	1070	845	3774	3507	3840
847	4242	3845	3187	846	142	110	124	847	139	93	132	846	3908	3644	3665	847	913	998	1048	846	3803	3540	3869
848	4240	3844	3185	847	142	110	124	848	139	93	132	847	3910	3642	3667	848	914	998	1048	847	3797	3539	3872
849	4271	3868	3206	848	144	110	124	849	141	93	133	848	3964	3698	3715	849	915	1001	1060	848	3854	3580	3923
850	4282	3881	3197	849	143	110	123	850	141	92	132	849	3948	3677	3700	850	912	1013	1059	849	3833	3556	3908
851	4268	3876	3188	850	143	110	125	851	139	94	132	850	3983	3708	3738	851	909	1011	1057	850	3870	3583	3947
852	4201	3805	3140	851	144	110	125	852	137	94	130	851	3988	3722	3734	852	892	998	1041	851	3867	3584	3949
853	4215	3806	3147	852	144	107	123	853	137	94	130	852	3922	3687	3689	853	892	1001	1042	852	3819	3540	3878
854	4161	3754	3112	853	145	109	123	854	136	94	126	853	4009	3756	3776	854	883	994	1030	853	3914	3615	3979
855	4251	3831	3162	854	144	108	123	855	137	95	128	854	4003	3751	3772	855	899	1018	1048	854	3902	3608	3973
856	4247	3815	3150	855	145	108	124	856	138	94	129	855	4001	3766	3779	856	893	1012	1047	855	3912	3620	3983
857	4245	3816	3152	856	145	108	125	857	138	94	129	856	4014	3768	3786	857	893	1012	1047	856	3919	3624	3990
858	4294	3850	3187	857	145	108	124	858	138	94	130	857	4006	3770	3785	858	899	1027	1060	857	3906	3620	3975
859	4213	3776	3133	858	145	108	124	859	131	94	126	858	4019	3771	3796	859	886	1002	1027	858	3920	3624	3992
860	4465	4045	3346	859	143	107	122	860	145	99	144	859	3962	3731	3745	860	966	1072	1120	859	3884	3592	3957
861	4537	4117	3388	860	144	107	127	861	146	102	146	860	4037	3780	3799	861	981	1085	1137	860	3933	3638	4010
862	4575	4171	3419	861	145	107	128	862	152	104	148	861	4039	3784	3804	862	991	1091	1156	861	3931	3638	4017
863	4598	4184	3436	862	141	106	126	863	152	104	149	862	3941	3707	3726	863	995	1093	1156	862	3841	3556	3939
864	4550	4129	3393	863	142	106	125	864	149	103	147	863	3949	3716	3727	864	979	1090	1153	863	3842	3563	3941
865	4548	4115	3382	864	140	106	126	865	147	102	145	864	3939	3715	3727	865	978	1088	1153	864	3829	3549	3937
866	4606	4153	3426	865	140	111	126	866	150	103	148	865	3957	3737	3752	866	997	1095	1166	865	3855	3567	3959
867	4565	4112	3391	866	140	111	127	867	150	100	144	866	3958	3740	3748	867	990	1076	1159	866	3859	3571	3960
868	4593	4151	3416	867	142	111	127	868	151	100	143	867	4019	3796	3804	868	998	1079	1166	867	3916	3622	4022
869	4349	3912	3213	868	142	111	128	869	139	83	122	868	4023	3799	3816	869	902	980	1064	868	3910	3628	4042
870	4479	4031	3319	869	139	108	126	870	147	90	130	869	3955	3744	3766	870	942	1028	1125	869	3855	3571	3980
871	4410	3979	3266	870	139	108	126	871	145	89	129	870	3963	3745	3769	871	925	1014	1107	870	3859	3575	3986
872	4431	3976	3272	871	139	108	126	872	146	91	128	871	3971	3752	3774	872	927	1019	1116	871	3866	3580	3996
873	4436	3982	3284	872	147	115	136	873	147	91	130	872	4135	3924	3949	873	930	1024	1123	872	4042	3751	4183
874	4401	3944	3265	873	150	116	134	874	147	91	127	873	4117	3880	3912	874	925	1018	1113	873	4007	3704	4135
875	4426	3965	3283	874	149	114	134	875	147	91	127	874	4110	3867	3900	875	937	1021	1120	874	3985	3695	4121
876	4439	3988	3287	875	150	114	132	876	147	91	127	875	4103	3868	3901	876	945	1024	1125	875	3989	3696	4118
877	4528	4063	3355	876	148	114	132	877	149	91	131	876	4096	3855	3895	877	967	1049	1142	876	3985	3690	4103
878	4533	4054	3351	877	149	115	133	878	149	91	131	877	4163	3903	3919	878	970	1047	1142	877	4019	3734	4137
879	4381	3917	3238	878	150	116	135	879	138	85	127	878	4197	3925	3948	879	930	1005	1091	878	4049	3748	4162
880	4410	3927	3252	879	153	118	138	880	137	86	128	879	4298	4019	4056	880	936	1008	1097	879	4148	3828	4274
881	4413	3919	3248	880	155	120	139	881	137	86	128	880	4324	4042	4075	881	935	1006	1097	880	4175	3855	4287
882	4401	3900	3248	881	148	111	136	882	137	86	128	881	4180	3922	3938	882	931	998	1097	881	4043	3724	4161
883	4409	3919	3251	882	149	112	138	883	137	86	128	882	4256	3992	4017	883	932	1000	1101	882	4088	3784	4242
884	4377	3914	3249	883	145	108	134	884	135	83	128	883	4183	3928	3948	884	922	997	1095	883	4018	3710	4170
885	4362	3902	3241	884	145	107	133	885	135	84	128	884	4158	3910	3937	885	920	991	1091	884	4001	3692	4152
886	4298	3827	3171	885	146	109	135	886	135	83	127	885	4194	3938	3975	886	906	971	1069	885	4040	3721	4178
887	4305	3839	3175	886	144	109	135	887	136	83	127	886	4119	3876	3923	887	905	971	1070	886	3983	3667	4116
888	4306	3842	3175	887	150	110	135	888	136	83	126	887	4172	3929	3973	888	909	973	1069	887	4033	3733	4160
889	4307	3834	3176	888	154	112	137	889	136	83	128	888	4163	3934	3968	889	908	971	1074	888	4017	3739	4143
890	4321	3852	3183	889	155	111	134	890	136	83	128	889	4129	3901	3951	890	909	972	1077	889	3994	3727	4126
891	4368	3898	3216	890	155	110	136	891	139	87	128	890	4130	3915	3959	891	913	981	1090	890	4009	3731	4128
892	4413	3936	3246	891	154	108	136	892	141	89	130	891	4044	3822	3885	892	918	987	1099	891	3913	3653	4048
893	4406	3943	3244	892	157	111	140	893	140	89	129	892	4158	3920	3965	893	917	990	1105	892	4004	3746	4153
894	4412	3958	3244	893	159	110	142	894	140	89	129	893	4182	3939	3982	894	918	994	1102	893	4012	3762	4170
895	4373	3916	3211	894	159	110	142	895	140	89	128	894	4184	3946	3985	895	907	994	1095	894	4013	3762	4169
896	4415	3961	3256	895	159	110	142	896	139	87	132	895	4188	3952	3982	896	922	1005	1099	895	4019	3766	4174
897	4422	3974	3265	896	160	105	142	897	139	87	132	896	4170	3925	3941	897	924	1004	1099	896	3985	3742	4142
898	4505	4057	3324	897	157	105	140	898	143	87	135	897	4131	3910	3915	898	932	1021	1121	897	3965	3716	4118
899	4500	4054	3322	898	157	107	140	899	141	87	135	898	4130	3912	3916	899	929	1018	1119	898	3964	3718	4121
900	4443	3995	3272	899	157	107	140	900	141	87	134	899	4143	3938	3936	900	924	1002	1103	899	3980	3733	4148
901	4441	3992	3267	900	157	107	140	901	141	87	134	900	4164	3952	3951	901	922	1001	1104	900	4002	3747	4167
902	4365	3910	3209	901	155	106	139	902	138	87	130	901	4078	3873	3862	902	912	974	1072	901	3900	3662	4069
903	4351	3901	3192	902	155	105	139	903	138	87	130	902	4086	3880	3865	903	910	971	1068	902	3896	3661	4088
904	4457	3979	3275	903	155	105	139	904	143	90	132	903	4083	3873	3867	904	932	990	1093	903	3888	3652	4085
905	4450	3959	3249	904	157	113	143	905	143	91	132	904	4200	3987	3996	905	928	992	1087	904	4000	3759	4190
906	4429	3945	3244	905	157	113	143	906	143	90	132	905	4219	4002	4009	906	926	992	1088	905	4027	3778	4213
907	4342	3888	3194	906	160	117	147	907	141	86	129	906	4239	4018	4022	907	906	964	1069	906	4060	3796	4247
908	4345	3892	3199	907	160	117	147	908	141	86	129	907	4234	4017	4020	908	905	967	1071	907	4062	3798	4248
909	4457	4007	3285	908	160	116	147	909	143	88	132	908	4215	4013	4011	909	933	990	1111	908	4044	3778	4228
910	4460	4011	3289	909	160	116	147	910	143	89	132	909	4225	4025	4019	910	933	991	1111	909	4058	3795	4250
911	4452	4009	3286	910	160	116	147	911	143	89	132	910	4228	4030	4030	911	933	990	1109	910	4067	3797	4266
912	4496	4029	3306	911	159	117	148	912	143	89	132	911	4200	3997	4019	912	938	997	1110	911	4047	3781	4259
913	4426	3957	3241	912	159	117	148	913	140	89	129	912	4199	3994	4020	913	921	988	1093	912	4048	3775	4260
914	4425	3961	3238	913	151	115	137	914	142	89	128	913	4065	3862	3905	914	919	989	1095	913	3931	3646	4125
915	4396	3930	3222	914	151	115	137	915	137	92	126	914	4072	3858	3899	915	916	992	1094	914	3943	3648	4138
916	4380	3924	3214	915	144	115	136	916	137	92	126	915	4073	3844	3882	916	911	989	1093	915	3942	3639	4141
917	4452	3987	3240	916	145	116	138	917	137	94	123	916	4183	3958	3987	917	923	1004	1103	916	4047	3751	4252
918	4375	3897	3180	917	145	116	138	918	137	90	119	917	4168	3945	3986	918	906	990	1074	917	4044	3748	4239
919	4447	3956	3218	918	141	118	138	919	137	92	121	918	4157	3937	3984	919	919	1004	1099	918	4044	3744	4233
920	4589	4090	3325	919	141	118	138	920	139	95	126	919	4155	3937	3981	920	951	1039	1138	919	4042	3742	4231
921	4578	4084	3317	920	138	115	136	921	141	95	129	920	4058	3868	3904	921	953	1040	1144	920	3959	3686	4133
922	4577	4083	3315	921	138	115	136	922	141	95	129	921	4058	3867	3904	922	952	1040	1144	921	3958	3680	4128
923	4566	4067	3307	922	137	113	136	923	141	95	129	922	4022	3841	3865	923	950	1043	1142	922	3924	3645	4091
924	4628	4099	3346	923	137	113	137	924	141	95	129	923	4033	3836	3868	924	966	1050	1153	923	3918	3640	4091
925	4600	4060	3321	924	137	116	134	925	140	95	129	924	4067	3890	3896	925	958	1035	1144	924	3958	3657	4111
926	4586	4048	3286	925	136	113	131	926	138	96	131	925	4012	3830	3849	926	959	1020	1145	925	3894	3609	4063
927	4576	4043	3285	926	136	113	131	927	136	96	132	926	4021	3841	3854	927	955	1020	1131	926	3904	3614	4075
928	4485	3952	3209	927	134	113	131	928	130	92	130	927	3991	3801	3824	928	929	991	1108	927	3872	3575	4044
929	4492	3961	3216	928	134	113	130	929	130	92	129	928	3974	3788	3808	929	929	992	1105	928	3855	3553	4036
930	4363	3852	3111	929	136	113	133	930	129	89	121	929	4016	3833	3856	930	903	961	1064	929	3894	3575	4082
931	4374	3866	3117	930	137	113	134	931	131	89	122	930	4043	3863	3881	931	906	966	1068	930	3937	3606	4103
932	4364	3868	3113	931	137	112	134	932	132	89	124	931	4064	3881	3904	932	906	959	1065	931	3947	3624	4139
933	4369	3875	3096	932	137	113	132	933	130	89	124	932	4068	3879	3916	933	913	971	1077	932	3954	3633	4144
934	4450	3950	3148	933	136	112	130	934	131	91	127	933	4010	3814	3866	934	931	998	1090	933	3897	3586	4070
935	4462	3945	3162	934	134	112	126	935	130	93	127	934	3967	3780	3821	935	942	994	1094	934	3858	3543	4034
936	4464	3950	3163	935	134	112	126	936	130	93	127	935	3993	3792	3836	936	942	995	1094	935	3877	3568	4040
937	4455	3936	3152	936	131	111	126	937	129	93	127	936	4026	3834	3882	937	940	991	1084	936	3890	3610	4079
938	4466	3944	3169	937	131	112	126	938	130	92	128	937	4045	3845	3895	938	947	997	1085	937	3905	3614	4092
939	4448	3925	3145	938	128	111	125	939	129	92	128	938	4016	3825	3864	939	945	997	1074	938	3875	3581	4058
940	4522	4013	3197	939	128	111	125	940	127	95	129	939	3994	3806	3838	940	962	1033	1094	939	3860	3570	4038
941	4544	4035	3213	940	132	114	128	941	129	95	130	940	4036	3843	3878	941	968	1042	1111	940	3912	3609	4073
942	4456	3977	3173	941	131	114	127	942	125	93	127	941	4023	3842	3868	942	957	1018	1086	941	3900	3603	4060
943	4430	3950	3157	942	132	114	126	943	124	91	125	942	4005	3831	3860	943	953	1012	1077	942	3879	3601	4044
944	4377	3900	3128	943	138	114	129	944	125	89	123	943	4078	3889	3917	944	945	1002	1050	943	3942	3639	4107
945	4548	4082	3255	944	139	115	129	945	134	92	133	944	4073	3893	3913	945	995	1044	1115	944	3935	3643	4110
946	4568	4107	3273	945	141	118	137	946	134	92	133	945	4162	4013	4022	946	1000	1049	1120	945	4019	3736	4197
947	4626	4154	3309	946	141	118	137	947	134	97	133	946	4196	4025	4043	947	1009	1061	1130	946	4052	3755	4222
948	4631	4169	3319	947	145	118	138	948	134	97	133	947	4239	4054	4073	948	1010	1064	1131	947	4090	3786	4260
949	4544	4092	3237	948	143	118	138	949	130	95	131	948	4277	4101	4125	949	984	1039	1106	948	4150	3809	4282
950	4580	4104	3243	949	143	117	136	950	131	95	132	949	4238	4067	4089	950	987	1042	1110	949	4114	3770	4243
951	4558	4088	3228	950	144	117	136	951	131	95	132	950	4273	4107	4121	951	980	1036	1106	950	4150	3793	4284
952	4564	4091	3229	951	144	117	136	952	131	94	132	951	4264	4099	4111	952	980	1035	1110	951	4144	3789	4281
953	4594	4123	3247	952	146	113	135	953	131	95	134	952	4272	4105	4101	953	985	1035	1121	952	4155	3792	4274
954	4437	3987	3136	953	147	113	135	954	126	87	127	953	4297	4125	4122	954	931	981	1077	953	4173	3813	4292
955	4441	4002	3131	954	137	103	126	955	124	89	127	954	4105	3906	3921	955	932	984	1072	954	4000	3649	4101
956	4373	3940	3090	955	137	103	126	956	122	89	122	955	4062	3856	3869	956	917	962	1049	955	3939	3601	4060
957	4415	3976	3119	956	137	103	126	957	124	90	125	956	4043	3838	3848	957	927	971	1062	956	3931	3584	4037
958	4482	4035	3162	957	134	103	125	958	126	90	125	957	4000	3801	3813	958	937	988	1082	957	3907	3557	4008
959	4447	4009	3147	958	135	103	127	959	126	88	123	958	4057	3859	3855	959	933	975	1078	958	3947	3602	4046
960	4530	4095	3208	959	131	104	122	960	127	90	125	959	3999	3805	3793	960	955	993	1102	959	3890	3556	3984
961	4521	4093	3203	960	131	104	122	961	127	90	125	960	4012	3820	3806	961	953	989	1103	960	3907	3552	3998
962	4703	4221	3347	961	130	104	124	962	138	97	136	961	4003	3820	3820	962	988	1032	1156	961	3908	3546	3975
963	4683	4210	3339	962	127	103	124	963	137	95	136	962	4000	3810	3806	963	985	1031	1159	962	3887	3532	3960
964	4699	4215	3353	963	129	106	131	964	137	95	136	963	4065	3868	3871	964	984	1040	1171	963	3948	3583	4033
965	4677	4201	3329	964	129	106	131	965	135	95	135	964	4063	3870	3875	965	981	1031	1166	964	3949	3585	4033
966	4677	4198	3327	965	133	107	131	966	135	95	135	965	4109	3909	3917	966	981	1031	1168	965	3992	3605	4070
967	4696	4218	3325	966	132	107	131	967	137	95	137	966	4105	3908	3913	967	984	1037	1169	966	3985	3599	4060
968	4721	4243	3344	967	132	105	130	968	138	96	137	967	4076	3886	3888	968	990	1039	1171	967	3967	3580	4031
969	4649	4169	3287	968	132	110	130	969	133	94	134	968	4112	3920	3924	969	966	1020	1157	968	3992	3610	4066
970	4698	4232	3317	969	132	106	130	970	132	95	133	969	4105	3912	3911	970	968	1032	1158	969	3983	3602	4047
971	4567	4107	3230	970	134	108	130	971	132	93	128	970	4136	3942	3947	971	928	993	1119	970	4017	3619	4070
972	4671	4214	3301	971	134	106	131	972	133	95	129	971	4157	3934	3959	972	951	1022	1148	971	4045	3625	4064
973	4695	4234	3311	972	128	94	129	973	134	98	129	972	4069	3863	3891	973	955	1032	1151	972	3963	3560	3973
974	4717	4252	3331	973	128	94	128	974	134	100	133	973	4026	3819	3852	974	967	1033	1159	973	3922	3527	3937
975	4747	4290	3384	974	128	94	129	975	131	98	135	974	4063	3847	3877	975	977	1049	1163	974	3965	3558	3983
976	4675	4215	3349	975	129	94	129	976	126	98	132	975	4065	3858	3875	976	955	1036	1147	975	3981	3564	3979
977	4684	4226	3354	976	129	94	129	977	126	98	132	976	4060	3853	3873	977	956	1039	1153	976	3966	3556	3978
978	4641	4178	3301	977	132	94	131	978	121	94	131	977	4170	3945	3987	978	944	1022	1133	977	4056	3636	4081
979	4651	4175	3311	978	133	94	132	979	124	97	135	978	4181	3965	4004	979	951	1032	1148	978	4065	3654	4094
980	4675	4205	3318	979	134	91	134	980	128	99	138	979	4175	3980	4008	980	957	1035	1154	979	4072	3653	4098
981	4600	4121	3246	980	131	88	132	981	122	97	136	980	4132	3943	3972	981	945	1009	1128	980	4024	3614	4069
982	4568	4102	3225	981	131	89	134	982	122	97	136	981	4164	3968	3995	982	940	1004	1125	981	4053	3643	4089
983	4517	4043	3188	982	126	86	129	983	121	96	137	982	4106	3894	3925	983	929	1004	1112	982	3995	3576	4028
984	4499	4014	3179	983	125	84	125	984	119	96	135	983	4009	3794	3822	984	931	998	1106	983	3887	3482	3928
985	4562	4075	3234	984	123	84	125	985	121	98	139	984	3979	3773	3801	985	948	1017	1127	984	3869	3458	3913
986	4551	4068	3220	985	123	85	125	986	123	98	140	985	4020	3791	3824	986	949	1017	1128	985	3906	3485	3945
987	4503	4019	3180	986	112	82	114	987	123	97	138	986	3888	3648	3691	987	945	1003	1121	986	3754	3358	3800
988	4394	3949	3135	987	112	82	114	988	120	91	130	987	3905	3667	3699	988	919	986	1086	987	3764	3373	3811
989	4375	3940	3118	988	112	82	116	989	118	92	130	988	3979	3754	3754	989	911	989	1083	988	3820	3426	3857
990	4377	3933	3112	989	112	81	116	990	118	92	130	989	3972	3746	3748	990	915	988	1080	989	3800	3421	3851
991	4454	4011	3170	990	112	81	116	991	124	92	135	990	4003	3771	3773	991	931	1015	1096	990	3826	3434	3869
992	4453	4013	3174	991	114	81	117	992	125	90	135	991	4052	3824	3801	992	933	1017	1097	991	3856	3476	3919
993	4469	4031	3184	992	114	82	118	993	126	92	135	992	4080	3855	3830	993	934	1017	1103	992	3898	3507	3953
994	4430	4005	3168	993	114	81	118	994	126	92	135	993	4098	3873	3848	994	932	1009	1093	993	3907	3529	3984
995	4485	4069	3225	994	114	82	115	995	130	93	137	994	4056	3846	3825	995	962	1030	1110	994	3866	3504	3917
996	4497	4085	3229	995	114	83	115	996	130	92	137	995	4060	3854	3832	996	957	1042	1106	995	3876	3508	3919
997	4519	4106	3237	996	112	83	115	997	130	94	138	996	4049	3845	3819	997	962	1051	1110	996	3863	3494	3908
998	4521	4093	3238	997	114	82	117	998	131	94	138	997	4016	3814	3812	998	953	1049	1113	997	3851	3478	3896
999	4534	4104	3244	998	115	82	117	999	131	94	138	998	4036	3825	3831	999	955	1048	1117	998	3862	3494	3909
1000	4502	4062	3218	999	117	85	117	1000	129	94	137	999	4052	3843	3843	1000	948	1031	1099	999	3843	3509	3924
1001	4477	4035	3207	1000	117	85	117	1001	129	94	137	1000	4064	3846	3858	1001	939	1027	1092	1000	3860	3527	3934
1002	4565	4128	3278	1001	118	85	115	1002	135	93	141	1001	4015	3794	3811	1002	956	1063	1120	1001	3817	3483	3873
1003	4607	4160	3293	1002	117	85	115	1003	135	93	141	1002	4017	3796	3818	1003	964	1080	1132	1002	3822	3489	3875
1004	4661	4223	3337	1003	117	85	115	1004	135	93	147	1003	4021	3788	3825	1004	971	1089	1141	1003	3828	3481	3877
1005	4680	4256	3333	1004	117	86	116	1005	134	95	147	1004	4034	3813	3849	1005	976	1093	1148	1004	3849	3502	3875
1006	4602	4195	3275	1005	118	87	116	1006	131	95	147	1005	4066	3847	3880	1006	967	1072	1124	1005	3878	3532	3895
1007	4754	4353	3407	1006	119	91	117	1007	135	104	152	1006	4127	3900	3931	1007	1021	1126	1159	1006	3930	3555	3947
1008	4773	4356	3412	1007	119	91	116	1008	135	104	152	1007	4133	3900	3930	1008	1025	1134	1166	1007	3926	3564	3947
1009	4757	4333	3392	1008	118	91	119	1009	135	104	151	1008	4241	3990	4019	1009	1022	1133	1164	1008	4026	3635	4056
1010	4629	4198	3276	1009	119	91	119	1010	130	101	141	1009	4254	4008	4036	1010	976	1095	1117	1009	4043	3641	4069
1011	4497	4074	3173	1010	117	91	120	1011	128	98	134	1010	4281	4047	4059	1011	945	1064	1084	1010	4066	3676	4110
1012	4474	4041	3154	1011	116	91	120	1012	128	96	134	1011	4256	4028	4032	1012	939	1056	1081	1011	4045	3651	4087
1013	4427	4002	3116	1012	115	88	118	1013	126	97	131	1012	4220	3998	3999	1013	927	1053	1067	1012	4014	3624	4056
1014	4324	3915	3058	1013	123	92	123	1014	123	93	131	1013	4366	4135	4154	1014	912	1035	1043	1013	4146	3752	4207
1015	4343	3928	3066	1014	120	92	120	1015	123	93	131	1014	4324	4084	4107	1015	918	1035	1044	1014	4116	3719	4158
1016	4215	3826	2992	1015	122	92	120	1016	117	86	126	1015	4348	4110	4130	1016	885	1003	997	1015	4132	3736	4174
1017	4228	3831	2997	1016	119	91	118	1017	117	87	126	1016	4322	4083	4098	1017	886	1005	1000	1016	4100	3700	4140
1018	4299	3901	3053	1017	119	91	117	1018	119	90	129	1017	4199	3969	3981	1018	898	1025	1016	1017	4009	3592	4021
1019	4299	3904	3055	1018	119	91	117	1019	118	90	129	1018	4198	3973	3990	1019	900	1031	1014	1018	4019	3596	4007
1020	4309	3913	3061	1019	118	91	117	1020	118	90	131	1019	4216	3979	4002	1020	905	1034	1016	1019	4018	3598	4017
1021	4218	3831	2977	1020	122	92	122	1021	113	86	127	1020	4305	4078	4102	1021	882	1003	981	1020	4093	3682	4095
1022	4275	3888	3020	1021	122	92	122	1022	118	86	127	1021	4337	4115	4138	1022	896	1011	997	1021	4123	3722	4136
1023	4308	3931	3043	1022	113	87	110	1023	117	86	128	1022	4204	3993	4001	1023	910	1024	1005	1022	3994	3588	3996
1024	4341	3949	3058	1023	113	87	110	1024	116	84	129	1023	4207	3997	4003	1024	915	1034	1011	1023	3997	3598	4004
1025	4344	3956	3063	1024	113	85	110	1025	116	84	129	1024	4182	3980	3980	1025	915	1035	1014	1024	3974	3590	3977
1026	4329	3945	3057	1025	113	85	110	1026	116	86	129	1025	4207	4007	4010	1026	910	1034	1011	1025	3998	3609	4002
1027	4281	3907	3016	1026	112	87	112	1027	116	86	127	1026	4250	4053	4059	1027	903	1030	996	1026	4045	3657	4056
1028	4255	3884	3007	1027	118	95	113	1028	116	86	127	1027	4357	4156	4152	1028	897	1023	994	1027	4133	3748	4170
1029	4276	3893	3015	1028	116	96	117	1029	116	86	127	1028	4340	4147	4157	1029	900	1027	997	1028	4136	3735	4161
1030	4296	3921	3043	1029	108	96	113	1030	117	87	127	1029	4289	4101	4107	1030	903	1032	1008	1029	4080	3700	4109
1031	4252	3894	2999	1030	104	92	107	1031	117	86	126	1030	4147	3974	3979	1031	891	1017	996	1030	3941	3592	3988
1032	4236	3889	2997	1031	105	94	107	1032	117	86	126	1031	4207	4023	4051	1032	893	1017	996	1031	4002	3645	4061
1033	4295	3955	3047	1032	106	95	107	1033	120	84	132	1032	4260	4063	4102	1033	920	1031	1010	1032	4039	3687	4108
1034	4368	4017	3076	1033	105	94	106	1034	121	86	135	1033	4228	4032	4061	1034	927	1049	1029	1033	4003	3671	4068
1035	4413	4053	3104	1034	105	95	106	1035	121	86	137	1034	4234	4035	4064	1035	937	1052	1035	1034	4006	3675	4072
1036	4396	4031	3088	1035	104	94	103	1036	121	85	137	1035	4170	3982	4017	1036	936	1051	1032	1035	3933	3637	4031
1037	4379	4024	3075	1036	99	92	95	1037	121	85	137	1036	4067	3899	3934	1037	931	1049	1029	1036	3848	3571	3935
1038	4489	4137	3161	1037	99	93	94	1038	131	89	141	1037	4058	3878	3916	1038	962	1073	1069	1037	3843	3569	3932
1039	4544	4211	3194	1038	100	94	98	1039	132	89	142	1038	4120	3936	3960	1039	966	1088	1081	1038	3910	3624	3987
1040	4644	4303	3249	1039	99	93	99	1040	132	90	149	1039	4110	3931	3950	1040	986	1103	1101	1039	3904	3603	3975
1041	4661	4313	3266	1040	99	89	97	1041	132	91	150	1040	4043	3864	3883	1041	991	1101	1107	1040	3842	3547	3913
1042	4568	4224	3195	1041	97	89	91	1042	130	89	148	1041	3975	3803	3819	1042	974	1076	1081	1041	3790	3487	3848
1043	4528	4174	3162	1042	98	89	92	1043	127	86	148	1042	4028	3841	3864	1043	963	1061	1070	1042	3851	3546	3899
1044	4543	4173	3173	1043	97	87	95	1044	127	86	148	1043	4055	3847	3863	1044	965	1063	1070	1043	3867	3550	3900
1045	4640	4257	3247	1044	97	87	96	1045	131	90	151	1044	4102	3895	3904	1045	977	1089	1099	1044	3913	3590	3947
1046	4738	4345	3325	1045	97	87	96	1046	134	90	153	1045	4096	3880	3901	1046	999	1108	1120	1045	3904	3591	3941
1047	4602	4225	3236	1046	97	89	96	1047	130	90	147	1046	4175	3935	4001	1047	966	1063	1079	1046	3977	3658	4009
1048	4536	4148	3182	1047	99	95	97	1048	127	85	145	1047	4258	4018	4078	1048	956	1043	1061	1047	4037	3710	4062
1049	4474	4104	3151	1048	98	95	97	1049	129	83	141	1048	4246	4013	4067	1049	946	1028	1039	1048	4023	3702	4057
1050	4484	4113	3171	1049	98	95	97	1050	125	83	142	1049	4286	4056	4115	1050	946	1036	1046	1049	4071	3743	4105
1051	4634	4252	3298	1050	99	95	98	1051	130	85	150	1050	4289	4057	4117	1051	993	1082	1094	1050	4069	3736	4104
1052	4649	4266	3305	1051	97	95	100	1052	130	83	150	1051	4249	4035	4085	1052	996	1084	1091	1051	4048	3720	4098
1053	4635	4251	3295	1052	99	97	102	1053	130	85	150	1052	4279	4056	4119	1053	994	1080	1088	1052	4074	3746	4121
1054	4581	4203	3244	1053	99	97	102	1054	131	80	150	1053	4284	4062	4117	1054	980	1063	1080	1053	4079	3745	4121
1055	4510	4150	3206	1054	98	96	102	1055	128	80	143	1054	4263	4047	4098	1055	964	1051	1067	1054	4057	3723	4122
1056	4522	4157	3211	1055	96	94	102	1056	128	79	143	1055	4198	3990	4046	1056	969	1050	1067	1055	3986	3663	4066
1057	4562	4185	3221	1056	96	94	102	1057	129	79	144	1056	4204	3994	4058	1057	975	1053	1071	1056	3994	3676	4074
1058	4583	4195	3221	1057	96	94	105	1058	131	79	145	1057	4260	4054	4115	1058	982	1052	1073	1057	4066	3738	4117
1059	4550	4156	3203	1058	98	96	105	1059	131	79	145	1058	4288	4082	4139	1059	978	1047	1067	1058	4099	3770	4142
1060	4457	4054	3128	1059	99	97	105	1060	128	76	140	1059	4325	4116	4167	1060	949	1012	1032	1059	4138	3807	4164
1061	4553	4136	3207	1060	99	97	105	1061	131	78	144	1060	4322	4115	4157	1061	972	1032	1050	1060	4144	3802	4150
1062	4555	4148	3206	1061	101	98	105	1062	133	81	144	1061	4359	4149	4186	1062	971	1033	1059	1061	4160	3820	4170
1063	4546	4135	3202	1062	101	98	104	1063	133	81	144	1062	4356	4148	4187	1063	970	1035	1061	1062	4147	3812	4162
1064	4559	4149	3210	1063	101	98	104	1064	133	81	146	1063	4361	4148	4191	1064	977	1035	1065	1063	4151	3814	4168
1065	4583	4177	3236	1064	101	98	104	1065	134	82	147	1064	4381	4162	4207	1065	985	1044	1075	1064	4166	3833	4184
1066	4561	4154	3219	1065	105	101	108	1066	134	82	145	1065	4456	4250	4298	1066	975	1040	1071	1065	4245	3904	4269
1067	4578	4166	3228	1066	105	101	106	1067	134	82	145	1066	4380	4189	4237	1067	976	1041	1072	1066	4167	3833	4195
1068	4547	4152	3212	1067	104	100	104	1068	135	81	146	1067	4325	4136	4177	1068	976	1037	1070	1067	4103	3780	4133
1069	4556	4159	3217	1068	104	100	104	1069	137	84	147	1068	4326	4138	4179	1069	974	1028	1062	1068	4103	3782	4134
1070	4470	4083	3167	1069	104	101	104	1070	132	82	145	1069	4325	4141	4181	1070	962	1011	1042	1069	4113	3779	4141
1071	4406	4041	3135	1070	104	101	104	1071	130	82	142	1070	4322	4143	4182	1071	954	992	1027	1070	4109	3777	4139
1072	4405	4038	3142	1071	104	104	106	1072	132	83	142	1071	4401	4207	4263	1072	949	987	1033	1071	4187	3861	4195
1073	4418	4065	3158	1072	104	105	106	1073	132	84	143	1072	4428	4221	4291	1073	953	986	1034	1072	4208	3878	4212
1074	4439	4097	3165	1073	106	105	110	1074	134	84	142	1073	4480	4261	4330	1074	956	994	1040	1073	4260	3927	4254
1075	4566	4218	3245	1074	107	104	111	1075	138	84	144	1074	4482	4275	4333	1075	977	1021	1058	1074	4276	3929	4257
1076	4616	4277	3284	1075	107	104	111	1076	139	85	147	1075	4491	4276	4338	1076	988	1032	1081	1075	4295	3942	4269
1077	4581	4249	3271	1076	107	104	113	1077	138	85	143	1076	4491	4273	4329	1077	979	1025	1075	1076	4278	3939	4251
1078	4592	4258	3280	1077	107	104	113	1078	138	85	143	1077	4488	4273	4330	1078	982	1025	1080	1077	4276	3939	4245
1079	4578	4252	3272	1078	111	104	115	1079	137	85	143	1078	4505	4285	4353	1079	978	1020	1076	1078	4301	3949	4260
1080	4651	4340	3330	1079	111	104	115	1080	139	88	143	1079	4547	4333	4404	1080	990	1031	1099	1079	4343	3993	4308
1081	4645	4336	3332	1080	108	104	110	1081	139	88	143	1080	4468	4252	4314	1081	991	1033	1097	1080	4254	3916	4223
1082	4642	4332	3335	1081	113	107	111	1082	139	89	142	1081	4531	4307	4372	1082	990	1030	1097	1081	4291	3970	4279
1083	4651	4334	3356	1082	113	107	111	1083	139	87	143	1082	4474	4256	4319	1083	1002	1032	1098	1082	4239	3916	4213
1084	4552	4247	3282	1083	113	107	111	1084	137	87	140	1083	4494	4288	4347	1084	988	1011	1072	1083	4271	3950	4252
1085	4509	4210	3255	1084	113	107	111	1085	137	87	140	1084	4502	4300	4354	1085	978	1007	1064	1084	4283	3957	4265
1086	4535	4228	3268	1085	114	108	110	1086	137	87	142	1085	4550	4352	4398	1086	978	1021	1069	1085	4332	3993	4319
1087	4570	4246	3284	1086	114	109	112	1087	139	88	142	1086	4584	4389	4428	1087	985	1024	1075	1086	4350	4017	4352
1088	4588	4264	3300	1087	114	105	111	1088	139	89	142	1087	4535	4333	4378	1088	987	1028	1077	1087	4327	3987	4298
1089	4568	4258	3283	1088	114	104	111	1089	143	90	145	1088	4493	4304	4338	1089	982	1028	1088	1088	4288	3960	4264
1090	4562	4254	3284	1089	114	104	111	1090	143	90	145	1089	4472	4280	4321	1090	979	1026	1088	1089	4275	3942	4252
1091	4540	4248	3270	1090	123	112	118	1091	141	87	143	1090	4574	4370	4421	1091	982	1025	1091	1090	4377	4056	4387
1092	4530	4241	3263	1091	121	111	118	1092	141	86	142	1091	4528	4336	4386	1092	977	1024	1090	1091	4337	4028	4351
1093	4516	4229	3257	1092	124	112	123	1093	141	86	140	1092	4602	4380	4431	1093	973	1022	1087	1092	4381	4077	4406
1094	4503	4220	3253	1093	122	111	123	1094	139	86	140	1093	4584	4388	4424	1094	972	1020	1086	1093	4379	4073	4402
1095	4495	4210	3234	1094	122	111	122	1095	138	84	140	1094	4531	4342	4377	1095	966	1012	1085	1094	4328	4030	4342
1096	4374	4096	3154	1095	121	108	122	1096	129	83	135	1095	4501	4317	4355	1096	943	985	1046	1095	4294	4006	4314
1097	4365	4078	3138	1096	120	104	118	1097	129	83	135	1096	4410	4231	4259	1097	943	987	1049	1096	4214	3930	4228
1098	4366	4091	3152	1097	121	104	120	1098	129	82	134	1097	4395	4234	4254	1098	939	986	1041	1097	4208	3944	4234
1099	4479	4195	3226	1098	123	107	120	1099	130	84	139	1098	4400	4234	4260	1099	979	1012	1070	1098	4204	3957	4240
1100	4427	4160	3190	1099	115	100	114	1100	126	82	139	1099	4280	4104	4103	1100	971	1009	1059	1099	4084	3826	4084
1101	4418	4149	3184	1100	115	100	114	1101	126	82	139	1100	4366	4185	4178	1101	969	1009	1055	1100	4162	3906	4170
1102	4456	4179	3205	1101	110	101	115	1102	127	82	141	1101	4314	4129	4139	1102	977	1017	1069	1101	4126	3867	4132
1103	4454	4176	3203	1102	110	101	116	1103	127	82	141	1102	4332	4138	4147	1103	978	1017	1068	1102	4137	3883	4144
1104	4553	4275	3270	1103	109	102	116	1104	130	84	143	1103	4333	4147	4138	1104	994	1042	1097	1103	4124	3889	4152
1105	4666	4387	3343	1104	109	103	114	1105	131	87	147	1104	4343	4159	4153	1105	1012	1072	1126	1104	4131	3894	4163
1106	4644	4373	3329	1105	109	103	114	1106	131	86	147	1105	4349	4165	4161	1106	1009	1065	1124	1105	4139	3901	4170
1107	4685	4412	3357	1106	109	103	114	1107	131	86	148	1106	4359	4169	4167	1107	1019	1069	1134	1106	4143	3907	4174
1108	4564	4299	3272	1107	109	103	114	1108	127	83	143	1107	4359	4172	4169	1108	976	1028	1100	1107	4142	3907	4173
1109	4571	4327	3296	1108	111	103	118	1109	130	83	145	1108	4366	4175	4182	1109	979	1030	1101	1108	4153	3921	4179
1110	4674	4428	3391	1109	110	104	116	1110	132	86	146	1109	4348	4150	4152	1110	995	1054	1125	1109	4131	3880	4152
1111	4625	4381	3359	1110	110	104	116	1111	134	84	144	1110	4309	4114	4123	1111	982	1045	1107	1110	4086	3855	4129
1112	4586	4348	3318	1111	111	105	117	1112	132	80	140	1111	4320	4107	4122	1112	965	1036	1093	1111	4091	3870	4135
1113	4466	4250	3228	1112	107	103	115	1113	128	75	136	1112	4251	4054	4060	1113	943	1010	1071	1112	4029	3814	4094
1114	4378	4157	3179	1113	107	103	115	1114	126	75	132	1113	4268	4052	4071	1114	921	988	1038	1113	4041	3822	4113
1115	4447	4243	3234	1114	108	105	113	1115	128	75	132	1114	4299	4086	4079	1115	941	999	1058	1114	4059	3840	4137
1116	4470	4271	3256	1115	110	105	113	1116	128	75	136	1115	4350	4127	4116	1116	948	1003	1063	1115	4101	3883	4180
1117	4635	4405	3373	1116	114	108	116	1117	130	81	141	1116	4500	4270	4231	1117	982	1051	1091	1116	4228	4018	4327
1118	4605	4395	3364	1117	115	106	117	1118	129	81	141	1117	4515	4276	4249	1118	977	1045	1087	1117	4240	4030	4325
1119	4595	4384	3357	1118	115	106	117	1119	130	81	141	1118	4514	4280	4242	1119	983	1037	1093	1118	4237	4023	4340
1120	4615	4393	3362	1119	118	105	118	1120	130	81	141	1119	4530	4297	4254	1120	983	1039	1097	1119	4267	4031	4349
1121	4596	4383	3349	1120	119	105	118	1121	130	82	141	1120	4508	4268	4240	1121	984	1042	1095	1120	4249	4013	4350
1122	4618	4408	3366	1121	126	109	124	1122	130	84	142	1121	4655	4406	4370	1122	991	1048	1095	1121	4401	4142	4498
1123	4584	4381	3342	1122	128	109	123	1123	128	82	141	1122	4650	4417	4386	1123	991	1039	1081	1122	4403	4155	4514
1124	4482	4292	3274	1123	128	106	123	1124	124	79	139	1123	4606	4364	4337	1124	973	1007	1049	1123	4363	4106	4478
1125	4520	4332	3295	1124	128	106	123	1125	124	79	138	1124	4616	4377	4348	1125	974	1011	1054	1124	4368	4115	4486
1126	4388	4196	3174	1125	123	107	116	1126	120	80	132	1125	4479	4261	4242	1126	936	976	1023	1125	4247	4004	4365
1127	4472	4286	3238	1126	123	107	116	1127	126	81	133	1126	4515	4299	4283	1127	964	997	1052	1126	4297	4041	4398
1128	4419	4241	3204	1127	119	109	117	1128	124	78	128	1127	4529	4309	4297	1128	955	984	1035	1127	4311	4051	4409
1129	4438	4258	3223	1128	117	106	113	1129	124	78	130	1128	4460	4245	4216	1129	960	990	1037	1128	4232	3990	4319
1130	4445	4266	3230	1129	117	106	114	1130	124	78	129	1129	4464	4254	4219	1130	961	994	1033	1129	4246	3991	4320
1131	4413	4234	3216	1130	108	102	108	1131	118	78	127	1130	4314	4092	4055	1131	958	990	1028	1130	4095	3851	4162
1132	4447	4269	3242	1131	106	102	108	1132	119	78	128	1131	4304	4073	4039	1132	966	996	1036	1131	4088	3840	4144
1133	4469	4287	3262	1132	106	99	108	1133	119	78	129	1132	4264	4053	3998	1133	976	1001	1037	1132	4063	3798	4120
1134	4466	4287	3265	1133	108	100	109	1134	119	78	130	1133	4288	4079	4009	1134	976	998	1034	1133	4097	3824	4139
1135	4477	4299	3267	1134	108	100	109	1135	120	78	129	1134	4347	4128	4055	1135	978	1000	1030	1134	4134	3871	4177
1136	4387	4199	3195	1135	109	97	108	1136	110	74	126	1135	4361	4136	4066	1136	954	975	1002	1135	4132	3877	4173
1137	4528	4333	3296	1136	113	97	110	1137	113	82	128	1136	4405	4181	4108	1137	990	1014	1044	1136	4170	3912	4223
1138	4536	4337	3304	1137	113	97	110	1138	113	82	128	1137	4407	4184	4115	1138	993	1016	1045	1137	4182	3914	4221
1139	4562	4360	3314	1138	113	97	110	1139	113	83	127	1138	4367	4140	4088	1139	994	1023	1050	1138	4153	3885	4193
1140	4545	4348	3309	1139	113	97	110	1140	114	81	127	1139	4363	4122	4087	1140	993	1020	1051	1139	4135	3873	4184
1141	4508	4318	3294	1140	117	102	114	1141	113	80	127	1140	4474	4253	4191	1141	980	1011	1045	1140	4254	3999	4309
1142	4476	4283	3253	1141	118	102	115	1142	109	80	127	1141	4470	4256	4201	1142	966	995	1036	1141	4271	4022	4334
1143	4491	4302	3266	1142	118	102	113	1143	109	81	127	1142	4447	4220	4185	1143	971	996	1038	1142	4238	3992	4304
1144	4555	4369	3312	1143	118	101	113	1144	109	82	130	1143	4438	4217	4180	1144	974	1008	1047	1143	4228	3977	4294
1145	4585	4392	3331	1144	116	98	115	1145	109	84	130	1144	4447	4193	4170	1145	974	1015	1051	1144	4220	3947	4276
1146	4434	4250	3215	1145	116	100	115	1146	105	84	122	1145	4480	4218	4192	1146	930	979	1008	1145	4249	3967	4281
1147	4460	4278	3235	1146	118	100	115	1147	105	84	121	1146	4498	4243	4207	1147	944	986	1019	1146	4255	3988	4297
1148	4455	4272	3232	1147	130	102	119	1148	104	84	121	1147	4667	4400	4379	1148	944	986	1020	1147	4413	4131	4452
1149	4467	4281	3237	1148	130	102	120	1149	104	84	121	1148	4655	4401	4380	1149	947	991	1024	1148	4406	4114	4452
1150	4480	4289	3245	1149	121	99	116	1150	105	85	121	1149	4574	4323	4318	1150	950	996	1025	1149	4346	4048	4377
1151	4467	4277	3240	1150	120	99	116	1151	105	85	123	1150	4575	4333	4333	1151	947	996	1024	1150	4355	4059	4385
1152	4482	4304	3257	1151	121	99	116	1152	108	86	124	1151	4576	4354	4335	1152	958	999	1021	1151	4369	4078	4403
1153	4377	4208	3194	1152	122	100	116	1153	106	84	122	1152	4651	4416	4402	1153	937	978	989	1152	4438	4157	4485
1154	4340	4175	3175	1153	122	100	116	1154	104	84	123	1153	4647	4403	4394	1154	927	974	978	1153	4433	4153	4481
1155	4341	4173	3179	1154	122	99	116	1155	104	84	123	1154	4622	4376	4386	1155	925	976	978	1154	4413	4138	4455
1156	4316	4146	3154	1155	120	99	115	1156	104	83	121	1155	4591	4327	4350	1156	922	970	972	1155	4379	4105	4428
1157	4339	4156	3162	1156	116	95	109	1157	105	83	121	1156	4432	4178	4203	1157	924	972	973	1156	4235	3981	4296
1158	4294	4108	3110	1157	118	96	109	1158	102	83	119	1157	4425	4174	4206	1158	899	947	950	1157	4235	3977	4293
1159	4412	4217	3178	1158	119	96	109	1159	107	86	127	1158	4463	4209	4243	1159	926	984	990	1158	4274	4010	4338
1160	4502	4308	3235	1159	121	99	110	1160	110	86	128	1159	4448	4179	4236	1160	941	1001	1006	1159	4260	3996	4311
1161	4453	4273	3219	1160	120	99	107	1161	110	86	128	1160	4409	4129	4214	1161	932	998	997	1160	4209	3967	4274
1162	4469	4277	3227	1161	121	99	107	1162	110	86	128	1161	4363	4082	4183	1162	936	999	999	1161	4166	3919	4219
1163	4492	4304	3252	1162	122	101	106	1163	110	86	128	1162	4388	4104	4208	1163	941	1003	1004	1162	4195	3948	4257
1164	4527	4347	3280	1163	122	101	106	1164	110	87	128	1163	4390	4102	4212	1164	944	1007	1009	1163	4198	3947	4255
1165	4647	4476	3370	1164	121	99	103	1165	114	90	136	1164	4312	4029	4130	1165	980	1041	1032	1164	4121	3876	4175
1166	4675	4518	3391	1165	122	100	106	1166	114	90	138	1165	4359	4062	4167	1166	978	1054	1030	1165	4164	3917	4214
1167	4617	4460	3361	1166	122	100	106	1167	114	90	138	1166	4349	4059	4152	1167	977	1046	1020	1166	4157	3904	4210
1168	4520	4351	3297	1167	124	100	107	1168	112	85	129	1167	4420	4141	4220	1168	956	1018	985	1167	4210	3979	4273
1169	4513	4320	3274	1168	118	100	107	1169	113	85	127	1168	4380	4093	4171	1169	952	1012	983	1168	4163	3923	4233
1170	4582	4376	3322	1169	118	101	107	1170	113	89	127	1169	4387	4107	4179	1170	960	1028	997	1169	4173	3925	4240
1171	4591	4397	3326	1170	117	101	106	1171	114	89	127	1170	4365	4084	4159	1171	960	1032	996	1170	4162	3906	4212
1172	4577	4402	3311	1171	117	98	103	1172	114	89	127	1171	4305	4015	4101	1172	955	1035	995	1171	4127	3862	4164
1173	4544	4372	3296	1172	117	100	103	1173	114	89	125	1172	4285	3987	4074	1173	950	1028	989	1172	4100	3821	4135
1174	4456	4287	3241	1173	116	100	103	1174	111	84	123	1173	4295	3992	4085	1174	930	1007	974	1173	4108	3835	4150
1175	4432	4261	3231	1174	116	100	103	1175	111	84	122	1174	4308	4008	4095	1175	924	998	973	1174	4115	3844	4160
1176	4460	4290	3239	1175	116	100	103	1176	113	86	124	1175	4315	4010	4099	1176	932	996	972	1175	4113	3852	4167
1177	4491	4323	3252	1176	117	100	103	1177	113	86	127	1176	4260	3965	4049	1177	934	1001	971	1176	4051	3803	4113
1178	4455	4286	3225	1177	117	100	102	1178	113	87	125	1177	4257	3966	4046	1178	928	998	957	1177	4059	3821	4132
1179	4400	4237	3184	1178	117	94	101	1179	113	82	123	1178	4222	3933	4013	1179	922	995	941	1178	4037	3793	4086
1180	4387	4229	3181	1179	118	97	105	1180	113	82	125	1179	4298	3999	4072	1180	923	992	938	1179	4092	3852	4136
1181	4441	4281	3218	1180	118	96	105	1181	113	84	125	1180	4286	3989	4065	1181	937	1012	960	1180	4071	3831	4127
1182	4442	4284	3219	1181	117	96	105	1182	113	84	125	1181	4260	3955	4034	1182	937	1010	958	1181	4040	3794	4093
1183	4460	4296	3216	1182	119	96	106	1183	113	85	127	1182	4280	3988	4073	1183	939	1016	962	1182	4086	3814	4118
1184	4409	4226	3173	1183	118	95	105	1184	111	85	122	1183	4246	3968	4042	1184	929	1002	949	1183	4063	3780	4080
1185	4387	4212	3146	1184	121	96	107	1185	112	85	122	1184	4328	4044	4102	1185	929	994	945	1184	4137	3850	4159
1186	4470	4311	3215	1185	123	95	107	1186	113	90	123	1185	4343	4064	4111	1186	955	1013	972	1185	4152	3858	4175
1187	4480	4321	3220	1186	128	93	108	1187	113	90	123	1186	4373	4091	4141	1187	959	1016	974	1186	4184	3869	4183
1188	4434	4263	3181	1187	132	94	113	1188	110	88	121	1187	4524	4239	4282	1188	950	1001	956	1187	4309	3999	4317
1189	4362	4188	3128	1188	126	91	112	1189	109	87	118	1188	4448	4175	4191	1189	937	984	941	1188	4240	3920	4249
1190	4284	4110	3072	1189	133	92	111	1190	106	86	114	1189	4556	4266	4301	1190	914	975	921	1189	4329	4023	4346
1191	4389	4192	3135	1190	133	92	110	1191	109	88	117	1190	4546	4250	4299	1191	931	1007	941	1190	4321	4020	4332
1192	4388	4183	3127	1191	137	95	112	1192	109	89	114	1191	4654	4358	4430	1192	923	1006	936	1191	4455	4117	4451
1193	4410	4224	3134	1192	137	95	111	1193	110	89	114	1192	4654	4355	4422	1193	927	1015	944	1192	4436	4106	4440
1194	4366	4188	3122	1193	132	95	108	1194	109	88	113	1193	4576	4310	4376	1194	920	1008	930	1193	4363	4069	4374
1195	4272	4088	3033	1194	133	96	109	1195	105	85	109	1194	4597	4332	4408	1195	900	987	899	1194	4377	4092	4399
1196	4289	4100	3033	1195	132	96	108	1196	103	82	109	1195	4505	4246	4316	1196	901	991	900	1195	4283	4016	4311
1197	4304	4109	3026	1196	131	92	110	1197	103	82	109	1196	4472	4229	4299	1197	902	994	907	1196	4296	4005	4306
1198	4331	4138	3045	1197	131	93	111	1198	104	82	108	1197	4468	4218	4297	1198	906	1004	915	1197	4297	4009	4314
1199	4344	4144	3049	1198	126	89	101	1199	104	82	109	1198	4353	4112	4217	1199	907	1005	920	1198	4218	3930	4215
1200	4290	4074	2992	1199	126	89	102	1200	102	81	106	1199	4361	4119	4226	1200	886	973	885	1199	4223	3943	4220
1201	4242	4029	2965	1200	124	89	100	1201	102	80	105	1200	4288	4030	4142	1201	877	959	870	1200	4138	3871	4136
1202	4203	3992	2936	1201	125	91	101	1202	100	80	106	1201	4364	4098	4207	1202	864	945	857	1201	4214	3924	4210
1203	4243	4052	2970	1202	125	91	101	1203	103	80	106	1202	4371	4111	4218	1203	877	960	872	1202	4224	3939	4213
1204	4327	4112	3020	1203	125	96	104	1204	106	82	110	1203	4476	4211	4313	1204	893	983	890	1203	4308	4030	4304
1205	4326	4104	3028	1204	125	96	105	1205	104	83	110	1204	4480	4211	4314	1205	896	990	888	1204	4308	4032	4304
1206	4278	4070	3007	1205	127	93	101	1206	104	83	109	1205	4403	4132	4230	1206	892	980	877	1205	4239	3939	4229
1207	4309	4109	3041	1206	137	100	106	1207	107	86	111	1206	4605	4321	4407	1207	898	988	885	1206	4430	4110	4409
1208	4307	4112	3034	1207	138	101	107	1208	107	86	111	1207	4610	4327	4422	1208	900	989	885	1207	4437	4115	4413
1209	4355	4157	3071	1208	137	101	106	1209	109	87	112	1208	4583	4296	4392	1209	911	996	895	1208	4402	4085	4381
1210	4373	4173	3092	1209	137	102	109	1210	111	88	112	1209	4615	4329	4424	1210	914	1000	901	1209	4439	4108	4418
1211	4431	4221	3117	1210	134	99	109	1211	117	91	115	1210	4540	4263	4366	1211	920	1009	916	1210	4375	4035	4360
1212	4377	4164	3070	1211	134	104	109	1212	117	91	114	1211	4594	4327	4425	1212	905	997	904	1211	4449	4098	4427
1213	4395	4170	3070	1212	126	100	109	1213	117	90	116	1212	4574	4310	4418	1213	911	999	904	1212	4438	4094	4407
1214	4455	4219	3111	1213	129	102	109	1214	121	92	118	1213	4609	4345	4449	1214	922	1016	918	1213	4469	4128	4439
1215	4472	4233	3122	1214	129	102	109	1215	121	92	116	1214	4610	4351	4455	1215	925	1022	918	1214	4471	4131	4440
1216	4448	4206	3089	1215	121	99	98	1216	118	90	116	1215	4520	4244	4369	1216	919	1009	911	1215	4375	4044	4340
1217	4477	4230	3112	1216	129	100	101	1217	118	92	120	1216	4636	4365	4481	1217	927	1011	914	1216	4488	4175	4467
1218	4516	4282	3148	1217	130	100	101	1218	121	96	121	1217	4676	4403	4506	1218	945	1020	924	1217	4538	4218	4497
1219	4505	4264	3138	1218	128	100	101	1219	120	96	120	1218	4684	4407	4508	1219	941	1017	920	1218	4541	4223	4502
1220	4437	4208	3088	1219	128	99	101	1220	117	91	119	1219	4683	4409	4511	1220	930	1001	903	1219	4536	4223	4499
1221	4378	4154	3063	1220	128	99	101	1221	116	90	117	1220	4664	4366	4476	1221	927	996	893	1220	4491	4192	4472
1222	4369	4146	3045	1221	128	99	101	1222	114	90	117	1221	4662	4360	4475	1222	925	996	893	1221	4492	4189	4471
1223	4326	4107	3012	1222	128	98	99	1223	112	88	115	1222	4632	4332	4442	1223	912	975	871	1222	4457	4165	4460
1224	4325	4096	3018	1223	128	97	99	1224	112	88	115	1223	4611	4321	4417	1224	909	969	872	1223	4445	4156	4451
1225	4402	4161	3066	1224	130	97	96	1225	117	91	116	1224	4596	4303	4412	1225	917	977	914	1224	4432	4152	4434
1226	4365	4126	3039	1225	129	95	93	1226	117	91	115	1225	4569	4264	4396	1226	911	965	906	1225	4372	4131	4394
1227	4281	4040	2981	1226	132	94	92	1227	116	88	110	1226	4577	4272	4386	1227	894	953	878	1226	4371	4120	4393
1228	4291	4066	2993	1227	136	97	93	1228	115	90	110	1227	4680	4358	4475	1228	900	956	878	1227	4457	4204	4498
1229	4281	4059	2984	1228	136	97	96	1229	113	91	108	1228	4707	4385	4488	1229	897	961	875	1228	4486	4224	4521
1230	4373	4143	3042	1229	137	97	96	1230	113	96	111	1229	4711	4392	4495	1230	913	975	892	1229	4482	4227	4520
1231	4484	4236	3128	1230	137	97	96	1231	120	101	112	1230	4698	4384	4485	1231	932	1004	927	1230	4473	4226	4504
1232	4485	4223	3120	1231	140	98	98	1232	120	101	114	1231	4720	4408	4524	1232	929	1001	924	1231	4499	4247	4545
1233	4484	4220	3120	1232	139	98	97	1233	121	101	114	1232	4677	4377	4488	1233	928	1005	921	1232	4471	4225	4513
1234	4359	4093	3035	1233	139	98	97	1234	120	93	105	1233	4680	4359	4480	1234	883	965	888	1233	4463	4206	4499
1235	4348	4083	3030	1234	141	98	97	1235	119	93	105	1234	4683	4356	4489	1235	881	964	887	1234	4453	4206	4501
1236	4370	4092	3048	1235	143	96	98	1236	119	93	105	1235	4693	4356	4508	1236	888	964	893	1235	4488	4235	4514
1237	4323	4054	3013	1236	140	95	98	1237	117	91	103	1236	4659	4321	4454	1237	878	958	892	1236	4452	4197	4468
1238	4326	4062	3013	1237	141	97	96	1238	117	91	103	1237	4678	4334	4465	1238	878	957	895	1237	4472	4215	4479
1239	4423	4167	3099	1238	143	97	96	1239	122	93	107	1238	4676	4337	4462	1239	895	971	927	1238	4471	4216	4476
1240	4297	4038	3003	1239	143	98	96	1240	114	91	102	1239	4686	4336	4463	1240	860	939	888	1239	4473	4212	4483
1241	4307	4051	3012	1240	144	100	96	1241	114	92	102	1240	4759	4416	4523	1241	861	939	892	1240	4546	4279	4550
1242	4295	4040	3006	1241	143	96	100	1242	114	92	101	1241	4776	4445	4520	1242	857	934	888	1241	4549	4302	4544
1243	4332	4076	3024	1242	141	95	100	1243	115	94	102	1242	4764	4450	4514	1243	869	947	897	1242	4544	4300	4546
1244	4364	4096	3039	1243	144	97	101	1244	111	95	102	1243	4806	4473	4558	1244	873	953	910	1243	4587	4339	4590
1245	4336	4073	3031	1244	145	98	102	1245	111	95	100	1244	4775	4437	4539	1245	867	950	906	1244	4560	4321	4551
1246	4365	4088	3047	1245	145	100	107	1246	109	95	99	1245	4830	4475	4599	1246	873	959	908	1245	4612	4380	4605
1247	4362	4091	3045	1246	145	100	108	1247	109	96	99	1246	4864	4509	4618	1247	874	957	908	1246	4630	4409	4644
1248	4346	4071	3051	1247	146	100	108	1248	109	97	100	1247	4878	4511	4620	1248	872	958	911	1247	4641	4409	4648
1249	4401	4113	3065	1248	146	100	108	1249	111	98	102	1248	4886	4520	4629	1249	870	977	922	1248	4651	4417	4657
1250	4393	4104	3060	1249	144	97	106	1250	112	98	102	1249	4811	4445	4550	1250	871	977	921	1249	4577	4363	4586
1251	4397	4104	3060	1250	139	93	105	1251	112	98	102	1250	4696	4354	4458	1251	873	975	920	1250	4478	4279	4499
1252	4447	4152	3098	1251	140	93	104	1252	110	99	104	1251	4681	4361	4461	1252	880	983	931	1251	4469	4273	4474
1253	4485	4184	3135	1252	140	95	104	1253	112	101	106	1252	4705	4375	4482	1253	902	988	948	1252	4488	4281	4504
1254	4489	4200	3127	1253	140	94	101	1254	113	102	106	1253	4656	4346	4450	1254	904	988	951	1253	4454	4224	4465
1255	4424	4111	3072	1254	138	93	101	1255	112	101	104	1254	4613	4315	4432	1255	885	963	928	1254	4423	4197	4437
1256	4381	4086	3049	1255	138	93	101	1256	111	100	104	1255	4624	4301	4431	1256	881	954	915	1255	4421	4193	4438
1257	4425	4126	3075	1256	138	93	101	1257	113	101	104	1256	4644	4312	4447	1257	880	955	919	1256	4439	4205	4459
1258	4450	4115	3107	1257	138	94	103	1258	117	97	107	1257	4701	4377	4485	1258	881	965	917	1257	4508	4259	4511
1259	4548	4228	3170	1258	138	94	103	1259	119	99	110	1258	4695	4372	4472	1259	920	994	945	1258	4508	4253	4505
1260	4594	4257	3186	1259	138	97	105	1260	119	99	110	1259	4708	4419	4503	1260	927	1005	953	1259	4535	4284	4539
1261	4472	4143	3091	1260	139	99	107	1261	117	98	107	1260	4753	4464	4550	1261	904	981	924	1260	4577	4309	4583
1262	4470	4145	3093	1261	140	99	107	1262	116	98	107	1261	4755	4484	4557	1262	903	980	919	1261	4601	4306	4584
1263	4462	4118	3087	1262	140	99	108	1263	113	98	104	1262	4764	4501	4589	1263	895	978	917	1262	4623	4333	4619
1264	4466	4118	3086	1263	140	100	109	1264	113	98	104	1263	4836	4566	4647	1264	896	978	917	1263	4670	4393	4702
1265	4446	4110	3068	1264	139	100	108	1265	110	99	104	1264	4801	4537	4619	1265	895	975	909	1264	4650	4385	4673
1266	4410	4074	3053	1265	139	99	108	1266	110	99	103	1265	4766	4506	4590	1266	892	964	906	1265	4627	4350	4623
1267	4440	4111	3078	1266	133	97	105	1267	111	97	102	1266	4672	4425	4492	1267	899	976	916	1266	4532	4265	4536
1268	4326	4007	2987	1267	133	96	103	1268	108	96	98	1267	4637	4413	4480	1268	878	961	899	1267	4515	4263	4512
1269	4283	3968	2957	1268	132	96	100	1269	108	97	98	1268	4581	4351	4416	1269	877	962	894	1268	4457	4200	4455
1270	4265	3956	2956	1269	137	96	105	1270	108	97	97	1269	4655	4428	4484	1270	875	960	895	1269	4525	4269	4530
1271	4313	4014	3005	1270	132	95	102	1271	108	98	102	1270	4589	4371	4440	1271	883	968	911	1270	4464	4218	4467
1272	4368	4054	3031	1271	131	92	103	1272	109	101	105	1271	4581	4374	4443	1272	898	985	915	1271	4457	4216	4473
1273	4372	4054	3030	1272	128	92	102	1273	109	102	105	1272	4502	4309	4362	1273	901	988	925	1272	4373	4160	4399
1274	4404	4085	3054	1273	128	91	102	1274	109	106	106	1273	4521	4318	4363	1274	908	992	936	1273	4390	4164	4412
1275	4390	4071	3044	1274	131	93	103	1275	109	104	104	1274	4625	4441	4475	1275	903	993	937	1274	4493	4242	4510
1276	4385	4079	3042	1275	131	93	103	1276	111	103	107	1275	4625	4439	4478	1276	907	990	942	1275	4490	4248	4509
1277	4358	4041	3036	1276	131	90	103	1277	109	100	107	1276	4542	4388	4398	1277	903	988	937	1276	4437	4178	4448
1278	4348	4019	3028	1277	132	90	103	1278	105	101	107	1277	4526	4373	4381	1278	896	986	933	1277	4420	4156	4433
1279	4349	4016	3026	1278	133	87	107	1279	105	101	107	1278	4487	4335	4362	1279	895	985	935	1278	4369	4127	4390
1280	4263	3938	2956	1279	133	87	107	1280	105	97	102	1279	4509	4357	4374	1280	878	966	915	1279	4389	4136	4411
1281	4305	3980	2978	1280	133	87	107	1281	106	97	104	1280	4532	4372	4388	1281	887	977	936	1280	4401	4153	4434
1282	4351	4013	2985	1281	136	87	107	1282	110	99	106	1281	4583	4414	4423	1282	897	986	950	1281	4445	4199	4493
1283	4338	3983	2973	1282	136	85	107	1283	107	99	106	1282	4564	4383	4395	1283	897	984	947	1282	4406	4173	4462
1284	4357	4018	2976	1283	136	84	106	1284	108	98	105	1283	4566	4402	4399	1284	900	989	954	1283	4381	4173	4456
1285	4296	3962	2932	1284	136	84	106	1285	107	98	104	1284	4531	4373	4364	1285	887	976	941	1284	4353	4139	4423
1286	4406	4087	3012	1285	139	84	107	1286	115	102	106	1285	4583	4406	4390	1286	921	1019	973	1285	4392	4179	4463
1287	4372	4056	2987	1286	136	83	110	1287	114	101	107	1286	4656	4467	4461	1287	904	1010	961	1286	4448	4233	4512
1288	4377	4050	2983	1287	136	83	108	1288	112	101	107	1287	4592	4423	4397	1288	906	1009	958	1287	4396	4189	4445
1289	4386	4056	2983	1288	136	85	111	1289	112	101	107	1288	4643	4457	4449	1289	905	1015	958	1288	4415	4238	4496
1290	4327	4004	2943	1289	136	86	111	1290	112	100	107	1289	4649	4454	4452	1290	889	1002	946	1289	4412	4233	4484
1291	4331	4015	2946	1290	136	86	111	1291	111	100	107	1290	4636	4435	4436	1291	887	1007	944	1290	4408	4222	4475
1292	4382	4048	2981	1291	138	87	116	1292	111	102	107	1291	4659	4474	4483	1292	897	1019	952	1291	4454	4265	4501
1293	4343	4031	2975	1292	136	89	112	1293	110	103	108	1292	4647	4465	4468	1293	894	1019	950	1292	4434	4246	4467
1294	4443	4144	3058	1293	136	90	112	1294	117	102	107	1293	4711	4519	4520	1294	919	1044	978	1293	4476	4295	4514
1295	4312	4037	2985	1294	136	90	111	1295	115	100	102	1294	4668	4464	4462	1295	899	1019	950	1294	4437	4266	4464
1296	4323	4035	2975	1295	134	90	107	1296	120	101	102	1295	4593	4402	4373	1296	903	1020	950	1295	4370	4196	4391
1297	4310	4026	2968	1296	134	90	108	1297	120	100	102	1296	4579	4401	4365	1297	906	1020	944	1296	4366	4196	4386
1298	4368	4087	3027	1297	124	86	106	1298	120	104	102	1297	4534	4344	4309	1298	922	1036	966	1297	4322	4135	4350
1299	4381	4090	3045	1298	122	86	104	1299	120	105	102	1298	4447	4266	4228	1299	926	1039	967	1298	4253	4071	4268
1300	4450	4146	3086	1299	122	86	103	1300	124	108	104	1299	4495	4291	4262	1300	939	1057	982	1299	4282	4089	4307
1301	4375	4090	3043	1300	123	85	104	1301	123	107	102	1300	4520	4293	4257	1301	924	1047	966	1300	4251	4104	4290
1302	4418	4122	3059	1301	123	85	104	1302	125	107	108	1301	4519	4287	4264	1302	937	1059	982	1301	4258	4109	4295
1303	4381	4092	3026	1302	121	83	104	1303	121	106	107	1302	4474	4234	4214	1303	929	1059	977	1302	4192	4056	4244
1304	4351	4060	3005	1303	121	82	104	1304	121	106	105	1303	4490	4243	4223	1304	923	1047	972	1303	4224	4060	4248
1305	4413	4120	3040	1304	122	82	104	1305	124	106	105	1304	4465	4227	4186	1305	932	1057	988	1304	4216	4036	4220
1306	4464	4171	3069	1305	122	84	105	1306	125	105	105	1305	4490	4262	4213	1306	943	1070	1001	1305	4241	4069	4246
1307	4569	4277	3147	1306	122	84	105	1307	131	110	109	1306	4489	4266	4216	1307	977	1105	1033	1306	4246	4073	4247
1308	4554	4278	3143	1307	126	87	108	1308	132	112	109	1307	4610	4379	4308	1308	972	1099	1032	1307	4342	4172	4344
1309	4481	4207	3098	1308	126	86	111	1309	130	109	109	1308	4594	4360	4298	1309	957	1084	1019	1308	4324	4151	4324
1310	4412	4136	3050	1309	127	86	106	1310	127	108	107	1309	4520	4289	4230	1310	943	1069	1001	1309	4262	4088	4248
1311	4425	4153	3062	1310	125	85	106	1311	128	109	110	1310	4528	4295	4239	1311	942	1069	1009	1310	4270	4091	4252
1312	4433	4154	3070	1311	126	87	108	1312	128	109	110	1311	4567	4331	4278	1312	944	1073	1013	1311	4307	4133	4295
1313	4469	4195	3102	1312	126	87	109	1313	128	110	110	1312	4575	4339	4283	1313	950	1082	1027	1312	4311	4130	4296
1314	4418	4150	3069	1313	125	87	109	1314	126	109	108	1313	4515	4295	4246	1314	944	1068	1009	1313	4252	4068	4245
1315	4433	4143	3074	1314	126	87	109	1315	126	109	110	1314	4526	4312	4262	1315	943	1069	1009	1314	4258	4074	4263
1316	4297	3981	2952	1315	126	87	112	1316	124	105	103	1315	4531	4329	4268	1316	896	1021	986	1315	4269	4084	4264
1317	4267	3958	2945	1316	123	84	109	1317	124	105	102	1316	4419	4235	4169	1317	893	1017	983	1316	4164	3975	4168
1318	4270	3969	2938	1317	124	84	108	1318	124	105	102	1317	4395	4209	4154	1318	891	1012	983	1317	4152	3954	4145
1319	4277	3977	2942	1318	124	84	108	1319	124	105	102	1318	4365	4199	4140	1319	887	1011	984	1318	4122	3932	4130
1320	4277	3988	2940	1319	127	84	108	1320	124	105	102	1319	4412	4246	4198	1320	888	1009	983	1319	4164	3983	4202
1321	4251	3970	2923	1320	127	83	108	1321	124	103	102	1320	4450	4282	4245	1321	888	1005	982	1320	4206	4010	4262
1322	4195	3896	2885	1321	127	83	108	1322	123	103	102	1321	4459	4284	4247	1322	877	997	966	1321	4208	4009	4264
1323	4202	3883	2895	1322	127	83	108	1323	123	103	103	1322	4449	4283	4238	1323	885	996	965	1322	4204	4008	4261
1324	4203	3883	2890	1323	127	83	107	1324	124	103	102	1323	4424	4263	4224	1324	881	996	957	1323	4188	3987	4249
1325	4200	3884	2892	1324	127	83	107	1325	124	103	102	1324	4422	4261	4220	1325	881	997	957	1324	4186	3978	4243
1326	4196	3872	2882	1325	128	85	108	1326	126	103	103	1325	4431	4277	4233	1326	881	1003	959	1325	4212	3983	4253
1327	4197	3875	2888	1326	127	85	108	1327	125	103	103	1326	4422	4258	4222	1327	884	1004	960	1326	4203	3965	4242
1328	4279	3984	2959	1327	127	85	108	1328	128	110	104	1327	4409	4245	4216	1328	915	1047	983	1327	4191	3957	4238
1329	4284	3990	2971	1328	127	85	110	1329	129	110	105	1328	4387	4228	4197	1329	917	1051	989	1328	4176	3942	4213
1330	4293	3992	2969	1329	127	85	110	1330	129	110	105	1329	4329	4170	4126	1330	915	1052	988	1329	4118	3876	4160
1331	4317	4019	2983	1330	125	84	108	1331	129	112	105	1330	4282	4132	4080	1331	918	1056	989	1330	4080	3841	4128
1332	4307	4005	2969	1331	129	84	108	1332	128	114	106	1331	4316	4161	4099	1332	916	1047	984	1331	4090	3860	4140
1333	4309	4003	2981	1332	130	86	106	1333	129	114	106	1332	4316	4161	4087	1333	919	1052	989	1332	4079	3859	4125
1334	4307	3999	2982	1333	137	88	109	1334	129	114	106	1333	4408	4267	4178	1334	919	1054	988	1333	4150	3947	4217
1335	4335	4033	3010	1334	137	90	109	1335	131	115	108	1334	4395	4259	4171	1335	927	1062	1005	1334	4139	3935	4201
1336	4330	4002	2996	1335	137	90	109	1336	131	115	107	1335	4437	4303	4210	1336	909	1061	999	1335	4173	3982	4242
1337	4232	3892	2926	1336	137	90	109	1337	129	115	105	1336	4430	4298	4207	1337	894	1036	973	1336	4166	3978	4236
1338	4286	3942	2954	1337	135	90	107	1338	129	116	106	1337	4392	4257	4170	1338	913	1058	989	1337	4118	3942	4194
1339	4380	4024	3019	1338	131	89	104	1339	132	118	106	1338	4322	4185	4099	1339	932	1074	1016	1338	4059	3890	4126
1340	4417	4062	3043	1339	132	90	104	1340	133	118	111	1339	4357	4221	4127	1340	948	1086	1023	1339	4081	3907	4152
1341	4401	4064	3052	1340	131	87	105	1341	131	118	110	1340	4294	4161	4074	1341	937	1081	1016	1340	4029	3853	4090
1342	4409	4064	3056	1341	131	87	104	1342	131	118	110	1341	4258	4115	4018	1342	937	1081	1017	1341	3978	3815	4033
1343	4406	4061	3055	1342	127	87	105	1343	131	117	110	1342	4135	3994	3899	1343	941	1080	1022	1342	3855	3689	3908
1344	4400	4057	3050	1343	128	88	105	1344	130	117	110	1343	4150	4017	3922	1344	939	1080	1020	1343	3881	3706	3924
1345	4476	4116	3084	1344	129	88	104	1345	137	112	116	1344	4146	4013	3909	1345	961	1101	1055	1344	3859	3712	3921
1346	4499	4141	3094	1345	128	87	103	1346	137	112	116	1345	4132	3997	3901	1346	968	1105	1058	1345	3847	3702	3906
1347	4583	4230	3172	1346	130	90	106	1347	138	116	119	1346	4147	4017	3914	1347	994	1132	1082	1346	3858	3706	3924
1348	4528	4168	3135	1347	131	89	107	1348	133	116	119	1347	4138	3994	3909	1348	991	1122	1062	1347	3848	3696	3897
1349	4539	4184	3144	1348	131	88	103	1349	133	116	118	1348	4068	3950	3859	1349	997	1125	1066	1348	3794	3646	3843
1350	4542	4219	3160	1349	135	90	103	1350	130	116	120	1349	4093	3988	3876	1350	997	1124	1064	1349	3812	3669	3888
1351	4511	4187	3144	1350	135	90	102	1351	129	114	118	1350	4097	3990	3874	1351	990	1122	1063	1350	3814	3673	3884
1352	4561	4235	3172	1351	136	91	103	1352	133	113	119	1351	4118	4000	3888	1352	1001	1132	1068	1351	3836	3705	3924
1353	4596	4267	3196	1352	136	91	102	1353	133	115	119	1352	4091	3979	3866	1353	1008	1140	1076	1352	3813	3684	3894
1354	4414	4111	3080	1353	137	91	102	1354	127	109	113	1353	4136	4011	3901	1354	964	1080	1022	1353	3852	3718	3933
1355	4413	4108	3076	1354	144	95	106	1355	127	109	113	1354	4205	4082	3952	1355	964	1080	1023	1354	3905	3784	3990
1356	4333	4042	3013	1355	144	98	105	1356	126	107	110	1355	4250	4139	4001	1356	954	1061	1006	1355	3951	3829	4038
1357	4351	4070	3025	1356	142	96	105	1357	127	107	110	1356	4222	4104	3969	1357	956	1067	1011	1356	3942	3824	4016
1358	4342	4059	3018	1357	134	89	106	1358	127	108	109	1357	4196	4068	3939	1358	947	1062	1012	1357	3909	3780	4001
1359	4281	4014	2988	1358	134	89	108	1359	122	105	109	1358	4254	4145	4004	1359	934	1048	1003	1358	3967	3822	4047
1360	4274	4006	2985	1359	135	89	109	1360	121	105	107	1359	4258	4152	4005	1360	932	1045	999	1359	3959	3822	4045
1361	4209	3965	2938	1360	135	88	106	1361	117	104	107	1360	4189	4079	3935	1361	922	1031	987	1360	3879	3751	3974
1362	4159	3936	2896	1361	135	88	106	1362	118	104	104	1361	4195	4088	3947	1362	914	1023	991	1361	3888	3759	3988
1363	4124	3893	2882	1362	133	87	107	1363	117	102	104	1362	4163	4044	3880	1363	903	1013	979	1362	3808	3689	3929
1364	4167	3945	2906	1363	131	86	107	1364	118	101	104	1363	4050	3942	3776	1364	910	1033	979	1363	3720	3592	3837
1365	4167	3946	2910	1364	131	84	107	1365	118	101	104	1364	3978	3872	3715	1365	911	1033	979	1364	3657	3530	3768
1366	4147	3930	2895	1365	131	84	107	1366	119	98	105	1365	4002	3905	3742	1366	907	1037	981	1365	3670	3559	3793
1367	4104	3889	2878	1366	123	83	105	1367	119	96	105	1366	3924	3819	3648	1367	901	1031	971	1366	3561	3470	3700
1368	4098	3897	2879	1367	118	82	103	1368	118	96	105	1367	3869	3761	3590	1368	901	1027	976	1367	3500	3413	3649
1369	4071	3875	2857	1368	120	87	108	1369	116	96	105	1368	4003	3911	3713	1369	895	1022	971	1368	3627	3538	3808
1370	4062	3874	2854	1369	121	87	108	1370	116	96	106	1369	4004	3912	3718	1370	896	1015	973	1369	3632	3540	3812
1371	4034	3841	2846	1370	129	87	109	1371	117	94	106	1370	4072	3986	3800	1371	893	1013	971	1370	3698	3592	3883
1372	4076	3893	2861	1371	129	88	109	1372	118	95	107	1371	4070	3978	3774	1372	904	1022	981	1371	3691	3572	3876
1373	4066	3881	2854	1372	130	88	110	1373	118	95	110	1372	4095	4018	3803	1373	897	1020	980	1372	3719	3608	3912
1374	4014	3833	2808	1373	132	89	112	1374	114	93	109	1373	4153	4070	3868	1374	881	1000	958	1373	3768	3653	3958
1375	3936	3760	2765	1374	132	87	112	1375	113	93	106	1374	4121	4048	3850	1375	865	976	928	1374	3745	3627	3938
1376	3967	3794	2807	1375	132	87	112	1376	114	94	106	1375	4096	4034	3828	1376	870	984	936	1375	3724	3602	3921
1377	3940	3786	2799	1376	132	88	112	1377	114	94	104	1376	4134	4059	3855	1377	863	983	933	1376	3756	3628	3948
1378	3958	3795	2802	1377	127	83	109	1378	114	94	104	1377	4037	3977	3768	1378	863	984	935	1377	3688	3558	3854
1379	3958	3787	2801	1378	128	84	109	1379	114	93	106	1378	4071	4008	3811	1379	858	984	934	1378	3745	3592	3897
1380	3965	3803	2816	1379	126	86	106	1380	115	93	106	1379	4052	3997	3811	1380	858	986	935	1379	3729	3596	3887
1381	4123	3918	2920	1380	126	86	106	1381	124	103	117	1380	4051	3992	3806	1381	910	1044	994	1380	3727	3596	3883
1382	4054	3845	2858	1381	126	87	107	1382	123	101	116	1381	4077	4000	3824	1382	896	1023	973	1381	3738	3631	3909
1383	4071	3853	2864	1382	125	86	106	1383	123	101	116	1382	4054	3950	3799	1383	895	1027	974	1382	3714	3602	3877
1384	4073	3859	2867	1383	125	86	107	1384	123	101	116	1383	4117	3993	3841	1384	897	1029	976	1383	3746	3641	3924
1385	4098	3874	2878	1384	126	86	107	1385	123	102	116	1384	4140	4013	3850	1385	900	1035	986	1384	3750	3655	3935
1386	4140	3899	2905	1385	127	89	105	1386	123	102	117	1385	4204	4053	3903	1386	902	1049	992	1385	3803	3679	3969
1387	4188	3962	2952	1386	128	91	106	1387	125	103	117	1386	4262	4112	3943	1387	917	1064	1005	1386	3847	3714	4022
1388	4185	3958	2951	1387	127	88	106	1388	125	103	116	1387	4201	4039	3889	1388	917	1063	998	1387	3770	3652	3961
1389	4146	3925	2928	1388	128	89	107	1389	125	103	115	1388	4241	4082	3914	1389	909	1057	993	1388	3797	3685	3983
1390	4058	3841	2865	1389	130	92	111	1390	123	103	111	1389	4346	4183	4016	1390	885	1026	968	1389	3881	3766	4088
1391	4024	3816	2850	1390	130	91	111	1391	123	102	111	1390	4347	4181	4019	1391	878	1023	963	1390	3874	3766	4079
1392	4075	3857	2894	1391	129	92	111	1392	125	102	112	1391	4342	4165	4027	1392	890	1038	976	1391	3866	3762	4068
1393	4054	3840	2881	1392	128	92	106	1393	124	102	111	1392	4273	4095	3966	1393	889	1032	972	1392	3816	3692	4007
1394	4018	3803	2869	1393	132	92	107	1394	124	102	111	1393	4339	4146	4031	1394	883	1020	966	1393	3881	3747	4063
1395	4068	3869	2932	1394	126	86	102	1395	128	103	115	1394	4209	4025	3907	1395	904	1043	998	1394	3756	3624	3928
1396	4075	3876	2926	1395	124	86	99	1396	128	103	115	1395	4194	4007	3888	1396	904	1046	997	1395	3747	3603	3913
1397	4071	3883	2932	1396	126	92	99	1397	128	102	116	1396	4290	4083	3976	1397	901	1045	997	1396	3831	3670	4006
1398	4067	3876	2928	1397	126	92	97	1398	127	104	116	1397	4288	4075	3975	1398	897	1044	998	1397	3839	3660	4003
1399	4106	3926	2980	1398	126	93	99	1399	128	104	117	1398	4317	4101	3992	1399	919	1066	1018	1398	3877	3687	4036
1400	4194	4005	3051	1399	126	93	99	1400	127	104	119	1399	4323	4096	3994	1400	940	1082	1033	1399	3874	3686	4034
1401	4299	4107	3126	1400	124	93	99	1401	129	107	121	1400	4312	4084	3972	1401	969	1103	1062	1400	3862	3661	4017
1402	4262	4092	3119	1401	124	94	99	1402	129	107	121	1401	4306	4076	3964	1402	962	1099	1052	1401	3858	3654	4013
1403	4257	4084	3109	1402	125	97	103	1403	129	107	121	1402	4377	4126	4027	1403	960	1097	1051	1402	3911	3692	4079
1404	4162	4027	3041	1403	127	97	103	1404	127	101	117	1403	4425	4171	4103	1404	937	1070	1019	1403	3958	3743	4126
1405	4158	4011	3040	1404	128	100	103	1405	126	100	117	1404	4432	4182	4114	1405	937	1069	1016	1404	3970	3741	4130
1406	4166	4014	3042	1405	126	97	103	1406	127	99	119	1405	4369	4142	4050	1406	939	1067	1017	1405	3917	3686	4081
1407	4187	4041	3060	1406	126	97	103	1407	127	99	120	1406	4381	4145	4061	1407	940	1071	1019	1406	3918	3700	4092
1408	3966	3861	2897	1407	126	97	104	1408	123	94	109	1407	4439	4224	4123	1408	900	1015	956	1407	3982	3756	4165
1409	3955	3858	2893	1408	126	96	102	1409	124	94	109	1408	4413	4201	4105	1409	898	1010	955	1408	3950	3731	4145
1410	3893	3808	2854	1409	126	96	102	1410	125	92	108	1409	4407	4192	4102	1410	883	997	943	1409	3943	3727	4136
1411	3892	3808	2855	1410	128	98	104	1411	125	92	108	1410	4454	4209	4138	1411	884	996	943	1410	3968	3757	4162
1412	3902	3814	2863	1411	125	92	103	1412	126	92	108	1411	4375	4144	4086	1412	885	996	944	1411	3906	3709	4098
1413	3884	3789	2847	1412	122	92	103	1413	124	92	108	1412	4333	4092	4045	1413	879	994	943	1412	3862	3674	4057
1414	3983	3896	2910	1413	122	94	103	1414	128	95	116	1413	4454	4188	4145	1414	908	1034	982	1413	3963	3751	4135
1415	4005	3918	2933	1414	121	94	103	1415	128	95	117	1414	4452	4175	4139	1415	914	1040	985	1414	3951	3755	4132
1416	4022	3909	2939	1415	135	98	106	1416	126	95	117	1415	4602	4328	4290	1416	916	1047	989	1415	4088	3884	4275
1417	4088	3950	2982	1416	135	97	107	1417	128	96	120	1416	4613	4331	4294	1417	936	1054	1001	1416	4089	3885	4277
1418	4056	3917	2951	1417	135	97	107	1418	127	96	121	1417	4610	4333	4301	1418	929	1042	995	1417	4089	3885	4275
1419	4091	3960	2984	1418	135	96	109	1419	128	98	121	1418	4610	4326	4331	1419	935	1046	1007	1418	4109	3883	4275
1420	4091	3955	2984	1419	129	93	111	1420	128	99	121	1419	4568	4306	4308	1420	934	1047	1007	1419	4061	3862	4239
1421	4089	3952	2976	1420	134	98	109	1421	128	98	121	1420	4606	4337	4339	1421	934	1047	1004	1420	4074	3900	4245
1422	4087	3955	2966	1421	135	99	110	1422	129	98	118	1421	4665	4371	4375	1422	943	1048	1003	1421	4131	3933	4301
1423	3966	3840	2889	1422	135	95	109	1423	122	92	111	1422	4583	4293	4284	1423	903	1005	974	1422	4045	3848	4213
1424	4066	3945	2982	1423	138	95	110	1424	123	92	112	1423	4621	4334	4316	1424	924	1029	1003	1423	4080	3888	4252
1425	4067	3932	2990	1424	133	88	108	1425	124	93	112	1424	4446	4167	4150	1425	928	1028	1002	1424	3929	3759	4106
1426	4037	3905	2965	1425	139	90	108	1426	123	93	112	1425	4484	4211	4194	1426	923	1019	990	1425	3958	3795	4152
1427	4013	3892	2943	1426	138	92	108	1427	122	92	109	1426	4488	4213	4193	1427	920	1010	986	1426	3954	3792	4148
1428	4030	3916	2979	1427	135	91	106	1428	125	95	110	1427	4450	4191	4163	1428	928	1017	998	1427	3932	3759	4121
1429	4087	3962	3028	1428	135	90	105	1429	123	95	110	1428	4409	4148	4131	1429	938	1025	1007	1428	3907	3732	4091
1430	4104	3981	3039	1429	135	90	103	1430	124	95	110	1429	4369	4099	4074	1430	944	1027	1011	1429	3864	3674	4054
1431	4113	3977	3045	1430	133	90	103	1431	124	95	110	1430	4318	4048	4015	1431	947	1026	1007	1430	3825	3615	3992
1432	4098	3967	3039	1431	133	90	102	1432	124	95	110	1431	4311	4040	4013	1432	934	1020	1002	1431	3817	3609	3988
1433	3998	3864	2981	1432	132	90	102	1433	120	91	107	1432	4271	3997	3964	1433	911	986	976	1432	3781	3571	3945
1434	4165	4014	3106	1433	132	90	103	1434	128	97	109	1433	4274	4001	3968	1434	962	1036	1034	1433	3779	3568	3951
1435	4269	4088	3172	1434	133	94	104	1435	128	105	109	1434	4302	3995	3975	1435	984	1051	1050	1434	3798	3554	3960
1436	4222	4041	3141	1435	134	94	104	1436	125	105	107	1435	4323	4020	4004	1436	975	1035	1042	1435	3821	3573	3989
1437	4165	3976	3094	1436	136	96	100	1437	123	101	102	1436	4304	4000	3979	1437	956	1020	1034	1436	3806	3564	3973
1438	4138	3930	3073	1437	136	96	100	1438	120	100	101	1437	4303	4001	3978	1438	954	1016	1025	1437	3803	3562	3976
1439	4150	3948	3085	1438	137	97	100	1439	120	100	101	1438	4323	4020	4004	1439	953	1018	1023	1438	3833	3581	4004
1440	4310	4098	3205	1439	140	97	102	1440	132	104	105	1439	4334	4033	4013	1440	993	1046	1055	1439	3864	3580	4032
1441	4306	4097	3204	1440	142	100	105	1441	132	104	105	1440	4389	4076	4057	1441	994	1047	1057	1440	3930	3633	4096
1442	4301	4100	3205	1441	142	100	105	1442	133	105	103	1441	4448	4149	4108	1442	997	1049	1061	1441	4005	3687	4157
1443	4263	4040	3161	1442	142	99	103	1443	133	103	97	1442	4432	4129	4073	1443	983	1036	1056	1442	3983	3662	4138
1444	4098	3860	3022	1443	141	94	100	1444	117	103	94	1443	4370	4065	4006	1444	934	969	987	1443	3925	3613	4079
1445	4186	3936	3081	1444	139	93	100	1445	117	104	94	1444	4321	4015	3957	1445	951	983	1007	1444	3887	3568	4026
1446	4192	3942	3082	1445	140	93	99	1446	117	104	95	1445	4362	4070	4007	1446	953	981	1010	1445	3923	3626	4065
1447	4222	3984	3101	1446	140	94	102	1447	116	104	96	1446	4446	4143	4069	1447	955	996	1027	1446	3987	3671	4135
1448	4207	3951	3078	1447	142	94	102	1448	116	104	96	1447	4478	4173	4083	1448	952	989	1023	1447	4010	3686	4153
1449	4109	3878	3016	1448	142	96	95	1449	115	100	96	1448	4452	4163	4078	1449	932	966	995	1448	4001	3676	4151
1450	4109	3884	3018	1449	143	96	94	1450	115	99	96	1449	4431	4121	4039	1450	935	967	999	1449	3976	3670	4120
1451	4081	3857	2996	1450	142	95	93	1451	113	98	96	1450	4323	4017	3921	1451	929	958	989	1450	3887	3579	4019
1452	4077	3850	2994	1451	150	101	100	1452	113	97	96	1451	4461	4156	4065	1452	929	955	989	1451	4010	3710	4157
1453	4138	3921	3053	1452	150	105	101	1453	117	97	99	1452	4533	4236	4128	1453	942	961	1009	1452	4088	3774	4224
1454	4071	3855	3011	1453	150	106	101	1454	113	97	96	1453	4539	4246	4143	1454	923	936	986	1453	4093	3795	4231
1455	4110	3883	3046	1454	149	107	99	1455	114	96	97	1454	4487	4205	4107	1455	926	941	994	1454	4043	3757	4195
1456	4036	3799	2987	1455	149	107	99	1456	110	95	96	1455	4500	4225	4128	1456	906	927	984	1455	4057	3753	4208
1457	4034	3800	2986	1456	150	105	99	1457	110	95	96	1456	4489	4210	4123	1457	906	927	982	1456	4041	3762	4210
1458	3974	3730	2934	1457	148	102	96	1458	108	94	92	1457	4447	4170	4090	1458	889	913	968	1457	4008	3726	4182
1459	3982	3750	2933	1458	147	102	95	1459	108	94	93	1458	4392	4118	4057	1459	892	915	970	1458	3978	3685	4152
1460	4035	3800	2964	1459	147	102	95	1460	109	95	93	1459	4411	4137	4082	1460	907	934	987	1459	3991	3696	4166
1461	4035	3806	2967	1460	142	100	93	1461	109	95	93	1460	4325	4060	4005	1461	908	933	988	1460	3920	3621	4095
1462	3944	3715	2903	1461	139	97	87	1462	110	94	90	1461	4249	3999	3933	1462	884	906	962	1461	3869	3555	4030
1463	3948	3713	2905	1462	142	100	93	1463	110	95	91	1462	4375	4107	4048	1463	882	905	960	1462	4003	3650	4158
1464	3951	3699	2895	1463	140	99	92	1464	110	94	91	1463	4371	4102	4043	1464	884	907	957	1463	4016	3656	4152
1465	3994	3736	2913	1464	138	99	90	1465	116	94	91	1464	4348	4065	4016	1465	898	917	971	1464	3996	3625	4122
1466	4007	3748	2924	1465	138	99	89	1466	114	94	90	1465	4365	4084	4027	1466	898	921	968	1465	4002	3645	4136
1467	4006	3747	2926	1466	137	99	89	1467	114	91	90	1466	4358	4082	4023	1467	902	927	968	1466	3994	3649	4135
1468	4037	3766	2940	1467	137	99	89	1468	114	94	91	1467	4387	4123	4052	1468	914	941	973	1467	4018	3669	4171
1469	4024	3757	2936	1468	136	99	92	1469	114	92	91	1468	4378	4118	4044	1469	911	941	969	1468	4010	3664	4172
1470	4035	3749	2947	1469	136	99	92	1470	114	92	91	1469	4394	4136	4058	1470	910	941	969	1469	4016	3682	4194
1471	4063	3779	2982	1470	133	99	92	1471	115	93	91	1470	4382	4122	4044	1471	919	946	975	1470	4017	3665	4172
1472	4095	3804	3003	1471	121	99	92	1472	115	95	91	1471	4276	4040	3935	1472	918	951	976	1471	3911	3566	4060
1473	4127	3845	3025	1472	123	99	90	1473	115	96	91	1472	4273	4041	3930	1473	927	957	987	1472	3906	3571	4052
1474	4095	3811	3006	1473	123	99	90	1474	115	97	91	1473	4275	4048	3934	1474	915	938	978	1473	3909	3566	4052
1475	4086	3823	3015	1474	123	99	89	1475	116	97	92	1474	4273	4031	3936	1475	918	935	985	1474	3903	3562	4049
1476	4170	3883	3071	1475	125	101	91	1476	119	99	93	1475	4354	4115	4004	1476	944	948	1001	1475	3982	3647	4136
1477	4217	3942	3116	1476	125	101	88	1477	119	101	95	1476	4325	4063	3964	1477	951	959	1016	1476	3958	3617	4102
1478	4245	3964	3140	1477	126	101	88	1478	119	102	98	1477	4362	4093	3995	1478	964	970	1029	1477	3981	3636	4136
1479	4198	3908	3099	1478	126	101	88	1479	115	98	98	1478	4342	4080	3970	1479	944	956	1015	1478	3964	3614	4123
1480	4165	3870	3069	1479	126	101	88	1480	113	94	98	1479	4341	4079	3964	1480	937	948	1000	1479	3961	3615	4117
1481	4210	3929	3101	1480	126	101	88	1481	114	97	98	1480	4342	4079	3965	1481	951	957	1015	1480	3960	3614	4118
1482	4280	3987	3163	1481	126	101	88	1482	123	97	103	1481	4327	4068	3960	1482	962	979	1041	1481	3953	3608	4109
1483	4270	3981	3158	1482	126	101	88	1483	123	97	103	1482	4324	4073	3961	1483	956	976	1041	1482	3954	3598	4111
1484	4249	3960	3151	1483	122	99	88	1484	122	97	104	1483	4267	4021	3936	1484	956	977	1035	1483	3906	3542	4065
1485	4230	3941	3142	1484	120	99	87	1485	122	97	104	1484	4200	3944	3884	1485	956	972	1030	1484	3851	3496	4007
1486	4124	3841	3069	1485	120	101	92	1486	121	96	103	1485	4270	4014	3943	1486	937	952	998	1485	3903	3560	4075
1487	4279	3969	3189	1486	118	101	92	1487	130	99	107	1486	4222	3962	3902	1487	981	992	1046	1486	3857	3502	4023
1488	4300	3981	3190	1487	118	101	92	1488	131	98	107	1487	4216	3956	3902	1488	978	994	1046	1487	3854	3497	4020
1489	4317	4010	3202	1488	118	101	93	1489	131	98	107	1488	4215	3954	3904	1489	984	996	1052	1488	3854	3499	4020
1490	4225	3924	3124	1489	118	103	94	1490	130	94	105	1489	4215	3954	3909	1490	971	982	1023	1489	3854	3495	4022
1491	4094	3810	3007	1490	117	102	93	1491	126	90	100	1490	4213	3954	3896	1491	935	945	984	1490	3847	3504	4023
1492	4101	3835	3010	1491	117	102	93	1492	126	92	100	1491	4211	3953	3897	1492	941	945	989	1491	3842	3505	4022
1493	4106	3838	3013	1492	118	102	93	1493	128	94	100	1492	4224	3971	3908	1493	942	950	989	1492	3852	3517	4035
1494	4125	3858	3035	1493	115	101	92	1494	130	95	101	1493	4195	3940	3888	1494	947	957	991	1493	3823	3490	4003
1495	4105	3851	3029	1494	115	99	89	1495	130	95	101	1494	4128	3883	3825	1495	947	953	987	1494	3769	3443	3938
1496	3906	3665	2879	1495	115	99	89	1496	124	94	92	1495	4126	3874	3815	1496	898	904	917	1495	3764	3440	3933
1497	3937	3676	2888	1496	116	98	89	1497	127	96	94	1496	4186	3937	3873	1497	908	908	925	1496	3805	3492	3982
1498	3892	3641	2859	1497	115	98	88	1498	124	95	94	1497	4198	3948	3888	1498	888	905	915	1497	3809	3502	3986
1499	3893	3639	2861	1498	115	100	87	1499	124	95	94	1498	4197	3946	3883	1499	889	905	915	1498	3805	3495	3987
1500	3881	3633	2856	1499	117	98	88	1500	125	95	94	1499	4223	3973	3917	1500	885	903	914	1499	3837	3527	4008
1501	3856	3616	2828	1500	119	96	89	1501	125	95	95	1500	4281	4017	3951	1501	879	897	905	1500	3877	3574	4052
1502	3857	3613	2833	1501	120	98	91	1502	126	95	96	1501	4300	4039	3964	1502	875	898	900	1501	3903	3590	4071
1503	3887	3631	2841	1502	119	97	91	1503	128	95	101	1502	4277	4021	3944	1503	886	897	904	1502	3874	3575	4038
1504	3904	3660	2855	1503	117	97	91	1504	130	96	104	1503	4288	4032	3956	1504	893	901	906	1503	3881	3579	4048
1505	3906	3670	2854	1504	116	97	91	1505	132	96	105	1504	4251	4002	3936	1505	896	904	906	1504	3846	3549	4024
1506	3878	3659	2840	1505	115	95	86	1506	132	96	105	1505	4145	3893	3833	1506	890	896	903	1505	3736	3465	3912
1507	3882	3668	2847	1506	113	95	86	1507	132	96	105	1506	4083	3841	3767	1507	890	896	904	1506	3684	3416	3854
1508	3903	3689	2861	1507	112	95	85	1508	131	96	106	1507	4063	3825	3747	1508	898	899	916	1507	3658	3382	3839
1509	3905	3695	2864	1508	112	97	86	1509	131	96	106	1508	4095	3848	3771	1509	898	899	917	1508	3682	3421	3858
1510	3990	3762	2929	1509	112	96	85	1510	135	100	108	1509	4009	3786	3687	1510	919	919	939	1509	3600	3362	3799
1511	3988	3761	2925	1510	116	99	87	1511	135	100	108	1510	4114	3874	3761	1511	920	919	940	1510	3692	3439	3894
1512	3990	3759	2930	1511	116	99	88	1512	135	99	107	1511	4122	3894	3775	1512	921	911	940	1511	3705	3449	3905
1513	3928	3693	2883	1512	117	99	87	1513	133	97	107	1512	4111	3901	3760	1513	902	895	922	1512	3708	3450	3895
1514	4025	3783	2946	1513	118	101	88	1514	137	98	109	1513	4134	3912	3790	1514	918	903	936	1513	3728	3475	3923
1515	4019	3784	2947	1514	120	101	88	1515	136	98	109	1514	4132	3925	3787	1515	918	899	935	1514	3731	3490	3921
1516	4102	3855	3025	1515	119	101	88	1516	145	100	112	1515	4136	3939	3799	1516	952	924	953	1515	3748	3509	3942
1517	4085	3844	3015	1516	119	101	88	1517	145	98	112	1516	4142	3944	3798	1517	952	919	948	1516	3761	3509	3957
1518	4166	3928	3065	1517	118	102	88	1518	145	98	116	1517	4089	3893	3746	1518	963	940	975	1517	3717	3459	3903
1519	4172	3933	3070	1518	118	103	88	1519	145	98	116	1518	4126	3922	3784	1519	963	941	977	1518	3757	3499	3929
1520	4197	3959	3083	1519	115	96	84	1520	146	98	116	1519	3948	3747	3625	1520	969	945	981	1519	3607	3335	3749
1521	4215	3979	3092	1520	116	96	85	1521	146	98	115	1520	3961	3774	3632	1521	973	946	985	1520	3622	3352	3766
1522	4214	3972	3083	1521	115	97	85	1522	145	98	115	1521	3954	3767	3615	1522	973	948	978	1521	3602	3337	3755
1523	4136	3884	3024	1522	112	97	84	1523	138	97	112	1522	3934	3747	3590	1523	949	927	961	1522	3584	3309	3733
1524	4133	3883	3022	1523	112	97	84	1524	138	98	110	1523	3915	3715	3567	1524	952	929	962	1523	3554	3289	3691
1525	4100	3853	3000	1524	114	100	85	1525	138	96	110	1524	3934	3723	3584	1525	945	923	959	1524	3570	3282	3725
1526	4124	3877	3008	1525	116	102	86	1526	139	97	112	1525	4029	3799	3675	1526	951	928	962	1525	3653	3361	3797
1527	4079	3841	2959	1526	119	101	86	1527	136	97	113	1526	4011	3813	3675	1527	949	912	951	1526	3652	3370	3796
1528	4200	3921	3035	1527	119	101	86	1528	140	102	114	1527	3986	3785	3656	1528	964	932	972	1527	3635	3355	3780
1529	4218	3945	3044	1528	123	104	87	1529	140	102	115	1528	4080	3895	3753	1529	971	933	975	1528	3714	3446	3899
1530	4192	3911	3021	1529	116	102	82	1530	140	102	115	1529	3974	3790	3652	1530	966	929	971	1529	3623	3345	3799
1531	4095	3830	2939	1530	126	106	88	1531	135	100	107	1530	4140	3964	3805	1531	941	888	936	1530	3779	3504	3965
1532	4090	3820	2941	1531	123	105	88	1532	136	98	107	1531	4129	3962	3789	1532	941	890	933	1531	3759	3489	3950
1533	4096	3820	2940	1532	123	103	88	1533	136	98	107	1532	4118	3952	3770	1533	943	890	935	1532	3752	3472	3936
1534	4220	3922	3037	1533	121	99	88	1534	140	98	109	1533	4086	3913	3724	1534	976	920	966	1533	3720	3442	3899
1535	4206	3897	3025	1534	123	99	88	1535	137	97	107	1534	4063	3899	3702	1535	973	916	960	1534	3702	3436	3871
1536	4159	3846	2991	1535	128	101	91	1536	136	97	105	1535	4159	3986	3790	1536	963	902	948	1535	3799	3527	3965
1537	4093	3777	2929	1536	128	100	93	1537	130	95	105	1536	4147	3987	3784	1537	942	886	923	1536	3800	3525	3964
1538	4049	3737	2894	1537	123	93	91	1538	129	92	105	1537	4010	3860	3662	1538	930	879	911	1537	3678	3412	3828
1539	4082	3764	2910	1538	123	93	92	1539	129	92	108	1538	4008	3865	3662	1539	936	888	918	1538	3683	3416	3836
1540	4098	3773	2933	1539	114	90	87	1540	130	91	108	1539	3884	3714	3537	1540	941	891	915	1539	3562	3283	3703
1541	4080	3750	2928	1540	114	90	87	1541	130	91	108	1540	3886	3715	3528	1541	941	894	911	1540	3566	3281	3704
1542	4251	3903	3055	1541	114	90	87	1542	139	99	119	1541	3902	3735	3545	1542	985	940	957	1541	3585	3305	3717
1543	4225	3878	3030	1542	112	91	87	1543	137	99	118	1542	3917	3754	3552	1543	972	920	946	1542	3589	3326	3730
1544	4263	3900	3047	1543	111	91	86	1544	137	99	120	1543	3883	3719	3530	1544	973	928	957	1543	3548	3300	3692
1545	4264	3903	3047	1544	112	91	85	1545	137	99	120	1544	3893	3726	3528	1545	974	929	958	1544	3546	3306	3692
1546	4228	3848	2989	1545	112	91	85	1546	133	96	117	1545	3891	3718	3527	1546	951	917	946	1545	3544	3305	3692
1547	4235	3857	2991	1546	114	91	85	1547	133	96	117	1546	3926	3756	3554	1547	953	918	947	1546	3568	3331	3716
1548	4234	3853	2984	1547	118	92	87	1548	133	96	117	1547	4012	3848	3638	1548	954	921	949	1547	3643	3410	3809
1549	4228	3842	2971	1548	112	87	83	1549	133	96	116	1548	3946	3796	3586	1549	947	918	946	1548	3574	3358	3747
1550	4164	3785	2908	1549	114	88	85	1550	132	92	113	1549	4027	3867	3675	1550	932	898	928	1549	3662	3439	3832
1551	3975	3574	2763	1550	115	87	86	1551	115	86	111	1550	4006	3869	3681	1551	866	843	867	1550	3667	3446	3832
1552	3999	3595	2771	1551	115	87	86	1552	115	86	112	1551	3976	3848	3662	1552	866	848	867	1551	3633	3431	3801
1553	3991	3581	2766	1552	117	87	87	1553	114	85	111	1552	3985	3853	3660	1553	874	850	865	1552	3637	3441	3806
1554	4001	3593	2778	1553	115	83	83	1554	114	85	111	1553	4006	3892	3681	1554	874	850	867	1553	3650	3481	3816
1555	3981	3559	2760	1554	116	83	83	1555	114	85	111	1554	3991	3880	3654	1555	870	848	859	1554	3636	3471	3815
1556	3974	3561	2748	1555	124	88	85	1556	112	85	111	1555	4140	4010	3796	1556	868	848	861	1555	3764	3584	3941
1557	4011	3589	2788	1556	124	83	86	1557	109	86	112	1556	4095	3954	3756	1557	874	860	869	1556	3729	3550	3855
1558	3995	3573	2778	1557	122	82	83	1558	109	86	111	1557	3990	3824	3665	1558	872	857	869	1557	3629	3463	3762
1559	4046	3625	2809	1558	122	81	84	1559	107	88	111	1558	4002	3810	3680	1559	879	868	879	1558	3644	3480	3767
1560	4018	3597	2793	1559	122	81	84	1560	107	86	111	1559	3993	3805	3674	1560	874	863	875	1559	3640	3477	3767
1561	4027	3591	2805	1560	122	81	84	1561	108	88	111	1560	3996	3809	3676	1561	875	866	875	1560	3644	3481	3775
1562	4025	3590	2802	1561	121	80	85	1562	108	88	111	1561	3982	3805	3669	1562	875	868	878	1561	3643	3475	3771
1563	4026	3590	2807	1562	119	78	84	1563	107	88	113	1562	3840	3664	3542	1563	872	866	882	1562	3526	3353	3656
1564	4098	3657	2867	1563	114	79	84	1564	108	91	116	1563	3841	3656	3547	1564	887	889	904	1563	3534	3366	3662
1565	4107	3649	2880	1564	113	75	85	1565	110	92	115	1564	3717	3538	3425	1565	891	892	909	1564	3424	3263	3554
1566	4046	3597	2835	1565	113	75	84	1566	109	92	112	1565	3711	3518	3419	1566	885	880	897	1565	3411	3244	3547
1567	4046	3595	2835	1566	111	75	83	1567	109	92	112	1566	3653	3467	3365	1567	886	879	897	1566	3367	3204	3508
1568	3967	3539	2783	1567	112	73	83	1568	109	91	109	1567	3633	3488	3365	1568	869	866	883	1567	3371	3205	3503
1569	3973	3546	2787	1568	112	73	83	1569	109	92	108	1568	3635	3490	3370	1569	869	866	883	1568	3373	3213	3501
1570	3941	3525	2760	1569	112	73	82	1570	108	89	102	1569	3637	3501	3371	1570	863	862	874	1569	3381	3219	3512
1571	4015	3591	2801	1570	112	73	82	1571	110	88	104	1570	3647	3504	3373	1571	879	866	888	1570	3387	3226	3513
1572	4033	3620	2824	1571	113	71	83	1572	112	88	103	1571	3657	3529	3388	1572	882	872	893	1571	3417	3249	3530
1573	3918	3508	2751	1572	114	70	81	1573	110	85	101	1572	3603	3485	3338	1573	847	845	866	1572	3374	3196	3475
1574	3854	3465	2704	1573	114	70	81	1574	109	83	100	1573	3622	3495	3346	1574	821	815	845	1573	3386	3208	3487
1575	3875	3501	2716	1574	113	70	81	1575	111	83	100	1574	3600	3479	3322	1575	829	818	852	1574	3369	3184	3473
1576	3901	3521	2727	1575	114	70	81	1576	111	83	100	1575	3668	3535	3381	1576	832	819	857	1575	3438	3232	3527
1577	3914	3546	2745	1576	114	72	82	1577	111	83	100	1576	3693	3546	3396	1577	832	822	856	1576	3454	3245	3546
1578	3919	3548	2741	1577	114	73	82	1578	109	84	100	1577	3706	3560	3413	1578	834	817	854	1577	3497	3281	3569
1579	3873	3505	2700	1578	114	73	82	1579	104	79	97	1578	3721	3566	3420	1579	829	788	840	1578	3497	3291	3582
1580	3832	3461	2674	1579	114	71	82	1580	103	79	98	1579	3690	3547	3402	1580	826	788	830	1579	3475	3248	3558
1581	3767	3409	2628	1580	114	71	84	1581	102	77	98	1580	3752	3593	3461	1581	817	782	821	1580	3525	3300	3622
1582	3760	3421	2622	1581	119	74	87	1582	103	77	97	1581	3879	3713	3574	1582	814	780	814	1581	3645	3402	3744
1583	3746	3402	2612	1582	121	75	87	1583	103	77	95	1582	3882	3716	3584	1583	813	785	810	1582	3646	3407	3754
1584	3740	3399	2620	1583	121	75	87	1584	107	76	96	1583	3913	3749	3608	1584	807	787	804	1583	3676	3444	3785
1585	3730	3387	2605	1584	121	74	89	1585	107	74	96	1584	3868	3700	3586	1585	803	786	800	1584	3647	3405	3753
1586	3695	3351	2563	1585	122	81	89	1586	107	74	97	1585	3892	3728	3601	1586	802	786	799	1585	3661	3441	3790
1587	3709	3368	2571	1586	128	78	91	1587	107	76	97	1586	3915	3738	3622	1587	806	789	804	1586	3678	3483	3834
1588	3736	3399	2585	1587	128	76	91	1588	107	78	98	1587	3944	3771	3656	1588	812	796	812	1587	3712	3508	3847
1589	3717	3394	2576	1588	135	78	95	1589	107	78	99	1588	4024	3841	3738	1589	811	782	810	1588	3794	3582	3928
1590	3660	3354	2541	1589	133	77	96	1590	103	76	98	1589	3998	3817	3732	1590	795	771	803	1589	3768	3564	3917
1591	3584	3292	2488	1590	131	77	95	1591	99	76	97	1590	3998	3805	3734	1591	784	756	792	1590	3753	3557	3898
1592	3625	3331	2527	1591	131	77	94	1592	99	77	98	1591	3950	3750	3690	1592	787	771	800	1591	3701	3517	3840
1593	3617	3309	2518	1592	131	77	93	1593	98	76	98	1592	3933	3729	3674	1593	778	769	794	1592	3687	3504	3821
1594	3704	3389	2580	1593	136	80	96	1594	103	79	103	1593	4058	3831	3787	1594	806	786	815	1593	3792	3635	3924
1595	3702	3383	2573	1594	141	83	97	1595	103	79	103	1594	4121	3873	3832	1595	806	786	815	1594	3820	3685	3970
1596	3755	3421	2617	1595	138	79	96	1596	106	78	108	1595	4086	3852	3812	1596	822	805	829	1595	3812	3656	3932
1597	3751	3410	2614	1596	138	78	93	1597	106	76	107	1596	4012	3770	3738	1597	823	808	827	1596	3762	3589	3853
1598	3821	3457	2649	1597	138	76	94	1598	108	76	108	1597	3990	3714	3703	1598	840	818	844	1597	3741	3580	3841
1599	3887	3508	2695	1598	141	82	94	1599	109	76	108	1598	3998	3743	3733	1599	853	831	858	1598	3774	3612	3879
1600	3862	3489	2682	1599	141	81	92	1600	109	76	108	1599	4043	3778	3765	1600	853	829	853	1599	3816	3661	3931
1601	3994	3618	2791	1600	143	83	94	1601	116	79	112	1600	4112	3856	3862	1601	889	871	893	1600	3882	3720	4026
1602	3991	3618	2794	1601	143	87	95	1602	116	79	112	1601	4169	3903	3920	1602	889	871	892	1601	3939	3777	4076
1603	4009	3633	2812	1602	135	81	89	1603	116	80	112	1602	4023	3760	3763	1603	891	874	893	1602	3806	3641	3911
1604	3967	3594	2784	1603	141	80	91	1604	114	80	109	1603	4044	3787	3793	1604	881	869	884	1603	3834	3669	3953
1605	3898	3524	2714	1604	141	79	91	1605	113	77	106	1604	4038	3783	3783	1605	857	839	852	1604	3824	3660	3952
1606	3899	3532	2720	1605	141	78	91	1606	113	77	106	1605	4049	3795	3788	1606	855	839	852	1605	3835	3666	3953
1607	3941	3582	2754	1606	140	76	91	1607	115	77	107	1606	4017	3761	3755	1607	859	844	864	1606	3812	3651	3934
1608	3985	3614	2774	1607	140	76	87	1608	115	80	110	1607	3954	3708	3686	1608	871	854	872	1607	3769	3608	3878
1609	4011	3629	2795	1608	141	78	87	1609	115	82	111	1608	3967	3728	3692	1609	879	858	878	1608	3787	3623	3912
1610	3990	3600	2804	1609	144	78	89	1610	118	85	118	1609	3991	3753	3723	1610	876	855	882	1609	3808	3647	3946
1611	4004	3610	2805	1610	141	78	89	1611	120	85	118	1610	3988	3746	3739	1611	878	856	884	1610	3820	3659	3958
1612	4011	3621	2814	1611	138	76	86	1612	120	85	118	1611	3912	3677	3669	1612	884	856	887	1611	3751	3601	3894
1613	3995	3613	2800	1612	137	76	84	1613	118	85	117	1612	3825	3602	3587	1613	880	851	884	1612	3668	3533	3802
1614	3966	3599	2790	1613	137	76	84	1614	118	84	116	1613	3844	3627	3614	1614	879	846	882	1613	3690	3554	3829
1615	4002	3633	2806	1614	137	76	84	1615	117	86	116	1614	3830	3612	3604	1615	883	855	888	1614	3676	3545	3819
1616	4055	3687	2846	1615	137	76	84	1616	119	86	116	1615	3841	3618	3609	1616	893	870	909	1615	3685	3549	3823
1617	4025	3662	2830	1616	137	77	84	1617	119	86	116	1616	3863	3644	3634	1617	887	865	903	1616	3706	3568	3836
1618	4027	3662	2825	1617	136	77	84	1618	119	85	116	1617	3853	3642	3627	1618	886	864	903	1617	3703	3551	3824
1619	3955	3589	2772	1618	136	77	84	1619	118	83	113	1618	3887	3665	3663	1619	865	846	882	1618	3734	3585	3848
1620	4018	3640	2817	1619	136	77	83	1620	123	83	114	1619	3854	3625	3636	1620	887	857	894	1619	3697	3552	3813
1621	4005	3635	2801	1620	136	77	83	1621	123	83	114	1620	3846	3613	3627	1621	887	851	889	1620	3692	3547	3802
1622	3988	3620	2787	1621	136	77	83	1622	122	83	114	1621	3843	3613	3627	1622	890	849	889	1621	3688	3542	3801
1623	3993	3631	2786	1622	136	77	83	1623	122	83	115	1622	3832	3605	3621	1623	892	845	891	1622	3679	3539	3795
1624	3964	3596	2750	1623	136	77	83	1624	122	82	114	1623	3839	3617	3636	1624	881	842	885	1623	3699	3558	3822
1625	3960	3589	2751	1624	136	77	83	1625	122	83	114	1624	3830	3618	3637	1625	882	840	883	1624	3693	3566	3831
1626	3962	3596	2760	1625	139	77	84	1626	121	82	114	1625	3869	3661	3678	1626	882	844	883	1625	3731	3618	3878
1627	3968	3599	2762	1626	137	77	82	1627	123	85	114	1626	3866	3653	3665	1627	877	860	887	1626	3706	3607	3849
1628	3954	3596	2755	1627	136	75	82	1628	121	85	114	1627	3835	3639	3640	1628	872	859	889	1627	3674	3587	3819
1629	3889	3551	2719	1628	137	75	83	1629	121	84	108	1628	3840	3658	3654	1629	843	833	863	1628	3687	3603	3829
1630	3894	3554	2723	1629	137	75	83	1630	120	83	108	1629	3866	3672	3682	1630	843	834	869	1629	3707	3615	3851
1631	3905	3561	2725	1630	137	75	83	1631	122	83	108	1630	3866	3674	3684	1631	848	838	869	1630	3707	3623	3853
1632	3859	3512	2701	1631	139	77	83	1632	121	82	107	1631	3890	3701	3708	1632	838	834	860	1631	3730	3648	3874
1633	3816	3463	2665	1632	139	77	83	1633	116	82	105	1632	3890	3702	3716	1633	828	824	850	1632	3735	3650	3876
1634	3791	3435	2648	1633	139	77	83	1634	116	82	104	1633	3897	3703	3722	1634	823	818	846	1633	3749	3656	3879
1635	3840	3485	2685	1634	140	77	83	1635	116	84	104	1634	3910	3705	3722	1635	841	828	863	1634	3754	3666	3890
1636	3851	3504	2672	1635	140	77	80	1636	118	81	100	1635	3849	3646	3666	1636	850	823	852	1635	3685	3613	3818
1637	3840	3500	2669	1636	140	77	80	1637	118	81	99	1636	3848	3651	3666	1637	846	822	852	1636	3683	3609	3823
1638	3789	3460	2627	1637	145	77	80	1638	115	82	97	1637	3874	3681	3687	1638	836	806	841	1637	3709	3616	3846
1639	3785	3456	2629	1638	145	78	80	1639	115	83	97	1638	3888	3698	3689	1639	836	807	840	1638	3720	3629	3851
1640	3812	3481	2647	1639	146	79	80	1640	115	83	98	1639	3919	3731	3718	1640	842	813	846	1639	3752	3656	3882
1641	3831	3497	2657	1640	146	79	80	1641	116	83	98	1640	3937	3734	3732	1641	843	818	850	1640	3744	3651	3875
1642	3824	3494	2657	1641	153	79	88	1642	116	83	98	1641	4051	3869	3851	1642	843	816	852	1641	3873	3781	3999
1643	3840	3523	2669	1642	153	79	88	1643	116	81	98	1642	4053	3872	3857	1643	843	822	855	1642	3865	3780	3996
1644	3795	3498	2643	1643	153	79	88	1644	111	80	91	1643	4068	3900	3882	1644	836	816	842	1643	3885	3802	4023
1645	3815	3524	2648	1644	153	79	88	1645	111	82	91	1644	4077	3908	3891	1645	841	823	849	1644	3892	3811	4027
1646	3859	3552	2676	1645	153	81	89	1646	111	83	92	1645	4081	3907	3901	1646	843	833	858	1645	3891	3816	4026
1647	3891	3570	2702	1646	153	81	89	1647	109	85	93	1646	4083	3914	3899	1647	837	838	876	1646	3892	3821	4028
1648	3860	3554	2685	1647	154	81	89	1648	108	85	93	1647	4053	3890	3868	1648	834	834	875	1647	3871	3801	4009
1649	3883	3568	2688	1648	153	81	89	1649	108	86	93	1648	4012	3852	3836	1649	835	837	874	1648	3855	3773	3970
1650	3928	3617	2716	1649	152	81	89	1650	111	87	91	1649	4033	3875	3851	1650	851	848	881	1649	3870	3790	3981
1651	3949	3636	2728	1650	149	85	92	1651	112	87	91	1650	3970	3796	3785	1651	861	851	884	1650	3814	3725	3914
1652	4060	3757	2813	1651	147	83	92	1652	117	94	98	1651	3922	3756	3753	1652	887	886	934	1651	3767	3668	3865
1653	4036	3742	2804	1652	146	83	92	1653	117	94	98	1652	3935	3770	3771	1653	880	883	925	1652	3782	3676	3893
1654	3995	3721	2792	1653	146	83	92	1654	118	94	96	1653	3933	3774	3774	1654	874	885	919	1653	3784	3675	3892
1655	3975	3697	2783	1654	146	85	92	1655	116	93	95	1654	3936	3779	3781	1655	870	882	914	1654	3792	3681	3896
1656	3946	3659	2752	1655	146	85	92	1656	114	93	95	1655	3937	3780	3782	1656	857	870	903	1655	3792	3682	3895
1657	4119	3840	2879	1656	146	86	92	1657	129	100	112	1656	3941	3794	3789	1657	914	919	969	1656	3799	3692	3897
1658	4114	3830	2861	1657	148	86	92	1658	129	100	111	1657	3946	3801	3794	1658	912	918	969	1657	3805	3699	3898
1659	4058	3769	2819	1658	149	87	90	1659	130	98	110	1658	3948	3781	3790	1659	893	900	956	1658	3815	3705	3891
1660	4030	3756	2802	1659	145	85	90	1660	129	97	108	1659	3912	3745	3752	1660	893	895	950	1659	3790	3674	3859
1661	3895	3628	2711	1660	145	87	92	1661	120	88	101	1660	3988	3824	3825	1661	855	861	903	1660	3858	3738	3922
1662	3973	3686	2752	1661	142	86	88	1662	122	88	101	1661	3905	3752	3754	1662	861	865	915	1661	3764	3677	3839
1663	3969	3680	2748	1662	142	86	88	1663	122	88	101	1662	3907	3749	3754	1663	861	864	915	1662	3767	3676	3837
1664	4016	3728	2774	1663	141	87	87	1664	123	89	102	1663	3899	3734	3739	1664	870	875	931	1663	3753	3657	3827
1665	3937	3658	2694	1664	141	87	87	1665	123	88	101	1664	3903	3735	3739	1665	851	864	910	1664	3755	3662	3830
1666	3743	3478	2552	1665	147	89	90	1666	108	80	91	1665	4021	3858	3843	1666	786	797	855	1665	3865	3755	3932
1667	3782	3507	2561	1666	147	89	90	1667	111	81	90	1666	4028	3860	3841	1667	793	807	863	1666	3856	3755	3922
1668	3765	3488	2548	1667	150	90	94	1668	109	81	90	1667	4058	3907	3878	1668	787	804	857	1667	3898	3794	3947
1669	3779	3503	2557	1668	150	90	94	1669	109	81	90	1668	4052	3901	3874	1669	785	806	858	1668	3891	3786	3942
1670	3772	3498	2553	1669	145	91	95	1670	109	81	90	1669	3973	3855	3826	1670	783	805	855	1669	3828	3746	3864
1671	3756	3481	2548	1670	149	92	95	1671	108	81	91	1670	4026	3911	3877	1671	785	796	859	1670	3873	3781	3914
1672	3727	3460	2538	1671	148	92	93	1672	108	81	91	1671	4003	3891	3846	1672	780	795	855	1671	3848	3766	3886
1673	3776	3495	2559	1672	148	92	93	1673	110	81	95	1672	4003	3890	3843	1673	782	806	865	1672	3852	3763	3887
1674	3819	3541	2590	1673	148	92	93	1674	115	79	95	1673	4009	3890	3848	1674	798	818	867	1673	3856	3771	3889
1675	3816	3543	2594	1674	138	90	90	1675	115	78	95	1674	3877	3761	3706	1675	799	816	870	1674	3718	3629	3764
1676	3836	3565	2621	1675	136	88	91	1676	115	77	96	1675	3876	3756	3693	1676	803	824	881	1675	3706	3630	3753
1677	3843	3568	2626	1676	130	84	92	1677	114	77	96	1676	3807	3696	3636	1677	804	822	881	1676	3650	3587	3700
1678	3843	3583	2635	1677	136	91	92	1678	115	77	97	1677	3940	3841	3778	1678	809	827	884	1677	3785	3716	3845
1679	3787	3546	2598	1678	135	97	90	1679	115	76	96	1678	3974	3865	3805	1679	802	820	878	1678	3829	3728	3875
1680	3870	3621	2656	1679	133	91	85	1680	119	79	101	1679	3821	3730	3659	1680	825	836	891	1679	3687	3587	3726
1681	3897	3640	2668	1680	133	91	85	1681	119	80	101	1680	3852	3760	3687	1681	830	843	893	1680	3708	3610	3747
1682	3894	3648	2657	1681	133	92	84	1682	119	79	101	1681	3854	3756	3688	1682	828	839	890	1681	3707	3611	3750
1683	3949	3701	2697	1682	133	92	84	1683	118	81	106	1682	3855	3756	3684	1683	848	848	911	1682	3705	3627	3750
1684	3936	3685	2681	1683	133	92	84	1684	118	81	106	1683	3852	3758	3684	1684	846	839	910	1683	3701	3628	3751
1685	4008	3766	2735	1684	133	92	82	1685	118	84	110	1684	3832	3743	3675	1685	877	860	939	1684	3679	3620	3740
1686	4058	3823	2768	1685	133	92	82	1686	121	84	111	1685	3828	3735	3673	1686	886	876	957	1685	3673	3619	3734
1687	4022	3800	2741	1686	131	89	82	1687	121	84	111	1686	3805	3715	3625	1687	875	862	947	1686	3639	3602	3725
1688	4011	3787	2733	1687	128	89	80	1688	121	83	110	1687	3732	3639	3544	1688	871	859	945	1687	3552	3538	3656
1689	3932	3701	2655	1688	129	90	81	1689	120	82	110	1688	3808	3718	3614	1689	854	841	927	1688	3616	3597	3726
1690	3980	3744	2676	1689	129	89	80	1690	120	82	111	1689	3806	3720	3609	1690	862	847	929	1689	3613	3598	3719
1691	4016	3778	2706	1690	127	87	80	1691	121	81	114	1690	3761	3688	3570	1691	871	850	946	1690	3584	3568	3684
1692	3995	3775	2700	1691	130	89	78	1692	121	81	111	1691	3797	3732	3607	1692	869	846	943	1691	3610	3597	3720
1693	3941	3728	2657	1692	131	91	78	1693	120	79	111	1692	3788	3724	3595	1693	857	838	926	1692	3607	3593	3710
1694	3816	3597	2559	1693	131	91	78	1694	115	71	106	1693	3767	3703	3582	1694	836	806	894	1693	3587	3573	3690
1695	3871	3653	2603	1694	131	91	78	1695	117	73	110	1694	3774	3710	3587	1695	843	830	901	1694	3595	3576	3695
1696	3868	3651	2603	1695	130	91	81	1696	117	73	110	1695	3731	3692	3566	1696	842	829	900	1695	3568	3530	3641
1697	3869	3652	2611	1696	130	92	81	1697	118	73	110	1696	3743	3706	3566	1697	843	834	904	1696	3573	3533	3665
1698	3866	3655	2617	1697	130	92	82	1698	118	73	110	1697	3638	3607	3460	1698	844	834	905	1697	3489	3460	3584
1699	3840	3620	2595	1698	131	95	81	1699	118	73	111	1698	3669	3631	3496	1699	837	833	903	1698	3533	3487	3615
1700	3872	3651	2621	1699	131	95	81	1700	118	73	111	1699	3644	3617	3489	1700	843	835	909	1699	3521	3473	3602
1701	3867	3649	2620	1700	130	94	78	1701	118	73	111	1700	3578	3550	3403	1701	843	835	909	1700	3434	3400	3537
1702	3837	3624	2612	1701	129	93	77	1702	117	73	110	1701	3569	3549	3392	1702	837	833	908	1701	3421	3390	3538
1703	3810	3611	2605	1702	129	93	77	1703	115	73	109	1702	3587	3567	3420	1703	835	827	904	1702	3441	3416	3564
1704	3748	3554	2569	1703	127	95	76	1704	111	73	107	1703	3614	3589	3444	1704	808	814	898	1703	3458	3431	3582
1705	3763	3576	2573	1704	128	94	74	1705	117	73	107	1704	3589	3571	3427	1705	814	814	905	1704	3454	3422	3578
1706	3770	3584	2577	1705	128	94	74	1706	118	73	107	1705	3570	3553	3411	1706	814	821	912	1705	3437	3395	3545
1707	3750	3566	2569	1706	124	92	74	1707	118	73	106	1706	3529	3507	3365	1707	814	810	909	1706	3405	3373	3516
1708	3751	3569	2570	1707	122	93	71	1708	116	74	106	1707	3501	3478	3339	1708	810	810	909	1707	3372	3360	3487
1709	3738	3556	2551	1708	123	93	71	1709	116	75	106	1708	3517	3499	3355	1709	810	808	905	1708	3389	3380	3505
1710	3780	3595	2579	1709	124	93	70	1710	121	76	107	1709	3500	3494	3345	1710	819	818	922	1709	3371	3374	3497
1711	3811	3614	2599	1710	125	92	70	1711	123	77	107	1710	3499	3497	3347	1711	822	827	928	1710	3368	3373	3501
1712	3801	3598	2595	1711	126	90	70	1712	121	75	107	1711	3515	3532	3383	1712	820	823	924	1711	3394	3397	3529
1713	3813	3602	2599	1712	129	90	69	1713	121	75	107	1712	3506	3516	3368	1713	820	823	926	1712	3370	3385	3517
1714	3786	3583	2587	1713	132	93	69	1714	121	75	107	1713	3602	3624	3451	1714	821	824	918	1713	3445	3444	3597
1715	3729	3526	2530	1714	132	93	69	1715	119	73	103	1714	3622	3645	3473	1715	806	808	905	1714	3459	3452	3619
1716	3704	3509	2525	1715	133	93	68	1716	120	73	103	1715	3570	3619	3438	1716	801	803	904	1715	3445	3412	3580
1717	3729	3531	2529	1716	133	93	68	1717	120	74	103	1716	3566	3613	3436	1717	803	808	904	1716	3446	3409	3579
1718	3730	3541	2531	1717	133	93	68	1718	120	74	103	1717	3574	3610	3437	1718	805	806	906	1717	3439	3412	3586
1719	3742	3557	2549	1718	135	93	70	1719	120	75	103	1718	3642	3670	3511	1719	814	806	909	1718	3519	3462	3654
1720	3790	3612	2581	1719	136	94	70	1720	125	74	103	1719	3681	3715	3550	1720	823	818	916	1719	3557	3485	3694
1721	3818	3652	2620	1720	136	95	70	1721	126	74	104	1720	3679	3712	3539	1721	825	821	925	1720	3555	3481	3687
1722	3813	3632	2612	1721	134	95	70	1722	126	75	105	1721	3673	3707	3535	1722	829	820	928	1721	3556	3472	3687
1723	3809	3634	2612	1722	127	92	67	1723	128	76	105	1722	3652	3662	3506	1723	830	822	929	1722	3527	3443	3652
1724	3853	3664	2642	1723	131	99	71	1724	130	75	105	1723	3809	3812	3672	1724	844	826	942	1723	3685	3593	3795
1725	3866	3692	2654	1724	131	99	71	1725	130	74	105	1724	3821	3825	3696	1725	846	826	945	1724	3693	3601	3801
1726	3851	3681	2649	1725	131	99	73	1726	128	74	105	1725	3854	3863	3739	1726	840	826	943	1725	3731	3627	3840
1727	3842	3680	2643	1726	130	99	73	1727	128	74	105	1726	3806	3824	3692	1727	841	826	940	1726	3686	3591	3796
1728	3926	3770	2712	1727	141	99	78	1728	129	77	109	1727	3864	3908	3762	1728	866	846	960	1727	3745	3663	3873
1729	3874	3705	2684	1728	141	98	78	1729	125	76	109	1728	3856	3893	3758	1729	849	839	947	1728	3737	3649	3854
1730	3926	3765	2713	1729	141	98	78	1730	127	76	114	1729	3853	3902	3767	1730	860	843	958	1729	3746	3651	3854
1731	3967	3802	2742	1730	142	98	79	1731	128	78	115	1730	3834	3888	3757	1731	867	852	970	1730	3726	3638	3832
1732	3955	3788	2735	1731	136	92	76	1732	127	78	115	1731	3743	3806	3679	1732	865	844	967	1731	3638	3556	3738
1733	3946	3771	2721	1732	130	89	75	1733	126	78	114	1732	3638	3699	3594	1733	857	838	960	1732	3561	3488	3645
1734	3945	3794	2731	1733	128	88	76	1734	127	81	115	1733	3635	3715	3604	1734	860	849	972	1733	3555	3496	3640
1735	4080	3951	2836	1734	128	88	76	1735	135	90	125	1734	3630	3702	3600	1735	907	897	1024	1734	3548	3488	3630
1736	4081	3956	2842	1735	129	89	77	1736	135	90	125	1735	3639	3713	3597	1736	909	898	1023	1735	3556	3491	3623
1737	4021	3895	2804	1736	115	82	75	1737	135	89	124	1736	3493	3580	3452	1737	894	881	1004	1736	3438	3363	3473
1738	4026	3896	2812	1737	115	82	75	1738	135	89	124	1737	3499	3584	3465	1738	891	880	1004	1737	3447	3370	3483
1739	3961	3842	2782	1738	117	84	75	1739	131	85	123	1738	3507	3575	3479	1739	879	868	986	1738	3449	3381	3497
1740	4140	4012	2913	1739	115	84	75	1740	137	94	132	1739	3488	3567	3455	1740	928	943	1044	1739	3421	3370	3468
1741	4203	4068	2958	1740	117	88	72	1741	140	95	132	1740	3562	3642	3525	1741	939	949	1065	1740	3489	3435	3544
1742	4213	4077	2962	1741	120	87	72	1742	140	96	133	1741	3604	3685	3544	1742	930	952	1059	1741	3511	3482	3582
1743	4333	4205	3055	1742	121	86	69	1743	145	101	136	1742	3566	3653	3485	1743	955	979	1095	1742	3465	3421	3513
1744	4192	4071	2961	1743	122	88	70	1744	138	95	132	1743	3572	3660	3486	1744	900	932	1047	1743	3476	3422	3527
1745	4231	4104	2984	1744	122	88	70	1745	138	96	134	1744	3551	3633	3456	1745	907	947	1059	1744	3452	3401	3513
1746	4227	4102	2981	1745	119	86	69	1746	138	96	134	1745	3515	3607	3434	1746	904	946	1057	1745	3429	3381	3495
1747	4167	4046	2930	1746	129	87	73	1747	137	96	129	1746	3631	3710	3548	1747	888	935	1042	1746	3542	3495	3614
1748	4171	4045	2930	1747	129	87	73	1748	137	96	129	1747	3630	3712	3552	1748	887	930	1041	1747	3551	3505	3617
1749	4084	3980	2878	1748	126	87	76	1749	128	95	127	1748	3677	3779	3598	1749	861	918	1025	1748	3582	3549	3660
1750	4035	3892	2825	1749	121	83	77	1750	125	93	125	1749	3626	3688	3529	1750	853	913	1005	1749	3504	3471	3554
1751	4104	3931	2852	1750	121	83	75	1751	125	95	127	1750	3600	3670	3499	1751	855	914	1015	1750	3494	3453	3530
1752	4005	3842	2752	1751	125	85	80	1752	122	90	121	1751	3693	3755	3572	1752	832	891	991	1751	3597	3522	3633
1753	4033	3875	2778	1752	125	85	80	1753	123	91	121	1752	3699	3766	3577	1753	836	893	997	1752	3601	3525	3638
1754	4020	3866	2772	1753	125	86	80	1754	123	91	121	1753	3716	3770	3588	1754	833	893	995	1753	3609	3531	3642
1755	4026	3870	2779	1754	123	85	79	1755	123	91	121	1754	3689	3739	3553	1755	833	893	995	1754	3580	3500	3597
1756	4021	3867	2778	1755	123	86	79	1756	123	91	121	1755	3698	3749	3570	1756	831	891	995	1755	3591	3512	3613
1757	4136	3953	2860	1756	123	86	79	1757	123	94	124	1756	3694	3736	3566	1757	847	909	1021	1756	3584	3503	3610
1758	4057	3877	2811	1757	123	88	79	1758	121	92	119	1757	3751	3793	3625	1758	841	889	1002	1757	3648	3570	3669
1759	4063	3882	2805	1758	114	86	76	1759	122	92	122	1758	3666	3719	3562	1759	842	885	1001	1758	3585	3504	3593
1760	4005	3826	2752	1759	116	86	77	1760	121	92	120	1759	3675	3724	3561	1760	819	867	982	1759	3592	3516	3590
1761	3972	3791	2734	1760	110	87	76	1761	119	90	117	1760	3636	3666	3539	1761	810	862	966	1760	3546	3474	3555
1762	4007	3827	2749	1761	110	87	78	1762	121	90	119	1761	3636	3670	3538	1762	816	876	979	1761	3548	3475	3549
1763	4012	3842	2748	1762	110	87	79	1763	121	90	119	1762	3638	3668	3528	1763	816	881	979	1762	3540	3471	3545
1764	4025	3856	2766	1763	110	87	79	1764	120	90	121	1763	3643	3676	3537	1764	820	875	984	1763	3547	3480	3559
1765	4033	3857	2769	1764	109	86	79	1765	120	90	121	1764	3645	3677	3540	1765	820	880	985	1764	3552	3482	3560
1766	4006	3817	2751	1765	112	88	79	1766	120	91	123	1765	3689	3725	3581	1766	806	881	973	1765	3594	3528	3619
1767	4012	3813	2751	1766	110	85	77	1767	120	91	123	1766	3668	3701	3563	1767	805	880	972	1766	3570	3507	3603
1768	4006	3800	2748	1767	110	85	77	1768	120	91	123	1767	3664	3704	3568	1768	806	879	974	1767	3569	3512	3602
1769	4058	3850	2787	1768	110	85	77	1769	122	95	127	1768	3663	3707	3558	1769	831	907	992	1768	3562	3508	3596
1770	4054	3838	2790	1769	110	85	77	1770	122	95	127	1769	3655	3696	3542	1770	831	903	993	1769	3549	3495	3584
1771	4066	3829	2786	1770	110	85	77	1771	120	97	126	1770	3690	3733	3567	1771	830	903	991	1770	3587	3526	3624
1772	4105	3862	2816	1771	111	85	79	1772	120	97	129	1771	3733	3769	3603	1772	831	912	999	1771	3630	3579	3657
1773	4126	3866	2823	1772	111	85	81	1773	122	96	130	1772	3767	3778	3618	1773	832	916	994	1772	3648	3595	3676
1774	4146	3886	2837	1773	112	88	81	1774	122	97	130	1773	3782	3796	3643	1774	835	917	995	1773	3665	3619	3690
1775	4159	3898	2844	1774	115	88	82	1775	122	99	130	1774	3818	3845	3679	1775	834	921	1000	1774	3696	3677	3732
1776	4201	3955	2899	1775	112	90	80	1776	122	99	130	1775	3793	3794	3645	1776	842	927	1011	1775	3672	3657	3701
1777	4296	4038	2979	1776	111	90	79	1777	126	102	131	1776	3802	3798	3662	1777	867	960	1044	1776	3688	3662	3709
1778	4210	3969	2928	1777	111	90	79	1778	121	100	129	1777	3809	3805	3670	1778	854	935	1029	1777	3691	3672	3713
1779	4196	3957	2923	1778	112	91	81	1779	121	100	129	1778	3875	3869	3753	1779	851	928	1021	1778	3768	3744	3798
1780	4236	3987	2962	1779	111	91	80	1780	123	100	132	1779	3864	3837	3754	1780	861	930	1029	1779	3748	3724	3780
1781	4211	3963	2949	1780	112	91	81	1781	117	100	131	1780	3840	3836	3736	1781	853	925	1024	1780	3729	3716	3760
1782	4231	3981	2956	1781	112	91	81	1782	117	100	131	1781	3876	3865	3759	1782	860	929	1031	1781	3760	3746	3793
1783	4256	3998	2963	1782	113	93	84	1783	119	100	131	1782	3892	3871	3774	1783	865	933	1032	1782	3785	3762	3806
1784	4234	4000	2966	1783	113	93	85	1784	120	98	131	1783	3904	3881	3765	1784	860	930	1027	1783	3800	3776	3818
1785	4165	3912	2918	1784	117	93	86	1785	120	98	130	1784	3979	3955	3838	1785	845	916	1013	1784	3865	3843	3880
1786	4176	3920	2926	1785	118	95	86	1786	115	97	129	1785	4008	3973	3872	1786	837	924	1013	1785	3904	3869	3896
1787	4238	3978	2963	1786	118	95	86	1787	115	97	131	1786	4038	4002	3895	1787	858	935	1020	1786	3921	3899	3920
1788	4304	4045	3013	1787	118	93	86	1788	116	99	132	1787	4009	3964	3856	1788	871	950	1033	1787	3872	3867	3883
1789	4330	4066	3018	1788	120	94	86	1789	118	99	132	1788	4041	3982	3882	1789	872	949	1034	1788	3896	3896	3911
1790	4331	4068	3017	1789	120	91	85	1790	118	98	132	1789	4015	3955	3869	1790	874	949	1030	1789	3872	3873	3900
1791	4310	4040	3013	1790	122	92	86	1791	118	97	129	1790	4096	4036	3951	1791	868	949	1028	1790	3973	3942	3976
1792	4277	4022	3008	1791	122	92	86	1792	117	97	129	1791	4103	4030	3960	1792	863	947	1021	1791	3975	3931	3983
1793	4286	4033	3011	1792	121	92	85	1793	117	97	129	1792	4074	4002	3945	1793	862	947	1021	1792	3945	3909	3949
1794	4263	4005	2990	1793	121	92	85	1794	117	99	127	1793	4062	3982	3916	1794	848	952	1012	1793	3927	3892	3929
1795	4237	3978	2972	1794	119	91	86	1795	114	99	127	1794	4048	3952	3899	1795	844	948	1007	1794	3910	3862	3866
1796	4128	3890	2924	1795	120	91	88	1796	112	96	124	1795	4052	3969	3906	1796	831	923	986	1795	3922	3888	3896
1797	4102	3879	2911	1796	121	91	87	1797	111	95	124	1796	4065	3970	3919	1797	829	919	982	1796	3931	3896	3912
1798	4072	3854	2901	1797	121	93	88	1798	111	93	124	1797	4090	3999	3945	1798	823	913	974	1797	3955	3916	3930
1799	4071	3858	2906	1798	123	93	89	1799	112	93	124	1798	4112	4026	3976	1799	825	917	974	1798	4000	3945	3973
1800	4044	3838	2891	1799	119	84	85	1800	110	92	124	1799	4030	3938	3893	1800	816	909	969	1799	3931	3851	3881
1801	4033	3821	2891	1800	117	84	84	1801	112	94	124	1800	3986	3900	3838	1801	812	904	966	1800	3892	3810	3835
1802	4040	3842	2890	1801	117	83	84	1802	111	94	124	1801	3964	3869	3821	1802	808	909	967	1801	3870	3790	3799
1803	3980	3781	2837	1802	117	85	84	1803	108	94	124	1802	4002	3903	3862	1803	792	901	936	1802	3911	3838	3841
1804	3987	3787	2836	1803	118	85	84	1804	108	94	124	1803	3999	3899	3866	1804	791	902	937	1803	3920	3833	3839
1805	3975	3777	2827	1804	118	82	84	1805	105	94	124	1804	3984	3872	3845	1805	789	899	936	1804	3900	3822	3829
1806	4082	3879	2908	1805	119	81	84	1806	108	98	128	1805	3994	3885	3863	1806	832	950	988	1805	3907	3830	3829
1807	4081	3881	2905	1806	119	79	84	1807	108	98	127	1806	3975	3858	3851	1807	831	950	988	1806	3893	3818	3813
1808	4017	3813	2850	1807	121	80	87	1808	107	97	119	1807	3997	3897	3863	1808	808	938	953	1807	3913	3848	3840
1809	4021	3810	2848	1808	119	80	87	1809	107	97	118	1808	3981	3884	3852	1809	807	939	952	1808	3882	3827	3823
1810	4001	3795	2837	1809	118	79	87	1810	106	97	118	1809	3972	3873	3845	1810	804	935	950	1809	3877	3815	3826
1811	4035	3820	2856	1810	117	79	87	1811	110	99	120	1810	3954	3851	3834	1811	808	944	954	1810	3862	3794	3813
1812	4038	3826	2860	1811	119	80	88	1812	110	100	120	1811	3991	3885	3879	1812	809	947	951	1811	3918	3841	3843
1813	4066	3848	2877	1812	120	81	88	1813	115	101	120	1812	3985	3874	3870	1813	816	950	958	1812	3906	3816	3822
1814	4067	3852	2879	1813	121	81	88	1814	115	101	119	1813	3997	3902	3895	1814	816	951	956	1813	3929	3831	3847
1815	3954	3748	2822	1814	121	78	88	1815	114	100	113	1814	3972	3875	3875	1815	797	919	922	1814	3917	3830	3820
1816	4057	3822	2879	1815	121	78	88	1816	118	101	115	1815	3962	3863	3859	1816	833	942	948	1815	3903	3824	3808
1817	4035	3810	2866	1816	121	78	87	1817	117	101	115	1816	3920	3822	3831	1817	831	938	944	1816	3865	3782	3782
1818	4089	3867	2905	1817	121	78	88	1818	119	100	115	1817	3927	3835	3838	1818	847	942	961	1817	3879	3787	3792
1819	4112	3887	2922	1818	121	77	85	1819	119	100	115	1818	3899	3820	3814	1819	849	944	965	1818	3850	3762	3771
1820	4081	3851	2902	1819	121	77	85	1820	119	98	115	1819	3898	3817	3812	1820	848	934	962	1819	3847	3764	3775
1821	4219	3956	2980	1820	118	75	82	1821	123	99	114	1820	3819	3714	3726	1821	877	966	1003	1820	3770	3687	3690
1822	4162	3904	2932	1821	118	74	80	1822	121	99	114	1821	3805	3693	3711	1822	864	957	993	1821	3750	3675	3680
1823	4186	3927	2949	1822	119	74	79	1823	122	100	114	1822	3863	3739	3767	1823	869	960	1001	1822	3813	3737	3736
1824	4263	4028	3024	1823	119	74	79	1824	128	104	115	1823	3851	3723	3763	1824	874	989	1032	1823	3805	3726	3725
1825	4261	4046	3054	1824	119	74	79	1825	127	108	115	1824	3843	3722	3761	1825	870	993	1056	1824	3804	3730	3721
1826	4276	4068	3067	1825	119	74	79	1826	127	108	115	1825	3837	3715	3756	1826	877	995	1055	1825	3795	3729	3716
1827	4207	3986	3000	1826	120	77	79	1827	127	108	112	1826	3886	3752	3787	1827	865	981	1036	1826	3836	3767	3748
1828	4186	3971	2989	1827	128	83	82	1828	127	110	112	1827	4018	3878	3913	1828	859	975	1034	1827	3952	3875	3855
1829	4176	3956	2979	1828	127	82	82	1829	126	109	110	1828	3961	3823	3851	1829	857	975	1032	1828	3895	3815	3797
1830	4104	3879	2916	1829	126	81	86	1830	122	107	106	1829	3993	3830	3881	1830	840	966	1020	1829	3915	3844	3824
1831	4173	3930	2971	1830	126	81	86	1831	126	108	108	1830	3986	3827	3875	1831	852	987	1047	1830	3906	3833	3818
1832	4146	3905	2956	1831	126	78	86	1832	126	108	108	1831	3920	3763	3817	1832	847	986	1040	1831	3844	3759	3751
1833	4048	3824	2898	1832	126	78	86	1833	124	100	104	1832	3920	3767	3820	1833	807	957	1015	1832	3847	3765	3752
1834	3950	3732	2844	1833	128	79	88	1834	117	99	100	1833	3963	3814	3869	1834	786	929	982	1833	3898	3817	3802
1835	3982	3761	2877	1834	128	79	89	1835	118	103	101	1834	3985	3842	3889	1835	798	935	986	1834	3922	3838	3820
1836	4022	3775	2877	1835	131	81	90	1836	117	103	101	1835	3984	3846	3902	1836	812	959	982	1835	3941	3850	3823
1837	4041	3802	2898	1836	128	80	86	1837	118	103	101	1836	3798	3677	3711	1837	815	965	982	1836	3786	3674	3636
1838	4077	3838	2923	1837	127	80	92	1838	118	104	101	1837	3864	3731	3760	1838	825	977	989	1837	3835	3705	3686
1839	4077	3838	2921	1838	127	80	92	1839	118	104	101	1838	3816	3674	3721	1839	825	977	989	1838	3786	3665	3640
1840	3980	3729	2842	1839	127	80	92	1840	116	99	98	1839	3821	3686	3723	1840	800	953	964	1839	3790	3671	3650
1841	4000	3742	2856	1840	131	86	98	1841	118	99	100	1840	3945	3802	3848	1841	803	966	967	1840	3887	3775	3770
1842	4028	3759	2874	1841	131	86	98	1842	118	99	102	1841	3943	3802	3847	1842	807	970	975	1841	3882	3773	3770
1843	4038	3769	2878	1842	130	86	98	1843	118	99	102	1842	3915	3774	3832	1843	809	974	975	1842	3864	3760	3750
1844	3995	3732	2841	1843	129	86	98	1844	117	98	97	1843	3915	3775	3830	1844	805	962	964	1843	3864	3758	3749
1845	3966	3705	2820	1844	130	88	98	1845	116	98	97	1844	3930	3793	3847	1845	802	957	955	1844	3886	3788	3782
1846	3966	3703	2834	1845	132	88	98	1846	114	96	97	1845	3948	3815	3867	1846	806	952	963	1845	3889	3819	3803
1847	4016	3765	2880	1846	135	90	95	1847	116	97	99	1846	3928	3788	3870	1847	825	959	975	1846	3862	3795	3787
1848	4046	3791	2881	1847	134	87	94	1848	115	98	99	1847	3889	3753	3826	1848	828	967	975	1847	3815	3763	3739
1849	4057	3798	2883	1848	136	87	94	1849	115	98	99	1848	3893	3753	3838	1849	829	970	976	1848	3818	3769	3743
1850	4053	3790	2881	1849	136	87	94	1850	115	98	98	1849	3896	3766	3838	1850	828	973	972	1849	3830	3777	3747
1851	3989	3734	2852	1850	136	87	93	1851	107	98	96	1850	3899	3766	3840	1851	818	968	959	1850	3835	3776	3746
1852	4099	3859	2924	1851	136	87	93	1852	115	102	101	1851	3935	3789	3858	1852	858	999	1002	1851	3857	3795	3769
1853	4122	3889	2940	1852	136	87	93	1853	116	103	101	1852	3931	3787	3857	1853	861	1009	1011	1852	3854	3791	3765
1854	4138	3901	2951	1853	138	87	97	1854	116	103	103	1853	4012	3859	3911	1854	867	1013	1016	1853	3925	3866	3852
1855	4131	3898	2948	1854	140	87	97	1855	116	103	103	1854	3980	3815	3876	1855	867	1012	1011	1854	3893	3838	3813
1856	4080	3859	2925	1855	141	90	97	1856	116	100	103	1855	3986	3815	3861	1856	861	998	1000	1855	3897	3851	3799
1857	4055	3824	2915	1856	146	89	97	1857	113	100	103	1856	4008	3849	3882	1857	860	991	996	1856	3926	3878	3812
1858	4067	3839	2931	1857	144	88	97	1858	113	100	105	1857	3989	3841	3870	1858	860	996	999	1857	3913	3847	3803
1859	4097	3864	2952	1858	144	88	97	1859	113	100	105	1858	4005	3859	3890	1859	861	1003	1001	1858	3932	3871	3817
1860	4128	3883	2970	1859	144	88	98	1860	113	100	106	1859	4030	3889	3922	1860	868	1006	1008	1859	3959	3903	3842
1861	4047	3802	2920	1860	146	93	99	1861	104	97	101	1860	4116	3955	4015	1861	850	976	980	1860	4026	3972	3918
1862	3983	3741	2884	1861	145	95	101	1862	100	94	101	1861	4187	4014	4067	1862	837	951	964	1861	4095	4016	3988
1863	4102	3873	2981	1862	143	93	101	1863	103	101	106	1862	4140	3960	3997	1863	874	979	995	1862	4032	3976	3943
1864	4150	3916	3019	1863	141	94	99	1864	104	102	109	1863	4121	3951	3984	1864	885	993	1004	1863	4020	3972	3927
1865	4182	3939	3035	1864	138	91	97	1865	104	102	109	1864	4008	3849	3892	1865	886	994	1011	1864	3929	3891	3839
1866	4265	4015	3113	1865	138	91	97	1866	104	102	110	1865	3971	3824	3856	1866	909	1010	1024	1865	3889	3864	3797
1867	4251	4002	3106	1866	138	91	96	1867	103	102	110	1866	3958	3787	3842	1867	907	1004	1020	1866	3854	3847	3782
1868	4316	4067	3153	1867	138	92	98	1868	103	103	110	1867	4007	3840	3892	1868	927	1022	1030	1867	3914	3899	3833
1869	4273	4042	3132	1868	137	92	98	1869	101	102	110	1868	3980	3825	3867	1869	915	1016	1024	1868	3886	3869	3817
1870	4369	4138	3212	1869	137	92	98	1870	109	102	117	1869	3969	3807	3859	1870	939	1029	1044	1869	3872	3850	3798
1871	4352	4112	3198	1870	131	91	98	1871	108	102	117	1870	3886	3716	3792	1871	937	1026	1042	1870	3790	3777	3702
1872	4363	4108	3182	1871	132	90	98	1872	106	100	117	1871	3891	3729	3800	1872	944	1055	1019	1871	3792	3794	3713
1873	4278	4033	3132	1872	132	90	98	1873	106	99	111	1872	3899	3733	3799	1873	919	1041	1001	1872	3799	3796	3715
1874	4403	4144	3235	1873	132	90	97	1874	109	103	118	1873	3887	3715	3790	1874	947	1074	1022	1873	3779	3770	3703
1875	4328	4093	3191	1874	130	87	93	1875	104	103	119	1874	3851	3662	3718	1875	930	1057	999	1874	3712	3704	3648
1876	4360	4127	3207	1875	130	87	93	1876	104	103	119	1875	3847	3655	3713	1876	933	1066	1010	1875	3689	3690	3642
1877	4325	4085	3193	1876	132	87	89	1877	104	102	118	1876	3805	3613	3686	1877	929	1062	1006	1876	3642	3638	3594
1878	4330	4095	3196	1877	131	86	89	1878	104	101	118	1877	3793	3607	3675	1878	934	1062	1008	1877	3638	3612	3585
1879	4221	3997	3115	1878	123	85	85	1879	101	96	112	1878	3735	3532	3603	1879	900	1026	984	1878	3570	3560	3516
1880	4228	4003	3118	1879	123	85	83	1880	100	96	113	1879	3732	3521	3597	1880	901	1024	982	1879	3551	3551	3513
1881	4108	3907	3035	1880	123	87	89	1881	95	93	110	1880	3812	3604	3671	1881	874	1002	953	1880	3635	3613	3591
1882	4126	3934	3052	1881	121	87	87	1882	95	94	110	1881	3806	3595	3670	1882	883	1006	956	1881	3627	3605	3585
1883	4063	3872	3003	1882	125	89	87	1883	88	90	111	1882	3844	3609	3676	1883	865	977	936	1882	3640	3621	3611
1884	4050	3876	3002	1883	127	89	87	1884	88	91	106	1883	3835	3601	3674	1884	869	985	938	1883	3627	3616	3616
1885	4083	3921	3043	1884	127	89	86	1885	90	93	106	1884	3882	3642	3721	1885	885	995	946	1884	3677	3646	3667
1886	4040	3868	3004	1885	130	94	88	1886	91	92	102	1885	3922	3677	3756	1886	870	983	926	1885	3716	3676	3707
1887	4037	3863	3002	1886	129	92	87	1887	91	91	102	1886	3911	3664	3755	1887	869	982	926	1886	3698	3662	3703
1888	4029	3860	3006	1887	129	92	87	1888	91	91	102	1887	3913	3664	3756	1888	867	982	924	1887	3698	3661	3695
1889	4016	3851	2997	1888	160	106	108	1889	90	91	102	1888	4135	3863	3952	1889	867	987	923	1888	3899	3850	3901
1890	4013	3852	3007	1889	156	103	108	1890	90	91	100	1889	4032	3780	3860	1890	866	990	922	1889	3812	3758	3797
1891	3920	3759	2917	1890	160	106	109	1891	90	84	100	1890	4153	3898	3976	1891	846	969	902	1890	3928	3842	3902
1892	3897	3740	2894	1891	157	105	112	1892	90	83	100	1891	4155	3895	3982	1892	841	969	897	1891	3922	3827	3923
1893	3850	3677	2838	1892	154	102	112	1893	87	82	97	1892	4092	3821	3927	1893	829	954	876	1892	3852	3770	3862
1894	3875	3693	2855	1893	157	105	120	1894	86	82	99	1893	4191	3915	4013	1894	837	954	874	1893	3961	3846	3953
1895	3923	3746	2898	1894	157	103	119	1895	86	81	99	1894	4178	3899	3997	1895	844	968	892	1894	3956	3825	3939
1896	3916	3733	2886	1895	157	103	120	1896	86	80	99	1895	4191	3905	3994	1896	843	970	889	1895	3956	3822	3946
1897	3952	3768	2910	1896	157	103	121	1897	86	81	99	1896	4201	3911	3991	1897	855	978	891	1896	3965	3826	3945
1898	3950	3767	2907	1897	140	98	111	1898	86	81	99	1897	3964	3674	3763	1898	854	978	888	1897	3743	3606	3710
1899	3952	3773	2907	1898	142	98	112	1899	86	82	99	1898	3981	3700	3776	1899	853	978	887	1898	3755	3618	3717
1900	3922	3743	2886	1899	139	94	105	1900	87	82	99	1899	3852	3574	3649	1900	851	968	877	1899	3664	3512	3611
1901	4006	3841	2952	1900	140	96	105	1901	90	87	102	1900	3889	3608	3701	1901	882	993	900	1900	3691	3544	3672
1902	3993	3846	2973	1901	139	96	106	1902	91	90	102	1901	3883	3612	3715	1902	883	1012	906	1901	3693	3549	3673
1903	3991	3846	2985	1902	135	94	98	1903	91	90	103	1902	3743	3480	3582	1903	886	1015	911	1902	3559	3416	3531
1904	3917	3773	2934	1903	135	94	97	1904	88	89	101	1903	3724	3455	3563	1904	873	993	892	1903	3550	3398	3513
1905	3938	3801	2961	1904	135	93	97	1905	89	88	101	1904	3723	3456	3558	1905	889	1001	900	1904	3549	3397	3520
1906	3956	3812	2973	1905	135	93	97	1906	89	88	101	1905	3738	3476	3577	1906	898	1007	904	1905	3573	3422	3549
1907	4109	3949	3095	1906	136	97	97	1907	95	94	111	1906	3790	3518	3618	1907	954	1055	957	1906	3618	3466	3597
1908	4129	3958	3104	1907	136	97	96	1908	95	95	112	1907	3770	3511	3592	1908	958	1067	958	1907	3602	3453	3585
1909	4116	3948	3092	1908	136	97	95	1909	95	95	112	1908	3759	3509	3583	1909	957	1066	957	1908	3589	3440	3574
1910	4053	3947	3097	1909	136	97	94	1910	94	96	108	1909	3702	3458	3513	1910	943	1057	949	1909	3547	3385	3511
1911	4073	3958	3104	1910	137	98	94	1911	93	96	108	1910	3711	3480	3527	1911	946	1062	949	1910	3566	3403	3517
1912	4133	4019	3149	1911	138	98	96	1912	95	97	108	1911	3753	3527	3563	1912	959	1070	957	1911	3598	3446	3555
1913	4117	4007	3145	1912	140	99	97	1913	95	97	108	1912	3795	3566	3602	1913	957	1064	956	1912	3633	3486	3598
1914	4097	3990	3129	1913	140	99	97	1914	93	97	108	1913	3799	3573	3602	1914	957	1064	956	1913	3637	3490	3604
1915	4152	4070	3182	1914	140	99	97	1915	93	98	108	1914	3789	3574	3599	1915	969	1081	972	1914	3625	3479	3589
1916	4114	4053	3153	1915	139	99	97	1916	91	94	103	1915	3771	3550	3573	1916	962	1078	955	1915	3601	3462	3580
1917	4081	4013	3131	1916	141	98	103	1917	89	90	102	1916	3881	3677	3677	1917	955	1070	942	1916	3706	3568	3689
1918	4083	4024	3138	1917	142	98	104	1918	89	90	102	1917	3894	3686	3691	1918	957	1075	945	1917	3733	3598	3698
1919	4060	4006	3107	1918	144	98	104	1919	89	90	102	1918	3907	3697	3708	1919	949	1069	934	1918	3744	3599	3712
1920	4051	4002	3097	1919	144	98	105	1920	89	91	102	1919	3911	3697	3713	1920	948	1068	932	1919	3748	3607	3726
1921	4002	3952	3055	1920	144	98	103	1921	89	91	98	1920	3902	3681	3694	1921	937	1053	928	1920	3741	3591	3712
1922	4118	4085	3136	1921	144	98	103	1922	98	93	102	1921	3912	3674	3697	1922	984	1093	961	1921	3740	3598	3713
1923	4114	4087	3135	1922	143	98	103	1923	98	91	101	1922	3921	3667	3697	1923	985	1088	966	1922	3745	3596	3725
1924	4033	4048	3093	1923	149	98	105	1924	96	91	99	1923	3996	3728	3769	1924	968	1075	952	1923	3812	3660	3788
1925	3987	3991	3062	1924	146	95	105	1925	96	91	99	1924	3976	3700	3750	1925	961	1066	943	1924	3784	3637	3757
1926	3970	3986	3052	1925	143	94	105	1926	96	89	97	1925	3905	3626	3660	1926	954	1062	939	1925	3734	3565	3670
1927	3940	3961	3025	1926	149	96	108	1927	96	89	97	1926	4022	3728	3777	1927	952	1059	935	1926	3837	3666	3787
1928	3910	3931	3002	1927	147	96	108	1928	94	88	96	1927	4007	3701	3755	1928	947	1049	921	1927	3807	3630	3770
1929	4046	4073	3099	1928	147	98	108	1929	98	91	97	1928	4025	3726	3773	1929	987	1079	953	1928	3826	3640	3791
1930	4066	4104	3121	1929	144	97	108	1930	98	92	97	1929	3979	3687	3719	1930	994	1085	960	1929	3762	3598	3741
1931	3937	3980	3004	1930	146	98	108	1931	92	88	94	1930	4027	3734	3771	1931	960	1043	921	1930	3827	3658	3812
1932	3934	3979	3008	1931	145	99	108	1932	92	88	94	1931	4059	3775	3787	1932	963	1041	920	1931	3869	3663	3852
1933	3980	4023	3038	1932	144	98	107	1933	94	90	94	1932	3972	3717	3711	1933	971	1047	929	1932	3795	3594	3776
1934	4005	4047	3052	1933	144	98	107	1934	94	92	94	1933	3970	3719	3710	1934	975	1050	936	1933	3795	3588	3775
1935	4108	4127	3112	1934	144	98	106	1935	98	95	100	1934	3954	3698	3698	1935	1007	1072	961	1934	3778	3568	3757
1936	4089	4108	3082	1935	134	96	101	1936	98	98	100	1935	3820	3556	3566	1936	1004	1065	957	1935	3657	3451	3634
1937	4126	4158	3103	1936	134	95	101	1937	102	101	102	1936	3859	3587	3605	1937	1006	1072	963	1936	3685	3486	3684
1938	3999	4030	3016	1937	137	97	104	1938	100	95	99	1937	3936	3662	3686	1938	974	1041	924	1937	3767	3550	3769
1939	4003	4037	3021	1938	137	95	104	1939	100	95	99	1938	3940	3673	3704	1939	975	1044	926	1938	3778	3566	3784
1940	4037	4066	3047	1939	129	94	104	1940	102	96	100	1939	3860	3595	3638	1940	989	1059	938	1939	3703	3502	3700
1941	4034	4066	3046	1940	129	94	104	1941	102	96	100	1940	3864	3598	3649	1941	989	1057	934	1940	3694	3506	3712
1942	3996	4036	3012	1941	130	96	105	1942	101	95	98	1941	3898	3624	3684	1942	978	1049	931	1941	3728	3541	3739
1943	3971	3988	3007	1942	130	96	105	1943	101	92	98	1942	3893	3624	3686	1943	969	1040	916	1942	3729	3536	3731
1944	4020	4034	3037	1943	130	96	105	1944	103	92	101	1943	3911	3634	3699	1944	983	1058	922	1943	3743	3545	3736
1945	4020	4050	3044	1944	130	96	105	1945	104	92	101	1944	3938	3655	3716	1945	982	1055	923	1944	3759	3567	3754
1946	3997	4027	3026	1945	128	93	104	1946	104	92	101	1945	3867	3594	3653	1946	974	1049	916	1945	3693	3507	3690
1947	3959	3984	2994	1946	126	93	103	1947	102	92	100	1946	3846	3578	3627	1947	963	1044	905	1946	3672	3478	3664
1948	4049	4087	3047	1947	126	92	101	1948	102	95	104	1947	3802	3552	3617	1948	984	1065	917	1947	3644	3460	3655
1949	4051	4090	3057	1948	126	91	102	1949	102	95	104	1948	3803	3547	3626	1949	985	1066	917	1948	3647	3463	3659
1950	4121	4144	3117	1949	127	92	103	1950	103	98	105	1949	3878	3621	3699	1950	1006	1088	945	1949	3695	3517	3738
1951	4117	4139	3115	1950	127	92	103	1951	102	98	105	1950	3853	3606	3680	1951	1000	1087	946	1950	3670	3490	3723
1952	4122	4141	3121	1951	127	92	103	1952	103	98	105	1951	3853	3607	3677	1952	1001	1086	956	1951	3671	3497	3718
1953	4111	4126	3121	1952	127	93	105	1953	103	99	104	1952	3872	3637	3708	1953	1004	1074	957	1952	3714	3511	3750
1954	4111	4128	3121	1953	127	94	106	1954	103	99	104	1953	3908	3669	3733	1954	1005	1073	957	1953	3722	3543	3782
1955	4108	4130	3130	1954	130	94	106	1955	103	99	104	1954	3933	3696	3746	1955	1007	1073	960	1954	3736	3566	3797
1956	4122	4146	3134	1955	130	95	106	1956	103	100	104	1955	3970	3724	3776	1956	1011	1077	959	1955	3774	3605	3834
1957	4027	4053	3067	1956	129	95	106	1957	99	99	103	1956	4002	3776	3808	1957	980	1040	933	1956	3831	3656	3888
1958	4041	4060	3074	1957	129	95	107	1958	99	99	103	1957	4005	3793	3811	1958	981	1043	937	1957	3839	3665	3898
1959	4041	4065	3077	1958	129	95	109	1959	99	99	103	1958	4014	3798	3822	1959	979	1044	936	1958	3840	3679	3902
1960	4035	4056	3077	1959	129	95	109	1960	99	99	103	1959	4015	3800	3822	1960	979	1043	933	1959	3842	3680	3902
1961	4067	4075	3090	1960	131	95	112	1961	99	99	104	1960	4049	3839	3853	1961	983	1058	936	1960	3879	3710	3935
1962	4045	4043	3075	1961	131	95	112	1962	100	100	104	1961	4052	3841	3860	1962	978	1052	930	1961	3885	3711	3939
1963	4154	4136	3167	1962	131	95	111	1963	102	107	108	1962	4038	3823	3841	1963	995	1081	954	1962	3858	3691	3923
1964	4145	4125	3161	1963	131	96	111	1964	102	107	108	1963	4070	3846	3885	1964	992	1079	951	1963	3899	3706	3954
1965	4164	4123	3181	1964	130	96	110	1965	103	107	108	1964	4053	3840	3869	1965	996	1087	953	1964	3882	3709	3947
1966	4186	4140	3198	1965	129	96	110	1966	104	108	109	1965	3994	3773	3804	1966	1001	1093	962	1965	3814	3647	3886
1967	4135	4079	3174	1966	127	96	110	1967	102	107	107	1966	3982	3770	3797	1967	977	1085	951	1966	3808	3643	3882
1968	4135	4078	3174	1967	128	96	110	1968	100	107	107	1967	3979	3772	3799	1968	976	1087	951	1967	3810	3642	3878
1969	4097	4050	3149	1968	128	96	112	1969	101	108	107	1968	3995	3801	3817	1969	974	1089	943	1968	3820	3664	3902
1970	4073	4040	3133	1969	128	96	112	1970	101	108	107	1969	4025	3826	3855	1970	970	1094	939	1969	3849	3674	3932
1971	4051	4030	3125	1970	128	96	112	1971	102	108	107	1970	4034	3821	3863	1971	964	1094	937	1970	3852	3677	3937
1972	3960	3922	3066	1971	131	100	112	1972	98	106	107	1971	4114	3909	3942	1972	934	1068	917	1971	3924	3749	4022
1973	3939	3901	3060	1972	130	98	108	1973	98	106	107	1972	4105	3923	3932	1973	930	1066	914	1972	3922	3761	4021
1974	3910	3855	3036	1973	131	98	108	1974	97	106	107	1973	4163	3972	3980	1974	923	1056	900	1973	3973	3813	4089
1975	3884	3809	2997	1974	132	101	108	1975	100	104	104	1974	4237	4021	4035	1975	923	1033	870	1974	4030	3887	4158
1976	3897	3821	3002	1975	132	101	108	1976	100	104	104	1975	4233	4023	4040	1976	917	1034	871	1975	4032	3886	4160
1977	3998	3930	3092	1976	134	104	111	1977	105	110	108	1976	4279	4065	4075	1977	943	1053	896	1976	4064	3913	4209
1978	4108	4055	3189	1977	133	104	111	1978	109	112	110	1977	4234	4034	4041	1978	966	1069	923	1977	4024	3872	4174
1979	4101	4053	3183	1978	127	104	107	1979	107	112	110	1978	4131	3928	3947	1979	965	1070	921	1978	3924	3772	4076
1980	4244	4195	3281	1979	127	105	107	1980	111	114	117	1979	4151	3936	3955	1980	997	1105	956	1979	3946	3783	4089
1981	4231	4187	3275	1980	123	103	106	1981	111	112	117	1980	4047	3844	3862	1981	994	1101	956	1980	3837	3682	3981
1982	4184	4145	3233	1981	128	105	124	1982	109	109	115	1981	4261	4050	4058	1982	986	1092	945	1981	4024	3864	4174
1983	4193	4151	3238	1982	128	105	124	1983	109	109	117	1982	4251	4049	4056	1983	987	1093	945	1982	4020	3874	4179
1984	4136	4084	3197	1983	125	104	123	1984	109	105	115	1983	4183	3989	3975	1984	968	1076	926	1983	3954	3799	4110
1985	4164	4109	3205	1984	122	104	122	1985	109	105	115	1984	4141	3950	3940	1985	974	1082	935	1984	3908	3758	4062
1986	4029	3989	3105	1985	122	104	121	1986	105	102	108	1985	4097	3911	3902	1986	929	1046	897	1985	3870	3724	4018
1987	3999	3935	3072	1986	123	105	119	1987	104	102	108	1986	4148	3960	3959	1987	922	1037	893	1986	3926	3785	4087
1988	4035	3960	3086	1987	123	105	119	1988	104	103	109	1987	4158	3975	3973	1988	924	1047	902	1987	3935	3800	4095
1989	3935	3856	3015	1988	123	105	117	1989	100	100	105	1988	4125	3940	3948	1989	897	1015	887	1988	3896	3773	4069
1990	3929	3861	3017	1989	123	105	116	1990	100	100	105	1989	4121	3939	3952	1990	897	1015	885	1989	3896	3762	4068
1991	3930	3862	3017	1990	112	91	106	1991	100	100	106	1990	3882	3725	3738	1991	896	1016	884	1990	3710	3554	3856
1992	3926	3853	3003	1991	115	91	108	1992	99	100	106	1991	3908	3742	3753	1992	893	1011	882	1991	3733	3574	3885
1993	3910	3850	2996	1992	115	91	108	1993	99	101	104	1992	3929	3761	3775	1993	887	1011	877	1992	3742	3591	3907
1994	3880	3835	2985	1993	117	92	108	1994	97	100	105	1993	3971	3798	3813	1994	886	1002	873	1993	3778	3618	3935
1995	3954	3908	3024	1994	117	96	108	1995	100	102	108	1994	3996	3844	3828	1995	898	1019	888	1994	3800	3645	3966
1996	3916	3876	2995	1995	110	94	106	1996	100	102	110	1995	3924	3772	3737	1996	891	1014	879	1995	3717	3561	3876
1997	3894	3845	2975	1996	108	92	106	1997	99	103	110	1996	3876	3734	3680	1997	886	1009	875	1996	3677	3513	3841
[truncated: 41,372 more rows]

## Sheet: 4d
	ARM81mr			ARM81ld
	replicate 1	replicate 2	replicate 3	replicate 1	replicate 2	replicate 3
cipro	169.358	201.578	52.4022	18.9354	22.0185	21.5279
atc	0.40826	0.149535	0.10041	4.3641	5.19651	7.57271
