# Supplementary material for: Small protein modules dictate prophage fates during polylysogeny
Source: Nature. 2023 Jul 26;620(7974):625–33. doi: 10.1038/s41586-023-06376-y (PMC10432266; doi:10.1038/s41586-023-06376-y)
Supplement: Supplementary file 17 — Source Data Extended Data Fig. 1 [file 41586_2023_6376_MOESM17_ESM.xlsx]

## Sheet: Ext1a
Time (min)	1F-97 + H2O			1F-97 + aTc
	replicate 1	replicate 2	replicate 3	replicate 1	replicate 2	replicate 3
20	0.118571	0.115143	0.117429	0.121714	0.116571	0.116143
55	0.147714	0.137	0.141429	0.149286	0.140429	0.138857
90	0.222	0.197571	0.208429	0.225571	0.205571	0.202857
125	0.377857	0.341429	0.362286	0.390143	0.355571	0.351286
160	0.522429	0.495143	0.516	0.546429	0.511286	0.513
195	0.610857	0.604857	0.620571	0.645857	0.621	0.630571
230	0.659571	0.669143	0.682714	0.704429	0.682857	0.698857
265	0.691714	0.709286	0.722857	0.744857	0.725	0.752143
300	0.739857	0.745143	0.760857	0.786286	0.766143	0.788
335	0.776286	0.778143	0.793571	0.818	0.796143	0.819143
370	0.815	0.819714	0.832286	0.853571	0.834143	0.852571
405	0.861857	0.854143	0.869429	0.895286	0.878143	0.892429
440	0.916	0.898857	0.913286	0.946	0.926286	0.941714
475	0.979571	0.965571	0.967286	1.00229	0.983429	1.00271
510	1.05529	1.01171	1.02429	1.05643	1.03	1.04371
545	1.09829	1.047	1.06443	1.09257	1.071	1.08357
580	1.13657	1.07943	1.09843	1.12857	1.10943	1.116
615	1.16643	1.11529	1.12829	1.16114	1.14229	1.14129
650	1.19443	1.14514	1.15857	1.18743	1.16857	1.16714
685	1.22129	1.17214	1.18014	1.209	1.19386	1.18186
720	1.24286	1.193	1.20557	1.23143	1.21643	1.20386
755	1.25786	1.21371	1.22986	1.25071	1.23757	1.22557
790	1.26714	1.22743	1.24329	1.26543	1.25214	1.24229
825	1.27471	1.24243	1.257	1.27857	1.26371	1.256
860	1.28071	1.249	1.26243	1.284	1.26814	1.261
895	1.28314	1.25443	1.26557	1.28643	1.27129	1.26157
930	1.28914	1.25743	1.26714	1.28457	1.27157	1.26529
965	1.281	1.25386	1.26629	1.28243	1.26571	1.25986
1000	1.27343	1.24129	1.25729	1.27357	1.25443	1.25014
1035	1.26729	1.234	1.24543	1.26286	1.244	1.24257
1070	1.26143	1.22729	1.23643	1.253	1.23529	1.23629
1105	1.26186	1.21857	1.22429	1.24129	1.22443	1.22657
1140	1.25814	1.209	1.21571	1.22771	1.21643	1.21757
1175	1.25143	1.203	1.20629	1.21729	1.208	1.21329
1210	1.243	1.19871	1.19914	1.21043	1.20586	1.21743
1245	1.23186	1.19843	1.19814	1.20943	1.207	1.22143
1280	1.22729	1.19686	1.19971	1.213	1.21	1.229
1315	1.22957	1.19214	1.19957	1.21543	1.21114	1.23657
1350	1.23529	1.194	1.204	1.21957	1.21614	1.24614
1385	1.24686	1.2	1.21171	1.22586	1.22271	1.25629
1420	1.25929	1.21014	1.22114	1.23443	1.23457	1.27186

## Sheet: Ext1b
Time (min)	E. coli -aTc			E. coli +aTc			V. para -aTc			V. para +aTc			V. cholerae -aTc			V. cholerae +aTc
	replicate 1	replicate 2	replicate 3	replicate 1	replicate 2	replicate 3	replicate 1	replicate 2	replicate 3	replicate 1	replicate 2	replicate 3	replicate 1	replicate 2	replicate 3	replicate 1	replicate 2	replicate 3
20	0.108	0.105	0.107571	0.141857	0.107429	0.119571	0.117286	0.109714	0.105	0.105286	0.107714	0.106143	0.120093	0.122721	0.121736	0.121571	0.1334	0.17595
55	0.111	0.109143	0.110429	0.133429	0.111	0.119	0.117	0.116286	0.114571	0.112143	0.114429	0.112429	0.129293	0.1311	0.130607	0.131921	0.135864	0.161986
90	0.120429	0.115429	0.118286	0.136571	0.120857	0.126714	0.132	0.136714	0.138857	0.131	0.137286	0.133	0.153607	0.153607	0.156564	0.157386	0.166257	0.179893
125	0.139857	0.128857	0.133857	0.150286	0.144429	0.143857	0.158714	0.175429	0.183429	0.162857	0.179857	0.169571	0.199936	0.192543	0.202729	0.203714	0.2277	0.228357
160	0.176571	0.154143	0.163571	0.176571	0.188286	0.177714	0.206	0.237	0.250429	0.223429	0.247	0.227429	0.273207	0.257271	0.270579	0.275343	0.317729	0.308857
195	0.234571	0.2	0.215429	0.224571	0.253571	0.232714	0.266571	0.314429	0.328714	0.300857	0.323429	0.291286	0.354036	0.328736	0.336786	0.359129	0.423529	0.405621
230	0.310286	0.266571	0.284286	0.287286	0.330429	0.304857	0.336571	0.412571	0.431571	0.399857	0.423286	0.372714	0.4577	0.41745	0.415314	0.461807	0.547564	0.522757
265	0.383714	0.347429	0.357857	0.348286	0.399857	0.379857	0.419	0.519857	0.537571	0.512429	0.541857	0.482714	0.597343	0.5451	0.526371	0.587157	0.65895	0.630693
300	0.443143	0.417429	0.419429	0.398	0.446429	0.439	0.501429	0.596714	0.615429	0.597857	0.630857	0.584571	0.717929	0.671929	0.646957	0.688029	0.730414	0.706757
335	0.480571	0.471286	0.457429	0.433714	0.485857	0.468571	0.564714	0.647857	0.672143	0.662857	0.691857	0.653714	0.800564	0.761464	0.73945	0.756536	0.782164	0.764257
370	0.512857	0.515143	0.499571	0.476286	0.538714	0.507429	0.608857	0.688857	0.713286	0.711714	0.735571	0.703143	0.858229	0.825536	0.804671	0.8027	0.822086	0.7958
405	0.577857	0.569857	0.568429	0.546571	0.627	0.577429	0.646143	0.721571	0.739714	0.745	0.767143	0.740857	0.896014	0.871536	0.856586	0.83835	0.853136	0.835721
440	0.632143	0.651	0.637571	0.641571	0.718143	0.691429	0.674286	0.751286	0.770143	0.774571	0.792143	0.768286	0.9292	0.909486	0.897164	0.869893	0.882379	0.86365
475	0.712857	0.723286	0.725571	0.731429	0.820429	0.802429	0.697714	0.778429	0.794571	0.805143	0.817	0.792857	0.958607	0.935607	0.9246	0.897821	0.912607	0.906529
510	0.772	0.814714	0.819286	0.829	0.914286	0.927286	0.734143	0.797	0.812143	0.827857	0.832429	0.806286	0.971914	0.948586	0.9315	0.916221	0.933636	0.926571
545	0.817714	0.905143	0.912429	0.909857	1.00114	1.03157	0.763286	0.813286	0.831	0.845571	0.846571	0.816286	0.978321	0.949736	0.941686	0.931993	0.953843	0.945464
580	0.858571	0.990286	0.989571	0.971286	1.07643	1.11471	0.782	0.831429	0.849429	0.864143	0.865429	0.824857	0.982593	0.960743	0.957621	0.947929	0.967479	0.956636
615	0.885571	1.064	1.04143	1.01314	1.11186	1.17814	0.800286	0.848857	0.867286	0.881857	0.882	0.835714	0.992286	0.982429	0.974543	0.961729	0.984236	0.967807
650	0.925	1.12443	1.07729	1.072	1.133	1.22686	0.821571	0.865	0.883	0.898143	0.899	0.841429	1.00132	0.999186	0.994093	0.97635	1.00198	0.990971
685	0.946429	1.16729	1.10643	1.09557	1.15643	1.27143	0.837571	0.880429	0.898714	0.914714	0.912714	0.847	1.012	1.00674	1.02219	0.989657	1.01709	1.00494
720	0.983429	1.21014	1.12371	1.12729	1.16771	1.31843	0.857286	0.894857	0.912714	0.929429	0.925	0.857714	1.02087	1.02087	1.05209	1.00099	1.02777	1.0166
755	1.00814	1.24643	1.13486	1.138	1.17657	1.35757	0.874429	0.907571	0.924	0.942286	0.938143	0.867714	1.02925	1.03911	1.07919	1.01134	1.03894	1.02974
790	1.02957	1.28929	1.14114	1.14771	1.17871	1.37671	0.886571	0.921286	0.936429	0.953857	0.949	0.875714	1.03796	1.05784	1.10203	1.02071	1.04666	1.0396
825	1.043	1.31414	1.14114	1.15886	1.17629	1.38629	0.903286	0.931429	0.947	0.964429	0.959429	0.888286	1.04042	1.07607	1.12289	1.02859	1.05307	1.05685
860	1.04171	1.33086	1.13829	1.16029	1.17229	1.39143	0.913429	0.941143	0.955143	0.973857	0.969429	0.899143	1.05126	1.09349	1.14294	1.03615	1.05471	1.06572
895	1.03286	1.341	1.13314	1.15571	1.17243	1.39071	0.928	0.949286	0.963429	0.982	0.978429	0.908857	1.05833	1.10827	1.16117	1.03976	1.05685	1.07213
930	1.04	1.34243	1.11771	1.14614	1.17543	1.38743	0.938143	0.956	0.970714	0.989571	0.986857	0.920429	1.06523	1.12158	1.17941	1.04699	1.05751	1.07525
965	1.03057	1.34014	1.099	1.13671	1.17529	1.38057	0.946286	0.962286	0.976714	0.996857	0.993857	0.933857	1.07196	1.13439	1.1937	1.05439	1.05997	1.07854
1000	1.02257	1.33886	1.07429	1.133	1.17671	1.37043	0.953714	0.966714	0.984143	1.00214	1.00014	0.945286	1.08659	1.14458	1.20635	1.06079	1.06474	1.08576
1035	1.02229	1.32814	1.06771	1.132	1.182	1.35986	0.964	0.971429	0.989714	1.00871	1.00543	0.954143	1.0971	1.15476	1.21999	1.06638	1.06654	1.08642
1070	1.02457	1.32171	1.06486	1.131	1.18514	1.34743	0.967286	0.976714	0.992571	1.01457	1.01171	0.963714	1.10646	1.16577	1.23247	1.07081	1.07016	1.08971
1105	1.02843	1.31829	1.06629	1.13071	1.18814	1.33614	0.979714	0.981286	0.997714	1.01986	1.01657	0.972714	1.1109	1.17431	1.24134	1.07558	1.07229	1.08856
1140	1.03429	1.30957	1.06457	1.13443	1.19871	1.32729	0.985429	0.984	1.00086	1.02486	1.02129	0.979714	1.11369	1.17957	1.24874	1.08199	1.06917	1.07591

## Sheet: Ext1c
Time (min)	1F-97 +hyposmORF63			1F-97 +smORF72
	replicate 1	replicate 2	replicate 3	replicate 1	replicate 2	replicate 3
20	0.276429	0.207714	0.353	0.262714	0.204286	0.344143
55	0.363857	0.288286	0.423571	0.312714	0.265857	0.406429
90	0.455	0.366714	0.499857	0.299286	0.262571	0.409
125	0.520143	0.423857	0.576	0.264857	0.200571	0.360571
160	0.571571	0.463429	0.638429	0.228143	0.164714	0.304714
195	0.615286	0.498571	0.677857	0.199571	0.140571	0.266714
230	0.638143	0.541286	0.707429	0.186286	0.134714	0.249571
265	0.671286	0.572286	0.732286	0.181857	0.132857	0.238
300	0.710857	0.606	0.758571	0.177571	0.132143	0.230143
335	0.735571	0.644857	0.778143	0.174714	0.132	0.225
370	0.749571	0.686286	0.797571	0.172	0.131857	0.220286
405	0.767571	0.728143	0.825714	0.169286	0.131143	0.215714
440	0.787714	0.751143	0.853143	0.166286	0.130571	0.212286
475	0.814571	0.770571	0.884143	0.164286	0.129857	0.209857
510	0.841	0.799	0.911714	0.162143	0.129	0.207714
545	0.863429	0.831857	0.933571	0.160429	0.128	0.206143
580	0.886143	0.857571	0.954714	0.158857	0.127286	0.204571
615	0.917714	0.884143	0.960286	0.157143	0.126571	0.202571
650	0.938571	0.905143	0.977857	0.155429	0.125857	0.199857
685	0.959286	0.926429	0.992857	0.154286	0.125143	0.197429
720	0.984429	0.947714	1.00657	0.153143	0.124571	0.195143
755	0.989571	0.968429	1.02271	0.151714	0.124	0.192571
790	0.993571	0.995	1.03171	0.151	0.123857	0.190143
825	1.01	1.013	1.03557	0.15	0.123857	0.187857
860	1.02571	1.022	1.04214	0.15	0.124	0.185857
895	1.03614	1.03543	1.05214	0.15	0.124714	0.184143
930	1.04929	1.04857	1.05814	0.148857	0.125	0.182143
965	1.06071	1.06214	1.06429	0.148	0.125	0.179714
1000	1.06843	1.06943	1.067	0.147857	0.125143	0.178286
1035	1.076	1.07943	1.07057	0.147286	0.125857	0.176571
1070	1.08257	1.08971	1.07557	0.147	0.126857	0.174857
1105	1.08843	1.09586	1.08229	0.147	0.128429	0.173429
1140	1.09757	1.10043	1.08771	0.147	0.129714	0.172429

## Sheet: Ext1d
water			SOS
replicate 1	replicate 2	replicate 3	replicate 1	replicate 2	replicate 3
1.04	1.67	0.91	1.7	2.2	0.45

## Sheet: Ext1e
smORF			SOS
replicate 1	replicate 2	replicate 3	replicate 1	replicate 2	replicate 3
601.67	586.76	378.84	6.43	31.57	0.25

## Sheet: Ext1f
	EV	cI72
replicate 1	4280877	10768.5
replicate 2	3178267	8054
replicate 3	4641463	8627.8

## Sheet: Ext1h
0 min			90 min
replicate 1	replicate 2	replicate 3	replicate 1	replicate 2	replicate 3
1	1.007	0.917	5.892	8.234	7.641
