# Supplementary material for: Small protein modules dictate prophage fates during polylysogeny
Source: Nature. 2023 Jul 26;620(7974):625–33. doi: 10.1038/s41586-023-06376-y (PMC10432266; doi:10.1038/s41586-023-06376-y)
Supplement: Supplementary file 18 — Source Data Extended Data Fig. 2 [file 41586_2023_6376_MOESM18_ESM.xlsx]

## Sheet: Ext2a
	water	DMSO	library
5-Fluorocytosine			350.896
Dodecyltrimethyl ammonium bromide			267.156
		404.689
3-Amino-1,2,4-Triazole			395.203
Disulphiram			375.299
Capreomycin			356.06
Acriflavine			230.074
Oxytetracycline			144.24
5-Fluorouracil			376.45
L-Aspartic acid bhydroxamate			328.948
Sodium Orthovanadate			262.153
Ala-Glu			393.707
chloride			230.845
Sodium Selenite			262.272
2-Phenylphenol			312.793
Cisplatin			351.611
L-Aspartic acid bhydroxamate			318.485
Thioridazine			320.418
Berberine			343.701
Hypoxanthine			227.58
Lincomycin			192.708
Nalidixic acid			247.354
Pentachlorophenol			284.111
Geldanamycin			259.224
Asp-Trp			265.644
Ketoprofen			300.075
Sodium orthovanadate			252.952
Cisplatin			215.519
2,4-Dintrophenol			217.137
Miconazole Nitrate			241.904
Hydroxylamine			306.167
Dithiophosphate			305.511
D-Serine			333.445
Ruthenium red			337.734
Nitrate			276.079
Chelerythrine			379.094
Malic acid			256.062
Lithium chloride			302.49
Ile-Ser			198.241
Sulfathiazole			308.485
Putrescine			281.705
Ofloxacin			144.836
Sodium cyanate			360.212
Doxycycline			377.942
Pentamidine Isethionate			314.49
D-Aspartic Acid			327.966
D,L-Serine hydroxamate			260.506
Ruthenium red			280.453
Ceftizoxime			336.766
D,L-Lipoamide			343.841
Phospho-Glycolic Acid			325.132
Iodoacetate			331.338
Gly-Glu			257.897
Glycine hydroxamate			329.332
Magnesium chloride			224.405
Apramycin Sulfate			326.246
		383.354
(-)Shikimic Acid			293.445
Fidaxomicin			281.765
Alexidine			276.189
		467.193
Gln-Gln			373.519
Thiamphenicol			286.664
Erythromycin			175.112
Promethazine			247.835
Sodium arsenate			270.44
Lomefloxacin			217.608
Sodium dichromate			354.307
3-Amino-1,2,4-Triazole			250.885
Phenylarsine oxide			369.779
Ferric chloride			352.159
Amitriptyline			329.858
		457.504
Bleomycin			335.958
Diamide			354.267
6-Phospho-Gluconic Acid			253.029
Isoniazid			276.175
Benzethonium Chloride			300.712
L-Homoserine			283.262
His-Leu			276.706
Proflavine			331.75
Phosphoenol Pyruvate			210.619
Manganese(II) chloride			265.144
Asp-Val			293.964
Phleomycin			293.57
Pyrrolo-Quinoline			245.723
Asp-Leu			223.733
Diamide			172.791
Potassium Chromate			407.54
Cadmium Chloride hydrate			325.888
Alloxan			307.771
Benzethonium chloride			312.524
9-Aminoacridine			316.26
D-Glutamic Acid			345.487
2’-Deoxy Adenosine			391.933
Sodium metasilicate			333.144
Thiamphenicol			272.261
D,L-Ethionine			177.215
Potassium Chromate			271.793
Sulfanilamide			208.408
Sodium Arsenite			265.695
Oxolinic acid			433.597
Amoxicillin			290.514
Sodium salicylate			234.84
Cinnamic acid			218.645
Tetracycline			303.737
Gly-Ala			223.837
Sodium dichromate			276.739
Chelerythrine			351.732
	400.491
Fusaric acid			281.974
Sodium metavanadate			275.611
4-Aminopyridine			293.829
Uric Acid			255.133
Chlorpromazine			276.495
Benzamidine			325.514
L-Cysteine			291.543
Compound 48/80			260.281
Triclosan			277.748
Dequalinium Chloride			290.523
Ticarcillin/calvunate			287.679
Magnesium chloride			270.304
Arg-Val			153.061
Cloxacillin			249.928
FCCP			370.212
EDTA			253.772
Zaragozic acid A			301.056
Tamoxifen			310.699
			283.473
Lauryl sulfobetaine			315.274
Compound 48/80			322.086
Methyltrioctylammonium chloride			312.073
Adenosine-5’-monophosphate			382.589
Potassium tellurite			252.817
Oxolinic acid			316.135
Caffeine			360.103
4-Hydroxycoumarin			297.101
		364.876
Oxolinic acid			302.796
Captan			372.769
Butyric Acid			323.101
Carbenicillin			246.767
Zinc chloride			255.428
Urea hydrogen peroxide			236.653
Benzamidine			378.884
Cobalt(II) Chloride hexahydrate			302.401
Clofazimine			215.655
Hydroxylamine			353.395
D,L-α-Amino-N-Butyric Acid			302.559
Pridinol			383.213
Ibuprofen			425.661
L-Aspartic-β- hydroxamate			292.218
Spectinomycin			213.589
Sodium Cyanate			246.053
EDTA			287.188
Myclobutanil			298.85
		166.074
Sulfanilamide			240.199
Mafenide			280.443
L-Tyrosine			268.918
His-Lys			216.982
Thiamine Pyrophosphate			194.814
Cyano-Cobalamine			380.983
Methicillin			289.58
L-Proline			224.991
3, 4-Dimethoxybenzyl alcohol			365.059
Nystatin			162.375
Hygromycin B			322.018
Cefoperazone			273.322
Sodium Thiosulfate			223.943
Sodium salicylate			308.025
1,2,4-			295.417
O-Phospho-L-Serine			354.469
Kanamycin Monosulfate			298.983
E10 Uracil			403.37
Cupric Chloride Dihydrate			306.31
Tigecycline			290.639
Tolylfluanid			283.771
Ile-Val			290.088
Furazolidone			284.279
D,L-Mevalonic Acid			289.098
Glycine hydroxamate			299.957
Dequalinium Chloride			342.778
D-3-Phospho-Glyceric Acid			304.807
D-Serine			295.591
Tinidazole			302.293
Capreomycin			350.606
Polymyxin B			286.992
D-Glucosamine-6-Phosphate			346.07
Sulfadimethoxine			360.733
		277.937
Blasticidin S			320.517
Polymyxin B			295.629
Demeclocycline			211.498
Rifampicin			362.359
Chromium chloride			350.348
Riboflavin			254.451
Isoniazid			323.285
Miconazole Nitrate			338.301
		339.827
Zaragozic acid A			275.008
Dihydrostreptomycin			261.905
Cephalexin			286.335
Sulfadiazine			301.719
Nickel chloride			294.945
Boric Acid			373.587
3, 4-Dimethoxybenzyl alcohol			266.204
Niaproof			277.449
Coumarin			238.737
Cysteamine-S- Phosphate			256.93
His-Ser			272.332
D,L-Propranolol			303.3
Cobalt chloride			285.626
Sodium metavanadate			204.816
L-Lysine			306.767
D-Biotin			220.547
β-Chloro-L-alanine hydrochloride			315.834
Methyl viologen			307.858
Dichlofluanid			278.684
hydroxamate			256.004
Leu-Gly			244.646
Sisomicin			378.593
Tetrazolium Violet			362.612
Clarithromycin			270.637
		353.508
Nalidixic acid			226.661
		330.66
		230.889
D,L-Lactamide			228.708
Tinidazole			258.944
Neomycin			215.856
Hygromycin B			200.307
Chlorpromazine			307
3-Amino-1,2,4-Triazole			316.371
Colistin			280.173
Gly-Met			394.918
Spiramycin			260.761
Arg-Phe			353.121
Asp-Phe			235.499
2, 2'-Dipyridyl			289.483
EDTA			331.435
Sodium m-periodate			376.174
4-Aminopyridine			265.36
Hygromycin B			338.545
Potassium chromate			281.704
Potassium chromate			272.346
Neomycin			260.951
His-Pro			321.423
DL-Methionine hydroxamate			348.563
Aminacrine			223.917
Palladium(II) Chloride			242.109
Amitriptyline			322.018
Cloxacillin			307.72
Apramycin Sulfate			244.834
Sodium metavanadate			304.942
Guanidine hydrochloride			359.331
5-Chloro-7-iodo- 8-hydroxyquinoline			435.151
2-Deoxy-D-Glucose-6-Phosphate			228.515
Vancomycin			321.5
Cefadroxil			259.389
Hexachlorophene			232.465
Thiosalicylic acid			264.344
Sodium Fluoride			290.077
		265.747
Cephalothin			296.604
Poly-L-lysine hydrochloride			275.912
Guanine			314.743
Chlortetracycline hydrochloride			317.613
D-Serine			313.734
Pentamidine Isethionate			287.133
Captan			276.299
Protamine sulfate			379.61
Sodium tungstate			275.266
Amitriptyline			258.438
Spiramycin			273.569
Apramycin			336.887
Josamycin			293.091
D-Glutamic Acid			241.773
Lomefloxacin			308.954
Streptomycin			238.617
Proflavine			228.261
Azlocillin			240.517
5-Chloro-7-iodo- 8-hydroxyquinoline			328.739
5-Fluorouracil			255.055
Ferric chloride			277.381
Domiphen bromide			392.126
L-Glutamic acid ghydroxamate			350.613
Semicarbazide			269.863
Copper(II) sulfate			366.905
Cupric chloride			179.766
L-Leucine			214.122
Domiphen bromide			295.328
Spectinomycin			316.68
Dodecyltrimethyl ammonium bromide			283.105
Arg-Arg			325.378
5-Azacytidine			217.501
Erythromycin			312.183
Tobramycin			275.572
Cupric Chloride Dihydrate			266.455
EDTA			289.639
DL-Methionine hydroxamate			318.936
CCCP			281.313
Chloroquine			348.04
Amoxicillin			354.905
Lomefloxacin			262.088
Ala-Thr			253.513
Fumaric acid			294.929
5-Fluoroorotic acid			347.803
Pridinol			267.085
Thiosulfate			254.559
Dodecyltrimethyl ammonium bromide			364.09
Lawsone			267.906
Chlortetracycline			289.941
Coumarin			238.015
Aluminum sulfate			231.076
Zinc chloride			281.286
EGTA			320.797
Ciprofloxacin			334.546
L-Threonine			295.983
Tolylfluanid			302.145
Amoxicillin			260.166
Tinidazole			300.587
Antimony (III) chloride			289.176
		277.937
Glu-Ser			359.312
Fluorodeoxyuridi			319.921
3, 4-Dimethoxybenzyl alcohol			299.806
Thialysine			197.478
		214.376
		246.381
Ceftriaxone			279.138
Glycine			283.21
Amitriptyline hydrochloride			254.343
Lauryl sulfobetaine			288.311
Meropenem			280.924
Chloroxylenol			315.137
Dequalinium Chloride			198.734
Chloroalanine hydrochloride			245.45
Sodium Cyanate			288.085
Diamide			247.346
Trifluorothymidin			390.353
Guanidine hydrochloride			285.646
Sodium caprylate			363.966
5,7-Dichloro- 8- hydroxyquinaldine			323.897
Ala-His			266.31
Cefmetazole			299.574
(Guanazole)			350.594
		223.164
Inosine			270.091
FCCP			215.561
L-Alanine			233.024
Sodium Arsenite			267.877
Cephalothin			323.425
Chlorpromazine			363.465
Cefazolin			329.83
Myclobutanil			302.147
4-Nitroquinoline-N-Oxide			273.271
Cefamandole nafate			305.163
Hypophosphite			313.366
Fluconazole			241.896
Ceftriaxone			296.387
Poly-L-lysine hydrochloride			264.241
Chlorpromazine hydrochloride			313.38
1,10- Phenanthroline			351.541
		412.806
1-Chloro -2,4- dinitrobenzene			370.065
Ala-Glu			283.539
Daptomycin			419.076
Ala-Ser			217.333
Aminacrine			259.395
Polymyxin B			260.719
Hydroxyurea			233.934
Methyltrioctylammonium chloride			285.82
Dodecyltrimethyl ammonium bromide			278.139
		358.803
		323.135
Chromium(III) Chloride hexahydrate			268.606
8-Hydroxyquinoline			322.643
Cetylpyridinium chloride			197.896
Protamine sulfate			227.138
Glycine			279.569
5-Nitro-2-furaldehyde semicarbazone			196.016
Thymidine 3’,5’- cyclic monophosphate			344.191
Propiconazole			200.306
Arg-Gln			236.539
Thallium (I) acetate			346.789
Harmane			273.036
		221.117
Chloroalanine hydrochloride			329.94
Acetamide			346.632
Glutathione (reduced form)			302.982
Cobalt chloride			303.921
Potassium tellurite			364.367
2,2`-Dipyridyl			371.914
Norfloxacin			308.337
Spermidine			275.101
Asn-Val			263.939
Sodium nitrite			248.412
Triclosan			297.341
Cadmium chloride			263.876
Sodium m-arsenite			315.309
Benzethonium Chloride			249.513
	333.473
Sodium arsenate			229.188
Sodium Cyanide			271.654
Niaproof			313.647
Rolitetracycline			267.679
Sodium azide			375.612
Trifluoperazine			303.317
Chromium(III) Chloride hexahydrate			269.75
D-Mannose-1- Phosphate			218.735
Sodium salicylate			287.367
D-Cycloserine			376.731
		375.772
ß-Glycerol Phosphate			297.172
Chlorhexidine			319.846
Chlortetracycline hydrochloride			313.751
Malic acid			351.041
Azithromycin			315.004
D-Serine			329.44
Trifluoperazine			241.786
Hydroxyurea			281.843
5-Nitro-2-furaldehyde semicarbazone			268.243
Cefazolin			284.361
Guanosine			244.704
Rifaximin			315.787
Sulfathiazole			382.926
Semicarbazide			144.099
Captan			359.474
Nadifloxacin			343.472
Oxacillin			243.587
Procaine			343.8
Cinoxacin			187.888
Palladium(II) Chloride			281.062
Gallic acid			299.18
Asp-Lys			257.51
Plumbagin			281.705
Chloramphenicol			334.478
Chlorhexidine			232.342
		193.968
Ala-Gly			215.64
Lidocaine			277.029
Cobalt(II) Chloride hexahydrate			153.608
Fusidic acid			258.6
N-Acetyl-D,L-Methionine			219.406
Dodecyltrimethyl ammonium bromide			218.529
Sulfamethazine			390.196
Paromomycin			314.376
Chlorambucil			213.738
Tannic acid			298.641
Penicillin G			252.351
L-Aspartic-β- hydroxamate			229.266
Disulphiram			224.495
Ala-Arg			374.464
Ile-Met			210.722
FCCP			307.157
Ibuprofen			360.023
3,5-Diamino-1,2,4-(Guanazole)			330.429
Guanidine hydrochloride			253.766
1,10- Phenanthroline			236.711
		343.782
Domiphen bromide			315.907
Chlortetracycline hydrochloride			308.824
L-Cysteinyl-Glycine			200.742
Sodium Thiosulfate			237.632
		429.718
Lithium chloride			276.195
Nalidixic acid			317.242
Cadmium Chloride hydrate			346.612
Glu-Gly			342.419
Cefazolin			342.56
Rolitetracycline			361.727
Polymyxin B			311.373
Aluminum sulfate			300.532
Chromium(III) Chloride hexahydrate			301.903
Cetylpyridinium chloride			317.297
Ceftazidime			275.484
Met-Ala			372.916
L-Serine			274.722
Hydroxypyridine-2-thione			307.931
Magnesium chloride			332.373
4-Nitroquinoline-N-Oxide			275.397
Azlocillin			336.031
Guanidine hydrochloride			423.048
Glu-Val			350.962
Caffeine			242.52
(5) 4-Amino Imidazole-4(5)- Carboxamide			256.448
Thymidine			303.216
Glycine			206.777
Sodium tungstate			323.141
Triclosan			230.096
Compound 48/80			326.684
Sulfanilamide			369.425
Cytidine-2- monophosphate			341.308
Ornidazole			246.921
Kanamycin Monosulfate			341.529
Cefsulodin			335.184
Inosine			297.555
Sulfadiazine			247.541
Chelerythrine			265.021
Capreomycin			300.518
Pipemidic Acid			291.004
5,7-Dichloro- 8- hydroxyquinaldine			257.953
Hygromycin B			275.326
Nystatin			427.964
Erythromycin			259.265
Alexidine			258.006
Ceftibuten			226.794
Caprylic Acid			268.491
Rifamycin SV			371.702
Sodium Nitrite			279.027
		343.671
Dequalinium chloride			300.395
		358.518
Chloramphenicol			288.925
Glycine hydroxamate			252.797
Sulfamethazine			161.306
Carbenicillin			240.614
Niaproof			247.881
Ammonium Sulfate			302.156
Cefoxitin			262.62
1-Hydroxypyridine thione			278.419
L-Cysteine Sulfinic Acid			311.274
Phosphocreatine			370.904
D,L-Propranolol			326.048
Ethionamide			263.125
Thioglycerol			200.451
Uridine			394.397
L-Aspartic-β- hydroxamate			216.47
Sodium nitrite			256.688
ß-Nicotinamide Adenine Dinucleotide			330.813
Orphenadrine			338.366
Cupric chloride			259.06
Nitrofurantoin			268
D-Cycloserine			230.722
Cupric chloride			275.456
Aztreonam			354.121
Polymyxin B			253.336
D-Galactosamine			330.003
Promethazine			270.867
Crystal violet			354.203
		308.967
Pentachlorophenol			403.256
Lomefloxacin			228.479
Benzethonium Chloride			316.295
L-Glutamic-ghydroxamate			177.686
Methyl viologen			309.646
Cytosine-1-beta-D-arabinofuranoside			328.614
Myclobutanil			239.092
L-Glutamic acid ghydroxamate			350.002
5-Chloro-7-iodo- 8-hydroxyquinoline			251.797
CCCP			248.05
Hydroxyurea			307.257
Benzethonium chloride			249.485
L-Arginine hydroxamate			249.242
Cisplatin			272.207
D-Glucose-1-Phosphate			273.018
Ciprofloxacin			252.468
Cytosine			354.223
Nafcillin			259.679
Tannic acid			264.356
Malic acid			314.923
Gly-Cys			274.713
Poly-L-lysine			327.888
2,2`-Dipyridyl			408.183
	381.027
Orphenadrine			314.479
Triclosan			250.191
8-Hydroxyquinoline			272.31
Capreomycin			278.228
5-fluoro-5’- deoxyuridine			320.253
Chloroquine			310.378
2, 2'-Dipyridyl			352.63
Thioridazine			348.248
D,L-Serine hydroxamate			261.516
Harmane			301.846
Polymyxin B			236.017
Colistin			248.599
Sodium Azide			279.225
Formamide			251.812
Protamine sulfate			346.55
Fluconazole			290.386
Penimepicycline			265.239
Cadmium Chloride hydrate			406.205
Guanidine hydrochloride			350.368
2-Nitroimidazole			206.266
D,L-α,ε-Diaminopimelic Acid			288.085
Cinoxacin			283.781
Crystal violet			177.127
Uracil			375.488
L-Cysteine			307.023
Succinic acid			296.679
Kanamycin			342.673
Disulphiram			279.443
2,2`-Dipyridyl			273.965
Sodium Arsenite			326.652
Ketoprofen			313.763
Gly-Thr			311.784
		250.516
Furaltadone			339.048
Gly-Tyr			350.493
Chloramphenicol			239.102
Propiconazole			290.128
Cefotaxime			339.844
Miltefosine			311.697
Sodium Pyrophosphate Decahydrate			366.742
Amitriptyline hydrochloride			328.117
5-Fluorouracil			289.587
5-Fluoroorotic acid			333.77
Sulfamethazine			351.844
Ala-Ala			289.727
Enoxacin			280.321
Potassium tellurite			276.561
4-Hydroxycoumarin			207.403
Procaine			319.136
Poly-L-lysine			307.213
Cefotetan			219.65
Oxacillin			274.638
EDTA			223.376
Teicoplanin			261.994
Neomycin			275.426
Spectinomycin			216.448
Methylene Diphosphonic Acid			377.088
Protamine sulfate			291.784
Metronidazole			357.747
Sodium bromate			195.49
Hydroxylamine			203.731
		319.866
L-Citrulline			282.936
Niaproof			289.836
Phenethicillin			244.56
Nickel chloride			317.687
Tamoxifen			286.888
Colistin			142.155
L-Serine			294.913
Lincomycin			336.517
Cinnamic acid			169.328
Oxacillin			280.696
Aluminum sulfate			339.067
2,4-Dintrophenol			277.521
3,5-Dinitrobenzene			371.446
Ile-Arg			236.698
Cefotaxime			283.595
Dequalinium Chloride			308.4
Niaproof			398.233
Rifampin			301.088
		485.686
D,L-Propranolol			297.611
Thallium(I) acetate			266.736
Ethambutol			270.641
Ala-Pro			210.89
Menadione			313.393
Sodium bromate			270.35
Furaltadone			250.434
Dichlofluanid			316.191
Sodium caprylate			352.775
Histamine			300.787
Methyl viologen			229.899
Moxalactam			304.491
Trimethoprim			242.295
Chlorpromazine hydrochloride			195.191
Ala-Gln			251.057
EGTA			395.06
Blasticidin S			381.452
Ornidazole			307.521
Caffeine			326.615
Spermine			331.439
Pipemidic Acid			327.191
Thiamphenicol			292.828
CCCP			265.439
		431.318
Cefoperazone			278.4
Sodium Orthovanadate			277.044
Pyridoxamine			324.147
D-Methionine			270.211
Hydroxylamine hydrochloride			187.595
Blasticidin hydrochloride			264.379
Ampicillin			389.366
Nickel chloride			305.729
Guanidine hydrochloride			243.879
D,L-α-Hydroxy- Butyric Acid			285.343
Ofloxacin			289.386
		237.668
Phenylarsine oxide			344.182
Oxytetracycline			288.837
Thallium (I) acetate			250.75
Guanosine-2’-monophosphate			322.368
Patulin			232.29
Lincomycin			407.614
Sodium Fluoride			266.3
Potassium tellurite			352.842
Sodium Benzoate			276.285
L-Aspartic Acid			362.758
Sulfamethazine			367.339
δ-Amino-N-Valeric Acid			222.148
Phenethicillin			376.611
Chloramphenicol			141.245
Paromomycin			276.128
EDTA			223.988
Glu-Tyr			324.106
Dodine			248.78
EGTA			225.07
Gly-Arg			225.561
N-Amylamine			174.36
Carbenicillin			239.896
Sodium metavanadate			256.372
Ile-Gln			365.524
γ-Amino-N-Butyric Acid			322.283
Oxolinic acid			290.267
Ofloxacin			235.129
Cefotaxime			276.291
Compound 48/80			265.493
Sodium arsenate			312.513
Proflavine			268.054
Sodium Azide			294.449
4-Hydroxycoumarin			266.929
Trifluoperazine			376.99
Hydroxyurea			301.646
Clindamycin			325.795
Hygromycin B			259.354
Trimeta Phosphate			264.306
Ile-Ala			310.289
Nordihydroguaia retic acid			289.507
Tannic acid			297.544
3-Amino-1,2,4-Triazole			279.31
Dalbavancin			222.649
Paromomycin			236.638
Thiourea			306.937
Parabanic Acid			320.836
Gly-Asn			272.393
1,2,4-			279.464
Manganese chloride			331.265
L-Proline			352.806
Isoniazid			265.194
1,2,4-			253.85
Tetrazolium violet			285.021
Sulfisoxazole			237.676
Fusidic acid			215.414
Tetrazolium violet			254.239
Sodium Cyanide			278.946
Pyridoxine			294.901
Furaltadone			334.192
L-Asparagine			374.098
EGTA			310.747
Chloramphenicol			257.935
		349.398
Tetramethylene Sulfone			341.519
Cadmium chloride			377.107
Benzethonium chloride			281.307
Chlorambucil			148.032
Gentamicin			399.497
Sulfamethoxazole			371.6
Uridine-5’- monophosphate			259.682
Choline			310.264
Domiphen bromide			293.109
Umbelliferone			265.344
Tobramycin			276.501
Tinidazole			223.924
Hydroxylamine			275.072
Aluminum sulfate			273.21
D-Asparagine			213.623
chloride			197.015
6-Azauracil			271.485
Sodium Caprylate			323.794
		188.566
Colistin			301.278
L-Proline			242.514
Piperacillin			378.02
Alexidine			193.493
Ala-Lys			360.683
Compound 48/80			350.068
5-fluoro-5’- deoxyuridine			306.089
		310.419
Glycine hydroxamate			257.315
Lauryl sulfobetaine			293.621
Aztreonam			204.92
		371.426
Piperacillin			323.635
lle-Trp			361.786
Hydroxylamine			341.173
Trifluoperazine			316.187
L-Glutamine			246.468
Myricetin			309.266
Rifampicin			305.512
CCCP			368.259
Trifluoperazine			389.582
Thymine			204.837
Trifluorothymidin			314.296
Lidocaine			252.528
4-Hydroxycoumarin			354.808
Succinic acid			272.757
L-Glutamic Acid			274.097
Tartaric acid			246.469
5,7-Dichloro- 8- hydroxyquinaldine			256.65
Gatifloxacin			222.791
Bleomycin			281.502
6-Azauracil			215.23
Oxytetracycline			309.861
Piperacillin/ Tazobactam			253.616
Rifamycin SV			324.629
Urea			290.708
L-Glutamic-ghydroxamate			326.57
		297.105
IodonitroTetrazolium Violet			295.316
Palladium(II) Chloride			333.444
Neomycin			297.069
Sodium Orthovanadate			283.339
Sodium Pyrophosphate Decahydrate			315.177
3,5-Dinitrobenzene			259.465
Rifamycin SV			292.707
Trifluoperazine			316.153
		289.004
Sodium salicylate			218.673
Hydroxylamine hydrochloride			284.464
D,L-Thioctic Acid			284.47
Ferric chloride			320.261
Asp-Glu			240.521
Cefoxitin			347.918
L-Glutamic acid ghydroxamate			312.719
Azlocillin			128.927
Taurine			297.227
Chloramphenicol			219.785
Sodium salicylate			314.76
Semicarbazide			338.038
Lidocaine			309.315
Adenosine-2’-monophosphate			273.531
Tween 60			245.023
Cinnamic acid			233.918
Glycine hydroxamate			228.201
		312.839
Nickel chloride			310.487
Guanosine- 5’ -monophosphate			318.697
Ceftriaxone			327.291
Dodecyltrimethyl ammonium bromide			253.553
Radezolid			283.286
Enoxacin			226.595
Sulfanilimide			285.738
Tylosin			243.487
Semicarbazide			328.898
Cefamandole			278.302
Thioridazine hydrochloride			224.392
FCCP			387.905
Sulfadiazine			378
Azlocillin			243.322
Inosine + Thiamine			227.299
Thymidine-5’- monophosphate			390.176
Rolitetracycline			214.131
Doxycycline			294.316
Isoniazid			336.478
(Guanazole)			316.949
BAPTA			296.257
Uridine-2’,3’- cyclic monophosphate			286.102
3-Amino-1,2,4-Triazole			351.502
		467.79
Sodium Cyanide			317.749
Menadione			342.797
Adenine			281.849
		416.583
Cytidine-2’,3’-cyclic monophosphate			293.785
Carbenicillin			340.849
Plumbagin			211.304
Sodium bromate			203.096
Neomycin			239.297
Levofloxacin			240.498
D-Alanine			310.465
Myricetin			313.902
Sodium Thiosulfate			283.496
N-Acetyl-L-Glutamic Acid			262.356
Diamide			362.502
L-Leucine			212.248
5-fluoro-5’- deoxyuridine			263.96
Cetylpyridinium chloride			295.907
Trimethoprim			403.001
9-Aminoacridine			207.963
Orphenadrine			273.689
Tinidazole			264.065
ß-Phenylethyl- amine			337.316
Josamycin			308.032
Chlorhexidine			259.796
Pridinol			210.706
Isoniazid			273.545
Sodium azide			351.466
Bleomycin			241.676
5-Nitro-2-furaldehyde semicarbazone			305.774
Chloroxylenol			265.214
Neomycin			340.576
EGTA			221.532
Pridinol			275.963
Aluminum sulfate			256.258
D-Mannose-6- Phosphate			238.939
Amitriptyline hydrochloride			250.21
D,L-α-Glycerol Phosphate			257.078
Sodium arsenate			311.63
L-Aspartic acid bhydroxamate			261.299
Cefazolin			267.371
Domiphen bromide			309.642
Sodium Pyrophosphate Decahydrate			198.154
		302.855
Penicillin G			204.511
Lincomycin			322.288
Cytosine-1-beta-D-arabinofuranoside			306.876
	393.593
L-Glutamic-ghydroxamate			286.184
Protamine sulfate			278.479
5,7-Dichloro- 8- hydroxyquinaldine			292.639
D-Aspartic Acid			344.535
D-Serine			312.254
Cefamandole nafate			252.755
Copper(II) sulfate			273.289
Aztreonam			373.366
Sodium Fluoride			283.546
Paromomycin			331.137
9-Aminoacridine			351.251
Miltefosine			258.966
IodonitroTetrazolium Violet			344.74
Thiosalicylic acid			278.465
Lithium chloride			332.503
Cefixime			242.073
Arg-Leu			322.61
Doripenem			230.228
Thiophosphate			207.784
2-Hydroxyethane Sulfonic Acid			339.086
Hexachlorophene			222.527
1,10- Phenanthroline			333.817
Azathioprine			263.674
1-Chloro -2,4- dinitrobenzene			308.982
		277.77
		342.422
4-Aminopyridine			300.378
β-Chloro-L-alanine hydrochloride			253.252
Penicillin G			290.688
Cloxacillin			291.449
		449.303
Nickel chloride			169.106
Ornidazole			226.864
Sanguinarine			283.515
		345.709
Sisomicin			254.705
Nickel chloride			268.822
Polymyxin B			239.831
L-Tyrosine			257.397
Promethazine			184.922
2,4-Diamino-6,7- diisopropylpteridine			311.363
CCCP			355.66
Nafcillin			363.091
Tobramycin			404.723
Butane Sulfonic Acid			248.58
Cesium chloride			251.02
Threonine			371.242
Spiramycin			287.068
Leu-Ala			252.739
Hydroxypyridine-2-thione			361.169
6-Mercaptopurine			360.686
L-Methionine Sulfone			304.336
Leu-Ile			334.532
Leu-Arg			252.206
Minocycline			321.243
4-Aminopyridine			273.419
L-Ornithine			329.358
Tobramycin			237.251
Cesium chloride			316.77
Sodium metaborate			270.773
Amoxicillin			264.089
Thallium(I) acetate			272.696
Sodium metaborate			386.691
Glu-Trp			273.538
O-Phospho-D-Serine			296.926
		256.097
Manganese(II) chloride			335.851
Aztreonam			287.998
myo-Inositol			280.767
Pentamidine Isethionate			285.605
Penicillin V			409.007
Xanthine			298.126
Deferoxamine Mesylate			301.167
Promethazine			410.49
Sodium Benzoate			250.051
Guanine			238.968
4-Aminopyridine			230.449
Sodium m-periodate			371.53
Rifabutin			316.015
Cefazolin			362.918
α-Amino-N-Valeric Acid			341.221
Sodium azide			296.579
Ile-Tyr			327.044
O-Phosphoryl-Ethanolamine			397.564
L-Tryptophan			415.006
Compound 48/80			316.904
Sodium Caprylate			270.336
Fluorodeoxyuridi			315.271
Chloroquine			325.212
Novobiocin			306.621
Orotic Acid			285.234
Sodium cyanate			252.088
		494.822
L-Phenylalanine			212.329
		397.177
5-Fluorouracil			230.881
Chromium(III) Chloride hexahydrate			318.952
6-Mercaptopurine			337.932
D,L-Serine hydroxamate			341.165
L-Valine			216.095
Capreomycin			249.628
Sodium Caprylate			333.292
Gly-Met			261.484
Lawsone			178.909
Thioridazine			304.388
Chloroalanine hydrochloride			305.85
Succinic acid			245.46
β-Chloro-L-alanine hydrochloride			275.27
Cycloheximide			334.324
Aminacrine			318.954
Nordihydroguaia retic acid			245.272
Phenyl- methylsulfonylfluoride (special)			159.562
L-Isoleucine			269.571
		264.943
L-Valine			326.293
Neomycin			419.681
Nitrofurantoin			329.321
D-Serine			393.742
D-Lysine			252.67
Doxycycline Hyclate			252.778
Sodium metaborate Tetrahydrate			245.815
4-Nitroquinoline-N-Oxide			229.599
Orphenadrine			248.649
L-Cysteic Acid			359.861
Piperacillin			327.749
Azathioprine			299.678
Triclosan			223.858
Carbenicillin			335.347
Cefmetazole			273.982
D,L-Thioctic Acid			320.353
Dodine			358.584
2’-Deoxy Guanosine			259.654
Ampicillin			342.239
Phenyl- methylsulfonylfluoride (special)			331.748
Sodium metasilicate			218.053
Alexidine			334.724
Enoxacin			320.173
2, 2'-Dipyridyl			241.117
Glycine hydrochloride			223.715
Furaltadone			273.03
Cefoperazone			278.21
Tobramycin			181.787
Ammonium Sulfate			300.945
Ampicillin			291.368
L-Glutamine			216.132
Zinc chloride			274.502
Norfloxacin			240.051
Ala-Phe			245.27
Chelerythrine			331.184
Hygromycin B			185.968
Amoxicillin			368.387
Tetracycline			304.949
4-Aminopyridine			279.68
Cinnamic acid			347.974
Cetylpyridinium chloride			203.939
Ampicillin			328.661
Diamide			263.896
BAPTA			335.169
Ala-Leu			278.157
Cefsulodin			246.709
Penimepicycline			231.627
Mupirocin			241.171
		310.371
Azaserine			267.962
Geneticin (G418)			178.752
Bleomycin			271.267
Leu-Phe			277.458
Sulfisoxazole			406.189
Nafcillin			292.776
Thioridazine			274.91
m-arsenite			288.041
Rifamycin			268.822
Methyl Viologen Dichloride hydrate			354.846
Phleomycin			379.686
Oleandomycin			272.021
Lawsone			289.797
Phenethicillin			228.97
Cefepime			327.245
Methylamine			313.384
Atropine			296.425
Oxytetracycline			256.052
Cinnamic acid			170.217
Gentamicin			192.155
Cetylpyridinium chloride			326.124
		246.369
P-Amino Benzene Sulfonic Acid			348.793
Asn-Glu			334.334
Cytosine-1-beta-D-arabinofuranoside			312.904
Sulfachloropyridazine			209.881
Gentamicin			206.924
		373.063
Sanguinarine			295.379
D-Cycloserine			231.769
Glycine hydroxamate			294.997
Methyltrioctylammonium chloride			291.825
Malic acid			306.158
Trimethoprim			305.338
Blasticidin hydrochloride			345.538
Mezlocillin			293.894
Phosphomycin			356.647
Cefuroxime			322.686
Hexamminecobalt (III) chloride			296.073
Palladium(II) Chloride			302.341
Dihydrostreptomycin			308.292
Azaserine			259.763
2-Nitroimidazole			307.831
2-Phenylphenol			317.57
1-Hydroxypyridine thione			250.914
Nicotinamide			287.126
L-Arginine hydroxamate			317.321
Doxycycline			274.073
Blasticidin S			319.337
Sulfasalazine			300.042
		205.239
Methyl Viologen Dichloride hydrate			257.909
		329.681
Sodium Cyanate			281.431
Sodium metasilicate			380.578
Oleandomycin			216.224
Sodium Cyanide			268.065
Fusidic acid			369.119
Arg-Asp			265.068
Gallic acid			283.563
Adenosine			299.377
Adenosine			202.5
Sodium arsenate			295.305
		446.664
Cefuroxime			279.033
EGTA			289.957
Ticarcillin			344.167
Aluminum sulfate			321.073
Promethazine			359.458
		355.646
Sorbic acid			289.225
		311.386
Sodiumpyrophosphate decahydrate			278.236
Sodium dichromate			338.001
Dodecyltrimethyl ammonium bromide			308.988
Phenylarsine oxide			257.257
D,L-Thioctic Acid			302.226
2’-Deoxy Cytidine			368.319
Tetracycline			185.194
Diamide			320.67
Gly-Leu			428.702
Cycloheximide			284.115
Potassium tellurite			285.08
Ammonium Sulfate			308.894
Potassium tellurite			326.431
Sulfisoxazole			278.739
Sulfamonomethoxine			257.445
1-Hydroxypyridine thione			279.267
		299.291
O-Phospho-L- Threonine			289.517
Hematin			281.717
Poly-L-lysine			371.393
Tween 40			321.271
Thiamphenicol			296.971
Glu-Asp			284.432
Cycloheximide			283.217
Doxycycline			310.813
Boric Acid			170.242
Sulfate			307.63
Cefoxitin			244.678
Phenethicillin			299.129
Glycine hydrochloride			314.664
Pentachlorophenol			210.865
Hexachlorophene			279.686
chloride			377.859
Manganese chloride			339.339
Rifapentine			322.235
3,5-Diamino-1,2,4-(Guanazole)			328.334
Ciprofloxacin			268.144
Triclosan			302.149
		376.341
Patulin			405.072
Dichlofluanid			284.735
Cytosine-1-beta-D-arabinofuranoside			327.923
BAPTA			233.345
Ala-Tyr			350.155
		305.924
Dihydrostreptomycin			325.09
Spiramycin			287.096
Sodium orthovanadate			260.977
Benserazide			286.374
Procaine			357.416
Sodium Thiosulfate			234.556
Gln-Gly			254.836
L-Aspartic Acid			306.853
Sulfachloropyridazine			279.553
D-Cycloserine			361.981
Tetrazolium Violet			325.978
	362.668
Ethylamine			310.793
3-Amino-1,2,4-Triazole			286.919
Oxacillin			428.239
		371.137
D-(+)-Glucose			261.365
CCCP			461.611
Thymine			380.658
		326.561
Carbenicillin			388.331
Sodiumpyrophosphate decahydrate			373.226
Chromium chloride			256.063
Potassium tellurite			207.979
Lincomycin			315.567
L-Threonine			305.918
Promethazine			344.115
D-Cycloserine			337.392
2’-Deoxy Uridine			247.862
Sodium Nitrite			257.355
1-Chloro -2,4- dinitrobenzene			297.596
Sulfathiazole			221.801
Pentachlorophenol			378.041
Alexidine			323.78
Nordihydroguaia retic acid			193.424
Tetracycline			329.136
Patulin			410.239
Sodium arsenate			339.004
5-Nitro-2-furaldehyde semicarbazone			270.957
Sulfadiazine			364.569
L-Glutamic Acid			328.425
His-Gly			365.04
Cinoxacin			301.976
L-Pyroglutamic Acid			265.739
D,L-Thioctic Acid			250.279
Metacycline			332.82
Adenosine-3’,5’-cyclic monophosphate			339.42
Methyltrioctylammonium chloride			261.637
Sodium Caprylate			267.497
2,4-Diamino-6,7- diisopropylpteridine			377.097
Poly-L-lysine hydrochloride			358.28
Zinc chloride			325.235
Glycine			281.38
		288.128
Neomycin			316.235
Ethanolamine			316.706
Positive Control:			230.411
Polymyxin B			302.037
Sodium selenite			287.115
Polymyxin B			332.755
Biuret			357.06
Gly-Phe			401.427
Thioglycerol			338.355
Methyl viologen			329.804
Sulfamonomethoxine			374.314
D,L-Serine hydroxamate			275.956
Doxycycline Hyclate			319.438
Rifampicin			354.817
Cefotaxime			379.833
Troleandomycin			273.509
Arg-Ala			260.318
Vancomycin			303.9
Novobiocin			225.431
		250.127
Apramycin			319.958
Dodine			248.51
Caffeine			379.904
Sodium metaborate Tetrahydrate			364.829
Cefmetazole			325.792
Gly-Trp			339.954
Ile-His			304.267
Bleomycin			303.636
CCCP			409.204
Pyrazinamide			323.173
Triclosan			355.909
Sodium Selenite			321.731
L-Glutamic acid ghydroxamate			342.827
Urea hydrogen peroxide			283.711
Phosphono Acetic Acid			325.892
Spiramycin			330.908
Tartaric acid			447.909
Sodium metavanadate			228.643
Cefdinir			313.297
5,7-Dichloro- 8- hydroxyquinaldine			281.48
Copper(II) sulfate			284.191
Myclobutanil			310.193
Fluorodeoxyuridi			384.624
Erythromycin			308.356
Tylosin			239.378
Harmane			326.759
Sodium nitrite			276.351
Alexidine			236.547
Acriflavine			343.013
L-Arginine			363.717
Gentamicin			418.129
Menadione			439.826
Tolylfluanid			299.121
Clomiphene Citrate			333.907
Dequalinium chloride			279.542
5-Fluorouracil			385.075
Tobramycin			319.731
Cinnamic acid			414.416
Oxycarboxin			272.852
Blasticidin hydrochloride			366.992
Chlorpromazine hydrochloride			277.188
α-Keto- Butyric Acid			354.432
Sodium metavanadate			345.817
Benzethonium chloride			429.735
Moxalactam			309.067
Acriflavine			348.738
Cephalothin			258.433
Nicotinic Acid			420.608
Fluconazole			330.181
Kanamycin			229.378
L-Methionine			284.606
5,7-Dichloro- 8- hydroxyquinaldine			300.414
Sodium selenite			332.839
Tween 20			282.854
Sodium m-periodate			282.175
Cesium chloride			244.345
N-Acetyl-D-Mannosamine			288.423
Kanamycin			334.926
Phospho-L- Arginine			319.868
Fumaric acid			377.257
		396.462
Sodium dichromate			319.781
D-Cycloserine			301.39
Trifluoperazine			265.703
5-Azacytidine			410.311
Sodium selenite			372.891
Ala-Gly			333.723
Cloxacillin			243.693
		378.451
Antimony (III) chloride			277.463
Gly-Pro			344.087
Thallium (I) acetate			275.633
Cobalt(II) Chloride hexahydrate			254.727
Plumbagin			293.78
L-Isoleucine			393.947
Amitriptyline hydrochloride			396.474
1,2,4-			402.1
Clomiphene Citrate			268.7
Tartaric acid			379.779
Cephapirin			336.162
L-Methionine Sulfoxide			303.425
Gly-Gln			285.313
Tannic acid			339.563
Ciprofloxacin			192.357
Leu-Leu			364.297
Phosphomycin			308.026
Lithium chloride			314.053
Quinolinic Acid			280.06
3,5-Dinitrobenzene			342.439
Sulfachloropyridazine			248.716
		322.863
Cefuroxime			299.914
Troleandomycin			437.869
Ala-Thr			297.252
Triethyl Phosphate			319.871
Sodium bromate			284.323
Manganese chloride			411.249
Azaserine			304.726
Sodium cyanate			229.523
Troleandomycin			413.629
Gly-His			389.897
Sodium arsenate			340.134
Aluminum sulfate			313.383
Cobalt(II) Chloride hexahydrate			373.778
Sodium m-arsenite			340.909
D-Serine			244.857
Coumarin			279.49
Pentamidine Isethionate			359.197
Delafloxacin			412.789
L-Ornithine			293.766
Sorbic acid			163.012
D-Glucose-6-Phosphate			353.724
Chlortetracycline			313.465
Domiphen bromide			290.98
Moxalactam			376.122
18-Crown-6 ether			226.343
Aminacrine			360.407
Zinc chloride			327.57
Lidocaine			388.019
Cytosine			241.672
Gallic acid			327.72
Sodium metaborate			289.205
Sisomicin			286.394
Sulfathiazole			285
Trovafloxacin			162.361
1-Hydroxypyridine thione			332.306
Lauryl sulfobetaine			382.17
Trifluorothymidin			256.406
Thialysine			372.79
Ofloxacin			247.422
Cefpodoxime			364.548
Colistin			368.107
Crystal violet			322.326
Blasticidin hydrochloride			292.734
Cytidine-3- monophosphate			314.25
L-Arginine			266.648
Cytidine			349.485
Poly-L-lysine hydrochloride			251.443
L-Aspartic-β- hydroxamate			338.21
Tobramycin			407.514
Coumarin			312.753
Azaserine			342.534
Nalidixic acid			392.329
His-Val			318.233
Miconazole Nitrate			319.246
Ceftriaxone			329.01
Chromium chloride			333.462
Arg-Lys			329.235
Norfloxacin			338.685
Cefprozil			274.875
Glutathione			317.356
Guanosine-3’,5’-cyclic monophosphate			299.603
Thioridazine hydrochloride			328.103
		487.096
p-Amino-Benzoic Acid			315.77
Ketoprofen			394.197
Chloroxylenol			313.932
Butyric Acid			336.261
Chloroxylenol			354.017
3,5-Diamino-1,2,4-(Guanazole)			337.05
Nystatin			290.294
Vancomycin			233.426
Manganese(II) chloride			305.377
Sodium Selenite			277.293
Sodium orthovanadate			398.903
Nystatin			298.812
Cadmium chloride			305.202
Cefmetazole			328.557
Sodium Fluoride			258.572
Dichlofluanid			273.122
Ornidazole			207.746
Myricetin			320.292
Harmane			205.851
Sodium tungstate			353.771
Tetrazolium violet			377.24
BAPTA			333.514
Kanamycin Monosulfate			290.183
Chloroquine			328.964
Minocycline			307.217
Guanidine hydrochloride			301.742
Sodium (meta)periodate			356.572
Sodium Arsenite			308.678
Sodium Azide			376.382
Tetrazolium Violet			193.419
D-Mannosamine			282.847
Hexamminecobalt (III) chloride			270.846
Tyramine			217.309
Moxalactam			337.396
2-Deoxy-Dglucose			329.407
Adenosine-3’-monophosphate			394.691
Gly-Lys			297.891
Ceftriaxone			261.863
Fusaric acid			283.002
Glucuronamide			393.55
Chlorpromazine			293.454
5-Fluorouracil			304.91
Promethazine			338.13
Tetrathionate			359.305
6-Azauracil			161.681
2,2`-Dipyridyl			297.361
4-Aminopyridine			295.938
Kanamycin Monosulfate			459.343
Bacitracin			299.221
6-Azauracil			367.38
Azathioprine			362.712
Thioridazine hydrochloride			240.274
		494.806
Arg-Tyr			299.537
D,L-Serine hydroxamate			412.599
1-Thio-ß-D- Glucose			340.313
Amitriptyline			369.905
Streptomycin			288.613
		498.601
Puromycin			328.221
Chlorhexidine			278.165
Leu-Met			359.687
Nafcillin			382.643
Novobiocin			272.544
Ala-Trp			407.679
Ciprofloxacin			344.997
Sodium tungstate			397.3
Chlortetracycline hydrochloride			376.456
Adenine			256.202
Lithium chloride			434.959
Arg-Ser			360.57
2,4-Dintrophenol			269.864
Lithium chloride			306.251
		368.409
L-Glutamic-ghydroxamate			309.462
Propiconazole			401.878
Azlocillin			332.214
Sulfachloropyridazine			356.419
Berberine			305.822
4-Aminopyridine			321.893
Methane Sulfonic Acid			350.662
Amikacin			264.052
Geneticin (G418)			352.073
Tartaric acid			295.582
Geneticin (G418)			271.416
		357.047
Putrescine			374.401
EGTA			282.305
D-Cycloserine			247.432
Thiamphenicol			319.158
L-Tryptophan			409.758
Chlorambucil			296.43
Tylosin			251.615
Amikacin			395.326
Tetrazolium Violet			346.185
Sulfamethoxazole			315.846
Pyrophosphate			229.31
Cobalt chloride			256.098
5-Fluoroorotic acid			283.421
Azathioprine			296.162
Tobramycin			254.754
Paromomycin			265.567
		338.863
Ethionamide			304.134
L-Aspartic acid bhydroxamate			328.324
Dithiophosphate			319.584
Blasticidin S			344.4
Geneticin (G418)			306.112
Glycine			389.538
Sulfisoxazole			397.277
Doxycycline Hyclate			319.054
(Guanazole)			302.612
Proflavine			418.484
Bleomycin			356.484
Sodium Benzoate			362.301
Cetylpyridinium chloride			310.514
		356.322
Pipemidic Acid			332.375
Sodium metasilicate			282.669
1-Chloro -2,4- dinitrobenzene			317.683
Caffeine			351.087
Allantoin			414.353
Spectinomycin			287.494
Nalidixic acid			289.877
Rolitetracycline			180.051
Carbamyl Phosphate			392.646
Sodium (meta)periodate			280.137
Iodoacetate			299.855
5-fluoro-5’- deoxyuridine			265.23
Tamoxifen			313.325
18-Crown-6 ether			337.375
Zinc chloride			387.145
trans-4-Hydroxy L-Proline			307.88
Ofloxacin			207.539
Ammonium Sulfate			255.925
Paromomycin			218.111
Cefuroxime			357.554
18-Crown-6 ether			284.327
Aztreonam			243.879
Boric Acid			346.716
His-Asp			239.392
Ampicillin			309.464
Triclosan			212.841
Agmatine			231.913
Enoxacin			278.253
Troleandomycin			354.558
Chlorpromazine hydrochloride			333.365
Puromycin			247.323
Phosphoryl Choline			357.608
Potassium tellurite			282.172
Ethionamide			253.818
Thiourea			390.76
Hydroxyurea			273.925
Sodium metaborate Tetrahydrate			226.828
Diamide			266.014
Sodium caprylate			297.472
Nordihydroguaia retic acid			307.334
Sodium salicylate			330.53
Pipemidic Acid			268.952
L-Histidine			383.939
EDTA			393.437
Nitrite			395.243
Demeclocycline			293.653
Guanidine hydrochloride			253.152
Rifamycin SV			353.146
5-Chloro-7-iodo- 8-hydroxyquinoline			365.847
Apramycin Sulfate			268.187
Thioglycerol			355.088
Ala-Asn			407.41
Oritavancin			184.448
Minocycline			237.279
Iodoacetate			305.639
S-Methyl-L-Cysteine			372.553
Sorbic acid			271.747
Benserazide			270.181
Gentamicin			320.883
Vancomycin			319.114
FCCP			401.199
9-Aminoacridine			355.11
Urea hydrogen peroxide			337.409
Niaproof			414.879
Hydroxylamine hydrochloride			404.934
Hydroxyurea			262.425
Iodoacetate			244.171
Potassium Chromate			347.204
Sisomicin			365.498
FCCP			273.005
Doxycycline Hyclate			434.73
Oxytetracycline			314.212
Hexamminecobalt (III) chloride			309.787
Paromomycin			334.378
D-Serine			329.716
Oxaloacetic Acid			305.924
4-Nitroquinoline-N-Oxide			302.826
Manganese(II) chloride			353.101
Tetrazolium violet			342.594
		243.48
Ammonia			341.884
Thymidine-3’- monophosphate			446.18
Imipenem			268.225
ß-Alanine			298.338
Patulin			285.234
Berberine			425.414
Trimethoprim			370.326
6-Mercaptopurine			319.857
2, 2'-Dipyridyl			273.352
Hydroxypyridine-2-thione			305.565
Fumaric acid			348.451
Arg-Glu			299.403
Sodium Selenate			367.893
Trimethoprim			380.249
Dequalinium chloride			307.585
Aluminum sulfate			355.553
Piperacillin			366.532
Cytidine-3’,5’-cyclic monophosphate			341.427
Oleandomycin			420.001
Cupric Chloride Dihydrate			308.435
Uridine			272.614
Cetylpyridinium chloride			245.844
Hygromycin B			411.744
D-Glucosamine			324.284
Cesium chloride			349.25
5-Fluorouracil			286.548
		374.93
CCCP			295.181
2,4-Diamino-6,7- diisopropylpteridine			309.569
Cephalothin			369.028
Penimepicycline			272.318
Methyl Viologen Dichloride hydrate			318.774
Fosfomycin			298.907
Oxycarboxin			293.086
Tween 80			347.113
Magnesium chloride			244.434
L-Cysteine			404.779
Sodium Orthovanadate			352.361
ε-Amino-N-Caproic Acid			341.269
Thallium (I) acetate			302.865
Antimony (III) chloride			211.916
Uridine-2’- monophosphate			367.869
Zaragozic acid A			316.601
Ibuprofen			404.007
Moxifloxacin			336.656
Piperacillin			315.266
Ketoprofen			354.011
Domiphen bromide			383.519
Ethionamide			428.932
Phenyl- methylsulfonylfluoride (special)			384.854
L-Alanine			345.43
Nitrofurantoin			286.191
Plumbagin			363.572
Cefalexin			362.157
Gly-Val			380.725
L-Glutamine			329.503
O-Phospho-D-Tyrosine			419.692
Cefamandole nafate			288.889
Thioglycerol			257.229
N-Acetyl-D-Galactosamine			278.372
Cytidine-5’- monophosphate			358.66
Nickel chloride			333.567
5-Fluoroorotic acid			366.033
5-Azacytidine			297.202
Atropine			303.357
Chloramphenicol			242.603
Hygromycin B			376.081
Thiourea			293.785
5-Fluorocytosine			391.082
Phleomycin			368.737
Sodium metaborate Tetrahydrate			315.616
Dicloxacillin			418.355
		315.846
Gly-Ser			391.438
Rifampicin			226.346
Sodium orthovanadate			283.684
Bleomycin			332.718
Cefaclor			334.839
Hexamminecobalt (III) chloride			244.568
Nafcillin			316.984
Chromium chloride			394.305
Menadione			337.277
Miltefosine			278.723
Leu-Glu			276.769
Paromomycin			230.573
Sulfamethoxazole			245.327
Ferric chloride			299.52
Novobiocin			212.213
Tamoxifen			290.048
Alexidine			231.627
Manganese chloride			267.854
Cystathionine			311.345
Streptomycin			355.216
Dequalinium chloride			319.327
Sodium metaborate			269.233
Compound 48/80			291.202
		402.745
Sodium azide			265.979
Cefsulodin			243.428
Ethylenediamine			318.559
Streptomycin			272.422
Thiamine			421.745
Hydroxypyridine-2-thione			328.296
Zinc chloride			346.099
Protamine sulfate			383.558
3-Amino-1,2,4-Triazole			208.683
L-Isoleucine + L-Valine			245.784
Polymyxin B			275.692
Arg-Met			241.316
Glu-Glu			259.253
Uridine-3’- monophosphate			235.019
3,5-Dinitrobenzene			335.869
Ruthenium red			387.057
3-Amino-1,2,4-Triazole			295.29
5-Fluorouracil			382.86
2’-DeoxyInosine			240.476
Paromomycin			270.658
Diamide			202.287
Ala-Asp			298.255
Fusidic acid			238.792
Vancomycin			383.9
Temafloxacin			302.944
Nitrofurantoin			391.443
Ile-Phe			469.627
Polymyxin B			290.417
D,L-Serine hydroxamate			373.687
		512.36
Oxycarboxin			177.443
Sulfisoxazole			441.95
Clomiphene Citrate			343.13
Ibuprofen			135.775
Thallium(I) acetate			326.57
Sodium Selenate			310.489
Josamycin			287.862
Hydroxyurea			326.739
		329.304
Cefamandole nafate			192.422
		290.708
		367.644
		269.704
Cycloserine			369.938
Cefoperazone			365.53
Roxithromycin			241.552
Cinnamic acid			330.123
Lanthionine			297.373
Hypotaurine			339.845
Sulfamethoxazole			313.493
Cephalothin			383.82
Niaproof			303.137
2-Deoxy-Dglucose			317.835
Sodium Pyrophosphate Decahydrate			315.529
Sodium cyanate			343.31
(Guanazole)			197.84
Tylosin			229.095
Thialysine			269.788
Apramycin			373.705
Propiconazole			364.488
IodonitroTetrazolium Violet			241.862
Nitrofurantoin			376.701
Umbelliferone			306.727
Sulfacetamide			276.714
L-Asparagine			334.54
Ertapenem			346.293
L-Lysine			324.327
		341.41
Cys-Gly			302.638
Enoxacin			323.791
Poly-L-lysine			385.335
Methyl Viologen Dichloride hydrate			272.021
Procaine			351.761
Atropine			329.531
Sodium Benzoate			363.847
Crystal violet			208.643
D,L-Carnitine			335.482
Trifluoperazine			293.923
Glycine hydrochloride			343.84
Hydroxylamine hydrochloride			372.621
Erythromycin			315.106
Phosphomycin			333.318
Thiourea			330.293
EDTA			309.66
Xanthosine			341.797
Cycloheximide			327.979
5-Azacytidine			273.354
Cefotaxime			300.42
Sodium dichromate			340.263
N-Acetyl-D-Glucosamine			304.527
Chloroalanine hydrochloride			361.17
Chlortetracycline			318.783
Spectinomycin			270.042
Lithium chloride			256.232
Sodium selenite			307.918
2-Aminoethyl Phosphonic Acid			333.764
Fusaric acid			273.306
8-Hydroxyquinoline			380.332
Sodium salicylate			352.708
Sodium dichromate			412.584
3, 4-Dimethoxybenzyl alcohol			347.311
Puromycin			341.089
2-Phenylphenol			288.013
Glycine			349.992
Carbenicillin			287.825
		482.282
2-Deoxy-Dglucose			354.889
D,L-Serine hydroxamate			324.381
Urea hydrogen peroxide			279.182
D-Cycloserine			251.867
Sodium arsenate			221.223
L-Methionine			323.974
Cefoperazone			363.793
		319.113
Tripoly Phosphate			366.075
Sulfamethoxazole			343.671
Adenosine-2’,3’-cyclic monophosphate			302.42
Kanamycin			160.194
Sodium Selenate			382.15
Chorismic Acid			287.336
Sodium metavanadate			272.753
Glycine hydroxamate			269.887
Bleomycin			311.496
Guanosine- 3’,5’-cyclic monophosphate			344.729
Acid			388.054
Sorbic acid			281.672
N-Phthaloyl-L-Glutamic Acid			358.056
Carbenicillin			402.248
Cloxacillin			319.19
Sulfamonomethoxine			321.144
2,4-Dintrophenol			334.302
		208.443
L-Phenylalanine			330.075
Copper(II) sulfate			245.109
Sodium metasilicate			312.825
Inositol Hexaphosphate			398.818
Tedizolid			403.618
Lomefloxacin			281.74
Adenosine-3’,5’-cyclic monophosphate			335.209
Sodium salicylate			266.545
Cephradine			310.337
Guanosine- 2’,3’-cyclic monophosphate			344.962
Sodium nitrite			387.69
Atropine			349.185
Captan			387.637
Sodiumpyrophosphate decahydrate			239.011
Fumaric acid			305.049
		303.012
Sodium Selenate			251.372
Menadione			228.739
		485.681
Sodium metasilicate			264.315
		268.198
Sparfloxacin			272.705
Nickel chloride			390.322
		361.232
L-Citrulline			361.47
Apramycin Sulfate			327.587
		376.286
Norfloxacin			370.161
Benzethonium Chloride			402.285
D,L-α-Amino-Caprylic Acid			372.389
Sulfanilamide			288.909
Clomiphene Citrate			288.615
Guanosine-3’-monophosphate			183.2
Sodium Cyanate			303.594
D,L-Propranolol			269.559
Thialysine			309.918
		239.858
Oxacillin			383.477
Promethazine			327.959
Cetylpyridinium chloride			344.563
Demeclocycline			273.495
Dodecyltrimethyl ammonium bromide			331.57
2-Phenylphenol			257.268
D-Alanine			385.942
		450.878
18-Crown-6 ether			361.695
Cefsulodin			363.723
Thallium(I) acetate			301.961
Berberine			300.396
Fluconazole			215.791
Acriflavine			360.465
3,5-Diamino-1,2,4-(Guanazole)			361.586
Sulfamethizole			388.981
L-Homoserine			305.418
Ile-Gly			331.562
8-Hydroxyquinoline			278.441
Sodiumpyrophosphate decahydrate			253.178
D-Pantothenic Acid			313.08
Streptomycin			438.351
FCCP			374.94
Sodium metasilicate			329.9
Minocycline			326.779
Sodium (meta)periodate			311.399
Zinc chloride			250.939
Potassium chromate			327.771
Asp-Asp			354.622
Umbelliferone			277.619
Amikacin			403.746
Tolylfluanid			295.801
Lactone			254.832
Sanguinarine			346.382
		433.941
Tetracycline			385.402
Ampicillin/ sulbactam			350.156
Sodium caprylate			308.486
6-Mercaptopurine			261.133
β-Chloro-L-alanine hydrochloride			325.015
Cefonicid			270.239
Phosphate			434.954
Carbenicillin			214.042
2,4-Diamino-6,7- diisopropylpteridine			232.597
Sodium Nitrite			313.903
Succinic acid			293.376
Oleandomycin			368.33
Oxycarboxin			320.518
Chlorambucil			256.309
Sodium metavanadate			369.659
		255.668
Sodium metasilicate			464.146
Cytidine			298.82
		245.029
		211.361
L-Arginine hydroxamate			428.83
		489.198
Amoxicillin/ clavulanate			298.885
Cysteamine			250.082
N-Acetyl D-Glucosamine			325.057
His-Tyr			283.743
Sodium (meta)periodate			390.836
Sodium m-periodate			255.145
FCCP			385.13
Zaragozic acid A			218.94
Benserazide			279.795
Josamycin			273.326
Compound 48/80			313.719
Polymyxin B			383.207
5,7-Dichloro- 8- hydroxyquinaldine			412.486
		432.493
2-Nitroimidazole			299.601
Amikacin			307.406
Sulfadoxine			352.773
Thymidine			341.258
Penimepicycline			286.188
2-Nitroimidazole			267.673
Tobramycin			289.62
Sulfamonomethoxine			298.42
Norfloxacin			374.795
Lithium chloride			297.961
Thiosalicylic acid			359.223
		281.139
Minocycline			333.992
Umbelliferone			247.62
Trifluorothymidin			293.406
His-Met			273.01
Demeclocycline			326.093
Ala-Leu			337.222
Phenyl- methylsulfonylfluoride (special)			226.467
Ile-Ile			400.58
Cefoxitin			291.197
Arg-Ile			281.948
Ethionamide			304.182
Guanosine			274.433
Caffeine			277.052
EGTA			372.58
Alexidine			375.94
5,7-Dichloro- 8- hydroxyquinaldine			354.395
			432.248
Glycyl-L-Methionine			414.958
Neomycin			412.744
His-Trp			316.863
Phenylarsine oxide			284.243
Chlortetracycline			265.633
Sodium dichromate			265.767
Dihydrostreptomycin			315.813
IodonitroTetrazolium Violet			337.4
O-Phospho-L-Tyrosine			315.546
Caffeine			326.724
Sodium Selenite			339.613
Sodium Nitrite			367.142
(oxidized form)			354.112
Cinnamic acid			222.93
Protamine sulfate			288.281
Linezolid			345.564
1,10- Phenanthroline			351.187
Caffeine			351.752
		389.267
Domiphen bromide			280.144
Phosphomycin			152.059
Thioridazine hydrochloride			317.983
Antimony (III) chloride			338.947
Sodium Azide			366.433
Doxycycline			388.322
Cupric Chloride Dihydrate			309.041
[truncated: 88 more rows]
