# Supplementary material for: Small protein modules dictate prophage fates during polylysogeny
Source: Nature. 2023 Jul 26;620(7974):625–33. doi: 10.1038/s41586-023-06376-y (PMC10432266; doi:10.1038/s41586-023-06376-y)
Supplement: Supplementary file 19 — Source Data Extended Data Fig. 3 [file 41586_2023_6376_MOESM19_ESM.xlsx]

## Sheet: Ext3b
	+ cipro	+ aTc
replicate 1	10.6	5873.3
replicate 2	10.2	6259.1
replicate 3	101.7	5820.8

## Sheet: Ext3c
Time (min)	V			hypothetical (phage 63)			smORF72
	replicate 1	replicate 2	replicate 3	replicate 1	replicate 2	replicate 3	replicate 1	replicate 2	replicate 3
7.5	0.127	0.132	0.117	0.158	0.141	0.154	0.194	0.211	0.214
15	0.128	0.133	0.119	0.161	0.144	0.155	0.196	0.219	0.221
22.5	0.131	0.136	0.12	0.166	0.147	0.159	0.197	0.22	0.225
30	0.135	0.139	0.122	0.172	0.151	0.164	0.198	0.22	0.232
37.5	0.14	0.144	0.126	0.18	0.158	0.172	0.199	0.222	0.238
45	0.146	0.15	0.129	0.19	0.166	0.181	0.199	0.224	0.242
52.5	0.154	0.157	0.134	0.203	0.174	0.192	0.2	0.223	0.241
60	0.163	0.165	0.141	0.217	0.185	0.204	0.201	0.225	0.236
67.5	0.174	0.176	0.147	0.234	0.197	0.221	0.201	0.227	0.237
75	0.186	0.188	0.156	0.254	0.213	0.237	0.199	0.228	0.241
82.5	0.2	0.202	0.165	0.273	0.228	0.259	0.199	0.224	0.245
90	0.217	0.219	0.176	0.299	0.247	0.279	0.199	0.226	0.249
97.5	0.234	0.237	0.188	0.326	0.268	0.306	0.198	0.229	0.254
105	0.256	0.259	0.203	0.356	0.29	0.335	0.198	0.233	0.258
112.5	0.279	0.282	0.219	0.392	0.318	0.367	0.199	0.237	0.261
120	0.303	0.308	0.237	0.421	0.345	0.401	0.2	0.24	0.264
127.5	0.334	0.338	0.258	0.45	0.378	0.429	0.201	0.244	0.267
135	0.365	0.371	0.281	0.479	0.405	0.459	0.203	0.248	0.272
142.5	0.397	0.406	0.306	0.508	0.426	0.489	0.204	0.251	0.276
150	0.429	0.439	0.335	0.523	0.453	0.508	0.205	0.254	0.281
157.5	0.45	0.464	0.365	0.537	0.478	0.524	0.207	0.256	0.285
165	0.471	0.488	0.396	0.55	0.494	0.538	0.209	0.259	0.287
172.5	0.493	0.51	0.427	0.563	0.507	0.55	0.21	0.261	0.292
180	0.512	0.524	0.444	0.573	0.522	0.564	0.212	0.263	0.296
187.5	0.52	0.536	0.466	0.582	0.529	0.575	0.213	0.264	0.298
195	0.528	0.544	0.487	0.592	0.534	0.585	0.215	0.266	0.3
202.5	0.538	0.555	0.505	0.599	0.547	0.592	0.215	0.267	0.303
210	0.55	0.569	0.517	0.603	0.551	0.603	0.217	0.268	0.305
217.5	0.563	0.582	0.527	0.606	0.557	0.608	0.218	0.269	0.307
225	0.575	0.59	0.541	0.613	0.561	0.62	0.219	0.27	0.308
232.5	0.587	0.599	0.555	0.623	0.559	0.633	0.221	0.271	0.309
240	0.592	0.612	0.569	0.633	0.564	0.647	0.222	0.272	0.31
247.5	0.603	0.619	0.581	0.644	0.564	0.668	0.222	0.273	0.313
255	0.613	0.629	0.596	0.652	0.566	0.685	0.222	0.274	0.313
262.5	0.624	0.646	0.609	0.664	0.583	0.704	0.223	0.275	0.314
270	0.639	0.651	0.617	0.682	0.579	0.733	0.223	0.274	0.316
277.5	0.652	0.674	0.629	0.694	0.592	0.757	0.222	0.274	0.317
285	0.67	0.688	0.641	0.703	0.587	0.77	0.223	0.273	0.317
292.5	0.689	0.711	0.654	0.713	0.612	0.789	0.221	0.271	0.317
300	0.712	0.734	0.669	0.727	0.616	0.804	0.22	0.27	0.317
307.5	0.727	0.749	0.686	0.735	0.628	0.821	0.219	0.269	0.318
315	0.744	0.763	0.707	0.745	0.637	0.829	0.219	0.267	0.32
322.5	0.757	0.779	0.73	0.757	0.649	0.849	0.218	0.265	0.321
330	0.773	0.795	0.747	0.768	0.658	0.867	0.218	0.265	0.321
337.5	0.786	0.81	0.761	0.78	0.665	0.882	0.217	0.263	0.321
345	0.799	0.823	0.779	0.788	0.673	0.892	0.217	0.263	0.322
352.5	0.815	0.833	0.794	0.798	0.681	0.906	0.217	0.26	0.322
360	0.823	0.849	0.806	0.806	0.689	0.919	0.216	0.258	0.32
367.5	0.837	0.865	0.832	0.816	0.695	0.931	0.217	0.257	0.32
375	0.849	0.874	0.838	0.825	0.706	0.941	0.216	0.256	0.32
382.5	0.864	0.886	0.853	0.834	0.716	0.95	0.217	0.255	0.32
390	0.874	0.898	0.865	0.842	0.728	0.967	0.216	0.253	0.319
397.5	0.889	0.912	0.879	0.857	0.74	0.983	0.216	0.253	0.319
405	0.901	0.922	0.892	0.865	0.75	0.992	0.216	0.251	0.318
412.5	0.914	0.939	0.906	0.876	0.763	1.006	0.216	0.25	0.317
420	0.927	0.952	0.916	0.886	0.771	1.021	0.216	0.25	0.318
427.5	0.939	0.967	0.927	0.897	0.781	1.037	0.216	0.248	0.317
435	0.957	0.978	0.94	0.913	0.792	1.043	0.215	0.246	0.315
442.5	0.97	0.993	0.951	0.921	0.804	1.061	0.215	0.246	0.315
450	0.985	1.004	0.968	0.941	0.815	1.075	0.214	0.245	0.313
457.5	0.997	1.018	0.981	0.953	0.828	1.087	0.213	0.244	0.312
465	1.011	1.032	0.998	0.968	0.834	1.102	0.213	0.242	0.311
472.5	1.026	1.043	1.012	0.98	0.846	1.111	0.213	0.242	0.31
480	1.037	1.048	1.023	0.991	0.852	1.122	0.213	0.24	0.308
487.5	1.042	1.066	1.036	1.003	0.856	1.128	0.212	0.239	0.308
495	1.047	1.075	1.055	1.014	0.862	1.142	0.212	0.238	0.306
502.5	1.056	1.087	1.062	1.026	0.868	1.149	0.211	0.237	0.305
510	1.063	1.094	1.075	1.025	0.873	1.157	0.21	0.236	0.304
517.5	1.071	1.099	1.078	1.035	0.873	1.161	0.209	0.235	0.303
525	1.078	1.103	1.091	1.044	0.878	1.168	0.209	0.234	0.302
532.5	1.084	1.104	1.097	1.045	0.882	1.171	0.208	0.232	0.301
540	1.089	1.108	1.108	1.057	0.883	1.177	0.208	0.231	0.299
547.5	1.093	1.114	1.114	1.061	0.884	1.183	0.207	0.231	0.297
555	1.104	1.119	1.125	1.07	0.887	1.19	0.207	0.229	0.296
562.5	1.105	1.127	1.131	1.069	0.889	1.19	0.206	0.229	0.296
570	1.104	1.131	1.141	1.071	0.893	1.186	0.205	0.227	0.294
577.5	1.109	1.132	1.143	1.069	0.897	1.192	0.205	0.226	0.293
585	1.11	1.133	1.155	1.073	0.897	1.193	0.204	0.225	0.291
592.5	1.112	1.133	1.165	1.08	0.899	1.193	0.204	0.224	0.29
600	1.115	1.134	1.165	1.085	0.904	1.198	0.203	0.223	0.29
607.5	1.119	1.144	1.166	1.085	0.906	1.198	0.202	0.222	0.288
615	1.123	1.145	1.171	1.089	0.908	1.2	0.202	0.221	0.286
622.5	1.127	1.146	1.173	1.094	0.912	1.203	0.202	0.22	0.285
630	1.127	1.147	1.181	1.094	0.919	1.206	0.201	0.219	0.283
637.5	1.129	1.154	1.186	1.095	0.921	1.205	0.2	0.218	0.282
645	1.132	1.154	1.187	1.097	0.922	1.21	0.2	0.217	0.281
652.5	1.135	1.157	1.192	1.101	0.923	1.208	0.199	0.216	0.279
660	1.135	1.159	1.194	1.104	0.927	1.21	0.199	0.216	0.278
667.5	1.135	1.163	1.194	1.109	0.927	1.211	0.199	0.215	0.276
675	1.137	1.158	1.198	1.112	0.929	1.213	0.198	0.214	0.275
682.5	1.139	1.164	1.198	1.115	0.93	1.214	0.198	0.214	0.274
690	1.14	1.165	1.198	1.117	0.934	1.213	0.197	0.213	0.272
697.5	1.141	1.163	1.201	1.12	0.937	1.216	0.197	0.212	0.271
705	1.142	1.164	1.202	1.124	0.943	1.221	0.196	0.212	0.269
712.5	1.142	1.167	1.204	1.127	0.946	1.222	0.196	0.211	0.268
720	1.145	1.169	1.206	1.129	0.947	1.223	0.195	0.21	0.268
727.5	1.145	1.169	1.208	1.132	0.949	1.227	0.195	0.21	0.267
735	1.149	1.173	1.208	1.133	0.952	1.228	0.195	0.209	0.265
742.5	1.149	1.173	1.213	1.139	0.953	1.232	0.194	0.208	0.265
750	1.15	1.177	1.21	1.141	0.958	1.232	0.194	0.208	0.264
757.5	1.152	1.177	1.211	1.146	0.96	1.235	0.194	0.207	0.262
765	1.152	1.179	1.214	1.148	0.961	1.235	0.193	0.207	0.261
772.5	1.155	1.181	1.217	1.152	0.962	1.24	0.193	0.206	0.26
780	1.157	1.183	1.22	1.155	0.966	1.242	0.192	0.206	0.26
787.5	1.156	1.187	1.221	1.158	0.968	1.244	0.192	0.206	0.259
795	1.16	1.187	1.225	1.161	0.97	1.242	0.191	0.205	0.257
802.5	1.158	1.19	1.226	1.164	0.977	1.246	0.191	0.205	0.257
810	1.163	1.191	1.228	1.167	0.98	1.25	0.191	0.205	0.256
817.5	1.165	1.19	1.238	1.17	0.985	1.251	0.191	0.205	0.256
825	1.166	1.196	1.241	1.173	0.982	1.256	0.19	0.205	0.255
832.5	1.168	1.18	1.244	1.174	0.984	1.255	0.19	0.205	0.254
840	1.172	1.185	1.246	1.18	0.988	1.255	0.189	0.205	0.254
847.5	1.174	1.189	1.253	1.185	0.992	1.261	0.189	0.204	0.253
855	1.176	1.19	1.254	1.189	0.997	1.26	0.189	0.204	0.252
862.5	1.179	1.192	1.258	1.191	0.996	1.26	0.189	0.204	0.251
870	1.18	1.197	1.257	1.196	1.001	1.26	0.188	0.203	0.251
877.5	1.183	1.195	1.257	1.197	1.002	1.264	0.188	0.203	0.251
885	1.183	1.193	1.262	1.201	1.005	1.261	0.188	0.203	0.251
892.5	1.184	1.193	1.264	1.203	1.013	1.264	0.187	0.203	0.25
900	1.185	1.196	1.263	1.205	1.014	1.263	0.187	0.203	0.25
907.5	1.184	1.197	1.27	1.211	1.012	1.264	0.187	0.203	0.249
915	1.187	1.2	1.272	1.215	1.017	1.264	0.187	0.203	0.249
922.5	1.189	1.2	1.276	1.219	1.02	1.264	0.186	0.202	0.249
930	1.185	1.201	1.286	1.216	1.021	1.265	0.186	0.202	0.249
937.5	1.16	1.196	1.26	1.224	1.027	1.267	0.186	0.202	0.249
945	1.144	1.195	1.258	1.208	1.028	1.266	0.186	0.202	0.249
952.5	1.147	1.224	1.265	1.211	1.03	1.268	0.185	0.202	0.248
960	1.148	1.169	1.273	1.222	1.032	1.267	0.185	0.201	0.248
967.5	1.152	1.172	1.276	1.224	1.031	1.267	0.185	0.202	0.247
975	1.155	1.169	1.274	1.218	1.036	1.267	0.184	0.202	0.247
982.5	1.149	1.166	1.28	1.227	1.034	1.269	0.184	0.202	0.247
990	1.138	1.168	1.278	1.222	1.035	1.268	0.184	0.202	0.247
997.5	1.131	1.159	1.277	1.226	1.041	1.27	0.184	0.202	0.247
1005	1.13	1.152	1.272	1.232	1.04	1.266	0.183	0.201	0.247
1012.5	1.129	1.138	1.269	1.231	1.042	1.269	0.183	0.202	0.247
1020	1.132	1.136	1.25	1.235	1.045	1.269	0.183	0.201	0.246
1027.5	1.134	1.133	1.272	1.238	1.044	1.268	0.183	0.201	0.246
1035	1.123	1.107	1.298	1.24	1.046	1.269	0.183	0.201	0.246
1042.5	1.119	1.114	1.261	1.24	1.05	1.27	0.183	0.201	0.246
1050	1.116	1.102	1.271	1.239	1.05	1.27	0.182	0.201	0.246
1057.5	1.118	1.095	1.28	1.214	1.049	1.268	0.181	0.2	0.246
1065	1.125	1.08	1.266	1.193	1.052	1.274	0.181	0.201	0.246
1072.5	1.127	1.072	1.262	1.2	1.053	1.272	0.182	0.201	0.246
1080	1.13	1.071	1.266	1.203	1.054	1.273	0.181	0.2	0.247
1087.5	1.132	1.07	1.258	1.212	1.055	1.276	0.181	0.2	0.247
1095	1.141	1.074	1.273	1.21	1.06	1.276	0.181	0.2	0.247
1102.5	1.143	1.073	1.236	1.21	1.056	1.277	0.181	0.2	0.246
1110	1.15	1.071	1.239	1.212	1.059	1.276	0.18	0.2	0.246
1117.5	1.147	1.08	1.233	1.213	1.065	1.277	0.181	0.2	0.247
1125	1.133	1.077	1.236	1.218	1.067	1.278	0.18	0.2	0.246
1132.5	1.121	1.08	1.213	1.204	1.068	1.278	0.18	0.2	0.246
1140	1.12	1.077	1.199	1.192	1.067	1.279	0.18	0.2	0.246
1147.5	1.12	1.073	1.174	1.194	1.077	1.281	0.18	0.2	0.247
1155	1.124	1.073	1.174	1.197	1.039	1.284	0.18	0.2	0.247
1162.5	1.131	1.078	1.151	1.213	1.029	1.284	0.179	0.2	0.247
1170	1.121	1.08	1.148	1.196	1.028	1.282	0.18	0.2	0.247
1177.5	1.131	1.083	1.121	1.181	1.024	1.284	0.179	0.2	0.248
1185	1.137	1.085	1.115	1.193	1.02	1.285	0.179	0.199	0.248
1192.5	1.138	1.089	1.071	1.191	1.019	1.285	0.178	0.199	0.248
1200	1.136	1.096	1.091	1.166	1.026	1.288	0.178	0.199	0.248
1207.5	1.138	1.095	1.125	1.19	1.034	1.29	0.178	0.199	0.248
1215	1.14	1.094	1.078	1.173	1.039	1.292	0.177	0.199	0.248
1222.5	1.141	1.096	1.159	1.222	1.051	1.3	0.177	0.199	0.248
1230	1.139	1.099	1.101	1.173	1.059	1.298	0.177	0.198	0.248
1237.5	1.143	1.104	1.098	1.198	1.053	1.299	0.176	0.198	0.249
1245	1.142	1.099	1.097	1.168	1.054	1.301	0.176	0.198	0.248
1252.5	1.147	1.095	1.094	1.202	1.056	1.292	0.176	0.198	0.248
1260	1.152	1.095	1.098	1.149	1.054	1.29	0.175	0.198	0.249
1267.5	1.154	1.097	1.094	1.206	1.062	1.287	0.175	0.198	0.249
1275	1.162	1.1	1.085	1.194	1.066	1.273	0.175	0.198	0.249
1282.5	1.164	1.106	1.072	1.258	1.063	1.27	0.175	0.198	0.249
1290	1.164	1.107	1.082	1.235	1.057	1.265	0.174	0.198	0.249
1297.5	1.173	1.113	1.104	1.258	1.051	1.265	0.174	0.198	0.249
1305	1.166	1.113	1.105	1.239	1.054	1.263	0.174	0.198	0.249
1312.5	1.171	1.117	1.104	1.298	1.073	1.285	0.174	0.198	0.25
1320	1.17	1.114	1.103	1.296	1.068	1.276	0.173	0.198	0.25
1327.5	1.176	1.114	1.107	1.313	1.086	1.27	0.173	0.197	0.25
1335	1.173	1.115	1.113	1.303	1.091	1.271	0.172	0.198	0.25
1342.5	1.182	1.114	1.113	1.31	1.084	1.276	0.172	0.197	0.251
1350	1.181	1.115	1.113	1.164	1.087	1.273	0.172	0.197	0.251
1357.5	1.183	1.127	1.115	1.278	1.097	1.273	0.171	0.197	0.251
1365	1.188	1.12	1.117	1.19	1.097	1.272	0.171	0.197	0.251
1372.5	1.198	1.123	1.12	1.166	1.104	1.275	0.17	0.197	0.251
1380	1.204	1.129	1.126	1.116	1.108	1.277	0.169	0.198	0.251
