# Supplementary material for: Small protein modules dictate prophage fates during polylysogeny
Source: Nature. 2023 Jul 26;620(7974):625–33. doi: 10.1038/s41586-023-06376-y (PMC10432266; doi:10.1038/s41586-023-06376-y)
Supplement: Supplementary file 20 — Source Data Extended Data Fig. 4 [file 41586_2023_6376_MOESM20_ESM.xlsx]

## Sheet: Ext4a
	EV	exp
replicate 1	846.611	60920.8
replicate 2	1387.62	59882.3
replicate 3	1338.97	60207.1

## Sheet: Ext4b
	EV	exp
replicate 1	14810.6	2515644
replicate 2	16956.9	2755193
replicate 3	18706.2	2634919

## Sheet: Ext4d
Time (min)	+ H2O			+ aTc
	replicate 1	replicate 2	replicate 3	replicate 1	replicate 2	replicate 3
10	0.171667	0.135333	0.123667	0.171	0.139333	0.126667
25	0.202667	0.151667	0.132	0.195667	0.155	0.133667
40	0.217333	0.171667	0.140667	0.214333	0.174667	0.141667
55	0.238667	0.198	0.153	0.246667	0.202667	0.150667
70	0.291333	0.23	0.166667	0.280333	0.231	0.161667
85	0.327	0.287	0.177333	0.326333	0.272667	0.17
100	0.364	0.334667	0.189333	0.375333	0.314667	0.180333
115	0.399	0.388	0.203667	0.389333	0.365333	0.191667
130	0.432667	0.430667	0.219333	0.438667	0.414333	0.205333
145	0.467333	0.475333	0.238333	0.471667	0.462	0.221
160	0.497667	0.5	0.26	0.504667	0.489333	0.238
175	0.531667	0.522	0.284667	0.526	0.494667	0.255
190	0.573	0.540333	0.313333	0.524	0.468667	0.275333
205	0.578333	0.553667	0.347	0.515333	0.407	0.301333
220	0.588	0.562	0.380667	0.475333	0.346	0.328
235	0.609667	0.574333	0.419	0.42	0.301667	0.360333
250	0.628	0.595	0.451333	0.368667	0.259667	0.391333
265	0.66	0.604667	0.474667	0.333667	0.234667	0.424667
280	0.681333	0.607	0.489333	0.314333	0.201	0.451
295	0.698667	0.621333	0.492	0.293333	0.169333	0.450333
310	0.716	0.641333	0.500333	0.284333	0.151667	0.429667
325	0.738667	0.660333	0.506667	0.265667	0.139667	0.409333
340	0.755333	0.678	0.516	0.252	0.135667	0.370667
355	0.775333	0.694667	0.541	0.242	0.172667	0.337333
370	0.797	0.730667	0.555	0.232333	0.145667	0.3
385	0.810667	0.769667	0.569	0.221667	0.151	0.292
400	0.839667	0.835667	0.588667	0.215667	0.147333	0.274333
415	0.854333	0.842333	0.597667	0.213333	0.129333	0.26
430	0.866	0.851667	0.599667	0.213	0.142333	0.248667
445	0.885	0.858333	0.585667	0.210667	0.126333	0.228
460	0.900667	0.866	0.581	0.212	0.127667	0.224333
475	0.907	0.879	0.585	0.214333	0.126667	0.200667
490	0.924333	0.888	0.578333	0.217333	0.126333	0.185
505	0.94	0.886	0.584333	0.219667	0.127	0.175
520	0.947	0.898667	0.594667	0.223333	0.126667	0.167667
535	0.950667	0.888	0.594333	0.228	0.128	0.175667
550	0.956667	0.888667	0.601667	0.232333	0.129	0.174
565	0.964	0.884667	0.595	0.237	0.129333	0.162667
580	0.988667	0.882667	0.588667	0.242667	0.130333	0.181667
595	0.977333	0.856	0.590333	0.248	0.155333	0.157333
610	0.983667	0.833333	0.594333	0.254	0.146	0.158
625	0.996	0.857	0.603333	0.259	0.146	0.165
640	0.990333	0.837667	0.605333	0.265	0.197667	0.158667
655	1.006	0.829333	0.598667	0.270333	0.219	0.162
670	1.004	0.824333	0.591667	0.276667	0.179	0.168667
685	1.017	0.822667	0.586667	0.282	0.196667	0.158333
700	1.01133	0.824333	0.578667	0.287333	0.201667	0.162667
715	1.021	0.83	0.58	0.292667	0.2	0.170667
730	1.021	0.829333	0.609667	0.299333	0.201	0.160667
745	1.02133	0.831333	0.637333	0.305333	0.185	0.162
760	1.02433	0.803333	0.74	0.31	0.166	0.163667
775	1.02867	0.786667	0.745667	0.313333	0.150333	0.164667
790	1.02933	0.798	0.622333	0.318333	0.148	0.165333
805	1.03	0.772	0.624	0.321333	0.143	0.167667
820	1.027	0.768667	0.65	0.325	0.145	0.169667
835	1.02833	0.759333	0.669	0.328	0.150333	0.172
850	1.02967	0.757667	0.661	0.330333	0.158667	0.174333
865	1.03133	0.767333	0.651	0.332667	0.168667	0.175333
880	1.026	0.765667	0.655	0.334667	0.180333	0.179333
895	1.029	0.883333	0.647	0.346667	0.201667	0.182667
910	1.03067	0.836667	0.639	0.347333	0.179667	0.188333
925	1.03	0.803667	0.644667	0.349333	0.170667	0.195
940	1.034	0.754	0.636667	0.35	0.175	0.204
955	1.02567	0.823333	0.623	0.351333	0.195	0.212
970	1.02133	0.753667	0.621667	0.352667	0.219	0.221667
985	1.02	0.731667	0.633333	0.353667	0.239333	0.232667
1000	1.01833	0.749333	0.631333	0.354667	0.256333	0.246
1015	1.012	0.758333	0.633667	0.355667	0.274	0.261667
1030	1.01033	0.744667	0.626667	0.356333	0.297333	0.279667
1045	1.00567	0.744667	0.615333	0.356667	0.313333	0.301
1060	1.005	0.746333	0.621	0.357333	0.331667	0.317333
1075	1.00867	0.738	0.665	0.357667	0.353667	0.34
1090	0.998	0.737333	0.756333	0.358667	0.373667	0.366
1105	1.00033	0.745333	0.712333	0.359	0.392	0.378
1120	1.027	0.751333	0.721667	0.360667	0.408667	0.392667
1135	0.997667	0.744667	0.690333	0.360667	0.428	0.414333
1150	0.995333	0.753333	0.7	0.362	0.452	0.429667
1165	1.00433	0.758	0.693667	0.362667	0.47	0.446
1180	0.984333	0.758	0.717667	0.363	0.492667	0.469667
1195	1.00133	0.762667	0.724333	0.363333	0.510333	0.489
1210	0.980333	0.773	0.734	0.364	0.529	0.514
1225	0.994	0.767667	0.763333	0.364	0.550333	0.533667
1240	0.973667	0.767667	0.750333	0.364	0.565	0.550333
1255	0.981333	0.781	0.729333	0.362667	0.587	0.570333
1270	0.98	0.777333	0.716667	0.362	0.603667	0.593
1285	0.984333	0.778	0.737333	0.360667	0.620667	0.601
1300	0.992	0.788333	0.719	0.359333	0.634	0.628667
1315	0.971	0.784	0.700333	0.359	0.654333	0.643
1330	0.983667	0.787333	0.692333	0.358667	0.673	0.658667
1345	0.976667	0.792	0.696667	0.358333	0.689	0.670667
1360	0.974333	0.795	0.903667	0.359	0.696667	0.682

## Sheet: Ext4e
Time (min)	+ H2O			+ aTc			cipro
	replicate 1	replicate 2	replicate 3	replicate 1	replicate 2	replicate 3	replicate 1	replicate 2	replicate 3
7.5	0.237	0.2565	0.216	0.23	0.24	0.201	0.2245	0.227	0.1915
17.5	0.282	0.2945	0.25	0.2665	0.2735	0.23	0.261	0.2565	0.2225
27.5	0.2985	0.3265	0.2705	0.281	0.297	0.2585	0.258	0.2575	0.2425
37.5	0.375	0.405	0.3265	0.3095	0.3585	0.281	0.289	0.286	0.244
47.5	0.417	0.4475	0.3775	0.3885	0.4005	0.329	0.3695	0.3805	0.296
57.5	0.43	0.4795	0.4265	0.3905	0.4175	0.3495	0.405	0.4035	0.3315
67.5	0.482	0.5105	0.4585	0.3605	0.368	0.3575	0.4175	0.418	0.356
77.5	0.5055	0.5535	0.4965	0.283	0.2645	0.285	0.4335	0.4355	0.378
87.5	0.5265	0.577	0.5305	0.1795	0.1635	0.196	0.4505	0.449	0.3895
97.5	0.5525	0.5915	0.564	0.13	0.1335	0.1465	0.4605	0.4575	0.4005
107.5	0.574	0.6135	0.5775	0.1205	0.1185	0.1355	0.476	0.4715	0.41
117.5	0.589	0.6225	0.597	0.1145	0.1165	0.132	0.489	0.479	0.4215
127.5	0.5995	0.6355	0.6135	0.1135	0.117	0.121	0.497	0.4855	0.4235
137.5	0.614	0.6455	0.628	0.113	0.119	0.1195	0.508	0.4915	0.4335
147.5	0.6255	0.658	0.637	0.1135	0.1195	0.1185	0.512	0.495	0.442
157.5	0.638	0.67	0.6475	0.1175	0.1225	0.12	0.519	0.5005	0.4475
167.5	0.6535	0.692	0.661	0.116	0.1255	0.1225	0.524	0.5055	0.4525
177.5	0.6655	0.7105	0.6755	0.1125	0.1245	0.1235	0.53	0.5125	0.4565
187.5	0.6895	0.7155	0.6895	0.1135	0.14	0.126	0.535	0.517	0.4595
197.5	0.6955	0.725	0.7095	0.113	0.152	0.128	0.536	0.522	0.464
207.5	0.7145	0.7485	0.7075	0.115	0.138	0.129	0.5385	0.5235	0.466
217.5	0.736	0.7695	0.7225	0.114	0.1435	0.136	0.538	0.5265	0.4685
227.5	0.7545	0.7865	0.744	0.1135	0.1515	0.1615	0.539	0.5295	0.471
237.5	0.773	0.8055	0.7645	0.1175	0.1615	0.139	0.5405	0.533	0.4745
247.5	0.7915	0.8165	0.7805	0.1235	0.174	0.147	0.54	0.536	0.476
257.5	0.805	0.833	0.792	0.114	0.172	0.15	0.5435	0.539	0.4785
267.5	0.8205	0.8515	0.807	0.122	0.1995	0.1495	0.5465	0.542	0.479
277.5	0.835	0.866	0.8225	0.1165	0.192	0.1535	0.5505	0.5445	0.4795
287.5	0.849	0.886	0.8375	0.1155	0.2065	0.16	0.551	0.5475	0.479
297.5	0.8625	0.902	0.8515	0.1165	0.2225	0.1645	0.551	0.5455	0.478
307.5	0.876	0.9175	0.867	0.12	0.2515	0.18	0.5515	0.5455	0.477
317.5	0.888	0.932	0.8815	0.1205	0.2475	0.1735	0.5495	0.545	0.4765
327.5	0.9015	0.944	0.894	0.1215	0.2505	0.1875	0.5475	0.5435	0.4775
337.5	0.91	0.957	0.9075	0.129	0.2705	0.189	0.5465	0.543	0.4765
347.5	0.919	0.965	0.9215	0.1305	0.2835	0.204	0.541	0.54	0.4755
357.5	0.931	0.9775	0.9355	0.1315	0.289	0.2095	0.5375	0.536	0.4725
367.5	0.9445	0.9895	0.9445	0.136	0.317	0.216	0.535	0.5345	0.473
377.5	0.955	0.996	0.9595	0.1415	0.3405	0.2285	0.532	0.531	0.4695
387.5	0.9675	1.014	0.9725	0.1495	0.369	0.2375	0.528	0.528	0.4675
397.5	0.978	1.027	0.983	0.156	0.3955	0.2575	0.5265	0.5255	0.468
407.5	0.9895	1.0395	0.995	0.164	0.455	0.2575	0.522	0.5215	0.4645
417.5	1	1.0555	1.0095	0.171	0.477	0.29	0.5185	0.5195	0.461
427.5	1.012	1.066	1.019	0.179	0.49	0.2705	0.5125	0.5155	0.459
437.5	1.018	1.0755	1.0325	0.1885	0.496	0.3095	0.5085	0.512	0.4555
447.5	1.034	1.086	1.0395	0.196	0.51	0.312	0.5065	0.506	0.454
457.5	1.044	1.098	1.05	0.2055	0.522	0.3315	0.5005	0.5025	0.45
467.5	1.049	1.1065	1.0585	0.217	0.5295	0.3515	0.498	0.4985	0.4465
477.5	1.0565	1.114	1.0665	0.2285	0.55	0.574	0.4925	0.494	0.445
487.5	1.0675	1.1175	1.081	0.2405	0.562	0.633	0.489	0.491	0.441
497.5	1.078	1.1265	1.092	0.2545	0.5705	0.6585	0.4855	0.485	0.439
507.5	1.09	1.133	1.1	0.266	0.5855	0.649	0.4785	0.482	0.435
517.5	1.0965	1.143	1.108	0.278	0.589	0.649	0.4755	0.4775	0.4325
527.5	1.1135	1.152	1.118	0.291	0.5915	0.6465	0.4725	0.475	0.4315
537.5	1.1165	1.1615	1.13	0.298	0.596	0.664	0.468	0.4705	0.428
547.5	1.1275	1.167	1.139	0.316	0.6025	0.6635	0.4635	0.465	0.424
557.5	1.134	1.172	1.144	0.3225	0.613	0.6425	0.46	0.462	0.421
567.5	1.143	1.181	1.151	0.344	0.6165	0.6425	0.4555	0.458	0.42
577.5	1.144	1.1845	1.1635	0.366	0.627	0.6545	0.4525	0.4535	0.4155
587.5	1.152	1.191	1.1665	0.3915	0.633	0.656	0.4485	0.451	0.4135
597.5	1.16	1.195	1.172	0.6435	0.635	0.6615	0.4435	0.4465	0.411
607.5	1.167	1.2035	1.181	0.5725	0.643	0.669	0.4405	0.4435	0.4075
617.5	1.1735	1.2065	1.185	0.534	0.6485	0.6735	0.437	0.44	0.405
627.5	1.1775	1.2115	1.193	0.4955	0.6555	0.692	0.434	0.436	0.4035
637.5	1.1855	1.215	1.197	0.594	0.659	0.701	0.431	0.4345	0.4005
647.5	1.1895	1.2175	1.2025	0.5745	0.666	0.7035	0.4275	0.4295	0.3975
657.5	1.1895	1.221	1.209	0.6025	0.6725	0.711	0.4235	0.4265	0.396
667.5	1.193	1.228	1.2125	0.629	0.6805	0.719	0.421	0.424	0.3945
677.5	1.198	1.231	1.2145	0.6415	0.6865	0.724	0.418	0.4205	0.392
687.5	1.201	1.2345	1.2165	0.644	0.6955	0.727	0.415	0.419	0.389
697.5	1.2015	1.2365	1.22	0.66	0.7	0.735	0.413	0.416	0.3875
707.5	1.2035	1.238	1.222	0.666	0.707	0.741	0.4095	0.412	0.386
717.5	1.2055	1.243	1.222	0.674	0.715	0.748	0.4075	0.41	0.3835
727.5	1.211	1.2405	1.224	0.6835	0.719	0.7515	0.405	0.4075	0.3835
737.5	1.2115	1.2405	1.2265	0.693	0.725	0.7575	0.401	0.404	0.381
747.5	1.2145	1.241	1.23	0.699	0.7295	0.7655	0.3995	0.403	0.3785
757.5	1.2145	1.24	1.2295	0.692	0.736	0.775	0.3975	0.4005	0.377
767.5	1.2135	1.2445	1.2345	0.704	0.7415	0.7815	0.396	0.3975	0.3745
777.5	1.219	1.245	1.2355	0.7155	0.748	0.7825	0.3925	0.396	0.374
787.5	1.2165	1.246	1.24	0.7235	0.752	0.7895	0.3905	0.394	0.3715
797.5	1.221	1.2455	1.2425	0.73	0.7575	0.796	0.389	0.392	0.3705
807.5	1.218	1.244	1.2465	0.738	0.7625	0.805	0.3865	0.39	0.369
817.5	1.2185	1.244	1.2465	0.747	0.7715	0.807	0.3845	0.3875	0.3665
827.5	1.221	1.246	1.245	0.755	0.774	0.816	0.3835	0.386	0.3665
837.5	1.222	1.2575	1.2455	0.762	0.7805	0.8235	0.3815	0.3835	0.365
847.5	1.2335	1.2485	1.2465	0.772	0.79	0.83	0.3805	0.3825	0.3635
857.5	1.2295	1.246	1.2435	0.7805	0.7925	0.8285	0.3785	0.3805	0.362
867.5	1.229	1.2435	1.2405	0.788	0.8005	0.833	0.377	0.3795	0.361
877.5	1.2245	1.241	1.2405	0.797	0.8055	0.8365	0.3755	0.377	0.3595
887.5	1.2225	1.238	1.238	0.8005	0.8095	0.843	0.3735	0.3765	0.359
897.5	1.2225	1.237	1.237	0.8085	0.814	0.849	0.373	0.375	0.3575
907.5	1.2215	1.2335	1.235	0.816	0.8175	0.8515	0.3715	0.3735	0.356
917.5	1.2185	1.2335	1.2375	0.818	0.8245	0.8585	0.3705	0.3725	0.355
927.5	1.2175	1.2315	1.236	0.831	0.829	0.8605	0.3695	0.3705	0.354
937.5	1.213	1.2335	1.236	0.845	0.836	0.864	0.369	0.37	0.353
947.5	1.2115	1.2275	1.2365	0.845	0.838	0.865	0.3675	0.3685	0.3515
957.5	1.209	1.2285	1.2335	0.853	0.8405	0.87	0.3665	0.368	0.351
967.5	1.206	1.2255	1.234	0.8575	0.848	0.8705	0.3655	0.3665	0.35
977.5	1.21	1.223	1.2335	0.8605	0.85	0.874	0.365	0.365	0.3505
987.5	1.204	1.2155	1.233	0.8745	0.855	0.88	0.365	0.365	0.3485
997.5	1.2035	1.2215	1.2325	0.874	0.86	0.88	0.3635	0.3645	0.3475
1007.5	1.1985	1.2225	1.2325	0.87	0.8655	0.883	0.3625	0.364	0.3465
1017.5	1.1925	1.2215	1.2305	0.879	0.872	0.883	0.362	0.3625	0.3455
1027.5	1.195	1.218	1.227	0.8865	0.878	0.886	0.361	0.3615	0.3445
1037.5	1.1945	1.2155	1.2235	0.8795	0.888	0.8895	0.3605	0.361	0.344
1047.5	1.192	1.21	1.2235	0.8865	0.891	0.8915	0.3605	0.3595	0.3435
1057.5	1.184	1.2145	1.225	0.895	0.896	0.8915	0.3595	0.359	0.343
1067.5	1.1925	1.211	1.223	0.897	0.905	0.903	0.359	0.358	0.342
1077.5	1.185	1.2085	1.221	0.901	0.9145	0.902	0.3585	0.3575	0.341
1087.5	1.187	1.2085	1.219	0.8985	0.926	0.902	0.3575	0.3565	0.3405
1097.5	1.182	1.207	1.2185	0.9075	0.935	0.903	0.3575	0.356	0.34
1107.5	1.1815	1.206	1.2165	0.903	0.9445	0.9045	0.3565	0.3545	0.339
1117.5	1.1805	1.2025	1.2155	0.913	0.952	0.9095	0.3565	0.3535	0.3385
1127.5	1.181	1.203	1.216	0.922	0.959	0.917	0.355	0.353	0.338
1137.5	1.1765	1.2035	1.2145	0.919	0.9695	0.924	0.355	0.3525	0.338
1147.5	1.1745	1.201	1.214	0.9165	0.9805	0.9285	0.355	0.352	0.337
1157.5	1.1715	1.2	1.2135	0.922	0.9875	0.934	0.354	0.3515	0.3365
1167.5	1.1725	1.2005	1.2085	0.9245	0.9935	0.9435	0.353	0.35	0.3365
1177.5	1.1685	1.2015	1.211	0.9325	1.0005	0.9435	0.3525	0.3495	0.3355
1187.5	1.166	1.199	1.2075	0.941	1.0115	0.943	0.352	0.3485	0.3345
1197.5	1.173	1.1975	1.2075	0.9405	1.018	0.953	0.351	0.348	0.3345
1207.5	1.1655	1.1965	1.2105	0.944	1.0245	0.9585	0.351	0.3475	0.334
1217.5	1.1675	1.1995	1.2085	0.955	1.027	0.964	0.35	0.347	0.334
1227.5	1.1705	1.1995	1.208	0.9485	1.034	0.9685	0.35	0.346	0.3325
1237.5	1.1745	1.199	1.2095	0.959	1.043	0.9735	0.349	0.3455	0.3325
1247.5	1.17	1.2005	1.206	0.97	1.046	0.979	0.3495	0.345	0.3315
1257.5	1.172	1.199	1.2085	0.9725	1.0545	0.987	0.349	0.344	0.331
1267.5	1.1745	1.197	1.206	0.9695	1.0595	0.993	0.348	0.344	0.33
1277.5	1.1795	1.2035	1.2085	0.9775	1.0635	0.9925	0.348	0.3435	0.3295
1287.5	1.178	1.2075	1.203	0.991	1.068	0.999	0.348	0.343	0.3285
1297.5	1.1845	1.208	1.2035	0.998	1.071	1.0025	0.348	0.3425	0.328
1307.5	1.186	1.214	1.2075	1.0045	1.0755	1.012	0.347	0.342	0.3275
1317.5	1.19	1.216	1.2085	1.0075	1.0775	1.0155	0.3465	0.3415	0.327
1327.5	1.192	1.2155	1.2065	1.007	1.08	1.02	0.3465	0.341	0.3265
1337.5	1.1925	1.2175	1.2045	1.009	1.0835	1.0245	0.346	0.3405	0.327
1347.5	1.191	1.2175	1.203	1.0195	1.087	1.0305	0.3455	0.3395	0.327
1357.5	1.193	1.2175	1.2045	1.015	1.0915	1.0365	0.345	0.339	0.326
1367.5	1.195	1.2165	1.203	1.0215	1.094	1.039	0.3445	0.3385	0.325

## Sheet: Ext4g
	water	DMSO	double exp
5-Fluorocytosine			760.347
Dodecyltrimethyl ammonium bromide			762.726
		866.328
3-Amino-1,2,4-Triazole			894.563
Disulphiram			911.203
Capreomycin			938.527
Acriflavine			785.366
Oxytetracycline			961.203
5-Fluorouracil			771.142
L-Aspartic acid bhydroxamate			525.796
Sodium Orthovanadate			765.815
Ala-Glu			696.474
chloride			753.696
Sodium Selenite			531.927
2-Phenylphenol			828.782
Cisplatin			721.388
L-Aspartic acid bhydroxamate			634.974
Thioridazine			730.218
Berberine			877.185
Hypoxanthine			777.449
Lincomycin			903.496
Nalidixic acid			836.171
Pentachlorophenol			835.832
Geldanamycin			736.271
Asp-Trp			721.111
Ketoprofen			597.953
Sodium orthovanadate			777.989
Cisplatin			802.713
2,4-Dintrophenol			649.322
Miconazole Nitrate			656.425
Hydroxylamine			897.843
Dithiophosphate			678.583
D-Serine			695.548
Ruthenium red			761.075
Nitrate			798.807
Chelerythrine			654.732
Malic acid			844.18
Lithium chloride			768.049
Ile-Ser			817.503
Sulfathiazole			854.383
Putrescine			694.66
Ofloxacin			812.4
Sodium cyanate			818.695
Doxycycline			959.304
Pentamidine Isethionate			675.862
D-Aspartic Acid			676.891
D,L-Serine hydroxamate			638.205
Ruthenium red			883.224
Ceftizoxime			867.762
D,L-Lipoamide			652.473
Phospho-Glycolic Acid			836.143
Iodoacetate			891.394
Gly-Glu			772.714
Glycine hydroxamate			1003.79
Magnesium chloride			807.681
Apramycin Sulfate			807.967
		846
(-)Shikimic Acid			802.844
Fidaxomicin			743.087
Alexidine			823.482
		886.377
Gln-Gln			824.112
Thiamphenicol			723.588
Erythromycin			720.432
Promethazine			701.872
Sodium arsenate			551.516
Lomefloxacin			925.437
Sodium dichromate			818.728
3-Amino-1,2,4-Triazole			773.553
Phenylarsine oxide			784.421
Ferric chloride			666.082
Amitriptyline			809.442
		880.299
Bleomycin			768.381
Diamide			859.547
6-Phospho-Gluconic Acid			901.883
Isoniazid			799.906
Benzethonium Chloride			843.217
L-Homoserine			663.228
His-Leu			624.795
Proflavine			679.136
Phosphoenol Pyruvate			784.803
Manganese(II) chloride			637.848
Asp-Val			813.051
Phleomycin			767.788
Pyrrolo-Quinoline			862.521
Asp-Leu			612.433
Diamide			716.89
Potassium Chromate			830.607
Cadmium Chloride hydrate			774.867
Alloxan			672.253
Benzethonium chloride			832.298
9-Aminoacridine			839.644
D-Glutamic Acid			666.803
2’-Deoxy Adenosine			695.657
Sodium metasilicate			727.737
Thiamphenicol			709.271
D,L-Ethionine			690.477
Potassium Chromate			799.086
Sulfanilamide			703.432
Sodium Arsenite			840.579
Oxolinic acid			829.734
Amoxicillin			715.14
Sodium salicylate			713.514
Cinnamic acid			840.625
Tetracycline			742.758
Gly-Ala			795.445
Sodium dichromate			665.822
Chelerythrine			689.946
	1015.23
Fusaric acid			741.707
Sodium metavanadate			805.185
4-Aminopyridine			831.93
Uric Acid			829.648
Chlorpromazine			740.284
Benzamidine			761.814
L-Cysteine			861.013
Compound 48/80			743.951
Triclosan			770.606
Dequalinium Chloride			973.84
Ticarcillin/calvunate			904.009
Magnesium chloride			778.906
Arg-Val			777.206
Cloxacillin			717.636
FCCP			650.138
EDTA			884.842
Zaragozic acid A			626.307
Tamoxifen			818.063
			780.789
Lauryl sulfobetaine			626.946
Compound 48/80			815.356
Methyltrioctylammonium chloride			756.886
Adenosine-5’-monophosphate			828.108
Potassium tellurite			871.015
Oxolinic acid			757.675
Caffeine			876.439
4-Hydroxycoumarin			611.213
		983.088
Oxolinic acid			662.018
Captan			743.194
Butyric Acid			774.822
Carbenicillin			738.627
Zinc chloride			745.131
Urea hydrogen peroxide			585.035
Benzamidine			679.292
Cobalt(II) Chloride hexahydrate			747.889
Clofazimine			800.159
Hydroxylamine			855.777
D,L-α-Amino-N-Butyric Acid			912.858
Pridinol			740.064
Ibuprofen			712.33
L-Aspartic-β- hydroxamate			939.331
Spectinomycin			805.079
Sodium Cyanate			747.491
EDTA			718.033
Myclobutanil			663.095
		809.13
Sulfanilamide			751.352
Mafenide			787.332
L-Tyrosine			799.019
His-Lys			679.098
Thiamine Pyrophosphate			784.957
Cyano-Cobalamine			660.648
Methicillin			654.893
L-Proline			775.409
3, 4-Dimethoxybenzyl alcohol			844.08
Nystatin			679.345
Hygromycin B			694.472
Cefoperazone			685.16
Sodium Thiosulfate			804.052
Sodium salicylate			731.578
1,2,4-			794.858
O-Phospho-L-Serine			753.628
Kanamycin Monosulfate			549.09
E10 Uracil			731.35
Cupric Chloride Dihydrate			653.92
Tigecycline			738.362
Tolylfluanid			693.119
Ile-Val			658.894
Furazolidone			828.744
D,L-Mevalonic Acid			839.144
Glycine hydroxamate			773.931
Dequalinium Chloride			818.868
D-3-Phospho-Glyceric Acid			777.661
D-Serine			807.449
Tinidazole			792.671
Capreomycin			876.927
Polymyxin B			899.853
D-Glucosamine-6-Phosphate			848.692
Sulfadimethoxine			868.308
		882.893
Blasticidin S			798.094
Polymyxin B			973.744
Demeclocycline			796.657
Rifampicin			639.176
Chromium chloride			779.095
Riboflavin			685.302
Isoniazid			745.518
Miconazole Nitrate			783.74
		888.915
Zaragozic acid A			796.812
Dihydrostreptomycin			778.966
Cephalexin			793.796
Sulfadiazine			673.397
Nickel chloride			673.788
Boric Acid			795.233
3, 4-Dimethoxybenzyl alcohol			744.023
Niaproof			708.914
Coumarin			831.043
Cysteamine-S- Phosphate			804.556
His-Ser			790.878
D,L-Propranolol			829.322
Cobalt chloride			733.155
Sodium metavanadate			774.746
L-Lysine			763.83
D-Biotin			754.588
β-Chloro-L-alanine hydrochloride			804.065
Methyl viologen			853.795
Dichlofluanid			749.66
hydroxamate			987.385
Leu-Gly			927.526
Sisomicin			972.025
Tetrazolium Violet			806.301
Clarithromycin			669.128
		913.305
Nalidixic acid			758.446
		824.031
		853.126
D,L-Lactamide			724.817
Tinidazole			839.388
Neomycin			843.041
Hygromycin B			838.273
Chlorpromazine			837.091
3-Amino-1,2,4-Triazole			744.782
Colistin			681.81
Gly-Met			778.165
Spiramycin			847.793
Arg-Phe			775.888
Asp-Phe			960.718
2, 2'-Dipyridyl			700.786
EDTA			818.399
Sodium m-periodate			647.194
4-Aminopyridine			740.721
Hygromycin B			688.401
Potassium chromate			864.349
Potassium chromate			767.95
Neomycin			771.772
His-Pro			777.27
DL-Methionine hydroxamate			802.457
Aminacrine			728.022
Palladium(II) Chloride			709.099
Amitriptyline			936.085
Cloxacillin			825.594
Apramycin Sulfate			808.704
Sodium metavanadate			824.827
Guanidine hydrochloride			863.289
5-Chloro-7-iodo- 8-hydroxyquinoline			828.772
2-Deoxy-D-Glucose-6-Phosphate			864.289
Vancomycin			890.755
Cefadroxil			785.156
Hexachlorophene			680.472
Thiosalicylic acid			874.849
Sodium Fluoride			716.553
		884.028
Cephalothin			678.977
Poly-L-lysine hydrochloride			691.991
Guanine			803.292
Chlortetracycline hydrochloride			835.635
D-Serine			719.514
Pentamidine Isethionate			763.439
Captan			899.562
Protamine sulfate			741.438
Sodium tungstate			803.819
Amitriptyline			742.425
Spiramycin			539.797
Apramycin			836.936
Josamycin			966.644
D-Glutamic Acid			671.53
Lomefloxacin			852.19
Streptomycin			742.828
Proflavine			634.841
Azlocillin			905.09
5-Chloro-7-iodo- 8-hydroxyquinoline			690.327
5-Fluorouracil			734.946
Ferric chloride			863.963
Domiphen bromide			910.409
L-Glutamic acid ghydroxamate			750.247
Semicarbazide			689.669
Copper(II) sulfate			774.998
Cupric chloride			793.689
L-Leucine			885.364
Domiphen bromide			780.473
Spectinomycin			848.09
Dodecyltrimethyl ammonium bromide			771.111
Arg-Arg			799.967
5-Azacytidine			847.818
Erythromycin			748.383
Tobramycin			729.101
Cupric Chloride Dihydrate			817.889
EDTA			908.5
DL-Methionine hydroxamate			741.56
CCCP			844.655
Chloroquine			751.106
Amoxicillin			709.767
Lomefloxacin			818.385
Ala-Thr			774.793
Fumaric acid			694.417
5-Fluoroorotic acid			687.936
Pridinol			673.716
Thiosulfate			629.83
Dodecyltrimethyl ammonium bromide			580.508
Lawsone			817.035
Chlortetracycline			630.625
Coumarin			726.539
Aluminum sulfate			728.056
Zinc chloride			742.459
EGTA			674.122
Ciprofloxacin			740.664
L-Threonine			749.486
Tolylfluanid			641.805
Amoxicillin			804.011
Tinidazole			801.611
Antimony (III) chloride			748.635
		889.57
Glu-Ser			848.518
Fluorodeoxyuridi			694.528
3, 4-Dimethoxybenzyl alcohol			848.784
Thialysine			875.218
		950.635
		898.631
Ceftriaxone			739.281
Glycine			906.365
Amitriptyline hydrochloride			896.086
Lauryl sulfobetaine			773.872
Meropenem			697.444
Chloroxylenol			797.855
Dequalinium Chloride			877.362
Chloroalanine hydrochloride			782.793
Sodium Cyanate			625.934
Diamide			807.205
Trifluorothymidin			843.552
Guanidine hydrochloride			868.695
Sodium caprylate			716.14
5,7-Dichloro- 8- hydroxyquinaldine			838.331
Ala-His			671.736
Cefmetazole			775.291
(Guanazole)			700.364
		892.634
Inosine			643.711
FCCP			682.9
L-Alanine			626.605
Sodium Arsenite			845.576
Cephalothin			751.777
Chlorpromazine			813.204
Cefazolin			774.623
Myclobutanil			743.97
4-Nitroquinoline-N-Oxide			883.49
Cefamandole nafate			913.293
Hypophosphite			638.446
Fluconazole			666.518
Ceftriaxone			665.916
Poly-L-lysine hydrochloride			912.555
Chlorpromazine hydrochloride			666.821
1,10- Phenanthroline			779.818
		899.685
1-Chloro -2,4- dinitrobenzene			917.015
Ala-Glu			615.526
Daptomycin			745.226
Ala-Ser			718.725
Aminacrine			809.125
Polymyxin B			713.217
Hydroxyurea			639.09
Methyltrioctylammonium chloride			822.246
Dodecyltrimethyl ammonium bromide			804.161
		818.066
		890.115
Chromium(III) Chloride hexahydrate			629.272
8-Hydroxyquinoline			718.618
Cetylpyridinium chloride			720.834
Protamine sulfate			729.415
Glycine			754.557
5-Nitro-2-furaldehyde semicarbazone			851.806
Thymidine 3’,5’- cyclic monophosphate			722.658
Propiconazole			813.182
Arg-Gln			737.788
Thallium (I) acetate			806.98
Harmane			633.342
		927.321
Chloroalanine hydrochloride			741.313
Acetamide			759.216
Glutathione (reduced form)			867.305
Cobalt chloride			800.603
Potassium tellurite			934.845
2,2`-Dipyridyl			902.167
Norfloxacin			715.473
Spermidine			835.956
Asn-Val			851.74
Sodium nitrite			738.479
Triclosan			715.06
Cadmium chloride			697.076
Sodium m-arsenite			733.11
Benzethonium Chloride			797.683
	1082.09
Sodium arsenate			930.947
Sodium Cyanide			790.528
Niaproof			692.341
Rolitetracycline			732.045
Sodium azide			743.582
Trifluoperazine			728.127
Chromium(III) Chloride hexahydrate			708.944
D-Mannose-1- Phosphate			888.719
Sodium salicylate			725.437
D-Cycloserine			658.097
		835.018
ß-Glycerol Phosphate			807.731
Chlorhexidine			808.513
Chlortetracycline hydrochloride			734.128
Malic acid			720.104
Azithromycin			814.636
D-Serine			762.513
Trifluoperazine			801.532
Hydroxyurea			852.758
5-Nitro-2-furaldehyde semicarbazone			726.738
Cefazolin			812.728
Guanosine			778.131
Rifaximin			872.291
Sulfathiazole			914.586
Semicarbazide			955.782
Captan			727.137
Nadifloxacin			768.403
Oxacillin			681.974
Procaine			681.139
Cinoxacin			801.822
Palladium(II) Chloride			838.601
Gallic acid			862.869
Asp-Lys			779.757
Plumbagin			801.435
Chloramphenicol			842.461
Chlorhexidine			906.755
		843.053
Ala-Gly			781.668
Lidocaine			805.173
Cobalt(II) Chloride hexahydrate			778.292
Fusidic acid			954.374
N-Acetyl-D,L-Methionine			796.875
Dodecyltrimethyl ammonium bromide			565.231
Sulfamethazine			847.967
Paromomycin			648.647
Chlorambucil			708.749
Tannic acid			871.529
Penicillin G			821.679
L-Aspartic-β- hydroxamate			679.071
Disulphiram			776.343
Ala-Arg			643.399
Ile-Met			654.151
FCCP			727.785
Ibuprofen			845.664
3,5-Diamino-1,2,4-(Guanazole)			844.168
Guanidine hydrochloride			838.821
1,10- Phenanthroline			1024.74
		837.115
Domiphen bromide			863.712
Chlortetracycline hydrochloride			770.168
L-Cysteinyl-Glycine			712.021
Sodium Thiosulfate			817.13
		908.809
Lithium chloride			763.562
Nalidixic acid			786.685
Cadmium Chloride hydrate			785.149
Glu-Gly			794.461
Cefazolin			825.828
Rolitetracycline			900.424
Polymyxin B			594.509
Aluminum sulfate			756.193
Chromium(III) Chloride hexahydrate			717.651
Cetylpyridinium chloride			677.517
Ceftazidime			738.379
Met-Ala			861.044
L-Serine			723.592
Hydroxypyridine-2-thione			689.222
Magnesium chloride			761.338
4-Nitroquinoline-N-Oxide			640.213
Azlocillin			663.325
Guanidine hydrochloride			775.63
Glu-Val			773.724
Caffeine			779.703
(5) 4-Amino Imidazole-4(5)- Carboxamide			815.752
Thymidine			720.667
Glycine			793.465
Sodium tungstate			613.311
Triclosan			820.838
Compound 48/80			664.022
Sulfanilamide			787.84
Cytidine-2- monophosphate			766.774
Ornidazole			661.35
Kanamycin Monosulfate			865.954
Cefsulodin			837.791
Inosine			820.858
Sulfadiazine			792.834
Chelerythrine			811.845
Capreomycin			791.581
Pipemidic Acid			827.927
5,7-Dichloro- 8- hydroxyquinaldine			765.306
Hygromycin B			760.792
Nystatin			721.459
Erythromycin			821.516
Alexidine			771.442
Ceftibuten			702.467
Caprylic Acid			858.577
Rifamycin SV			837.288
Sodium Nitrite			622.367
		878.904
Dequalinium chloride			681.669
		888.783
Chloramphenicol			827.239
Glycine hydroxamate			863.902
Sulfamethazine			808.543
Carbenicillin			829.156
Niaproof			821.013
Ammonium Sulfate			753.463
Cefoxitin			874.986
1-Hydroxypyridine thione			677.675
L-Cysteine Sulfinic Acid			795.916
Phosphocreatine			794.109
D,L-Propranolol			793.825
Ethionamide			662.721
Thioglycerol			645.052
Uridine			632.759
L-Aspartic-β- hydroxamate			695.569
Sodium nitrite			760.933
ß-Nicotinamide Adenine Dinucleotide			692.047
Orphenadrine			775.881
Cupric chloride			761.254
Nitrofurantoin			663.268
D-Cycloserine			1034.62
Cupric chloride			659.94
Aztreonam			827.492
Polymyxin B			732.986
D-Galactosamine			656.594
Promethazine			901.137
Crystal violet			890.846
		877.158
Pentachlorophenol			714.118
Lomefloxacin			735.49
Benzethonium Chloride			806.574
L-Glutamic-ghydroxamate			818.41
Methyl viologen			825.58
Cytosine-1-beta-D-arabinofuranoside			707.582
Myclobutanil			829.793
L-Glutamic acid ghydroxamate			814.33
5-Chloro-7-iodo- 8-hydroxyquinoline			614.989
CCCP			866.297
Hydroxyurea			816.746
Benzethonium chloride			885.951
L-Arginine hydroxamate			831.709
Cisplatin			801.678
D-Glucose-1-Phosphate			762.782
Ciprofloxacin			733.223
Cytosine			883.048
Nafcillin			865.829
Tannic acid			651.041
Malic acid			696.409
Gly-Cys			736.817
Poly-L-lysine			874.421
2,2`-Dipyridyl			835.029
	992.916
Orphenadrine			856.909
Triclosan			762.922
8-Hydroxyquinoline			776.207
Capreomycin			810.37
5-fluoro-5’- deoxyuridine			758.211
Chloroquine			854.76
2, 2'-Dipyridyl			844.621
Thioridazine			830.064
D,L-Serine hydroxamate			808.039
Harmane			841.94
Polymyxin B			774.012
Colistin			1021.66
Sodium Azide			833.229
Formamide			583.439
Protamine sulfate			682.811
Fluconazole			852.399
Penimepicycline			850.059
Cadmium Chloride hydrate			918.103
Guanidine hydrochloride			728.993
2-Nitroimidazole			812.719
D,L-α,ε-Diaminopimelic Acid			869.699
Cinoxacin			611.674
Crystal violet			868.034
Uracil			988.176
L-Cysteine			741.976
Succinic acid			716.775
Kanamycin			699.82
Disulphiram			762.128
2,2`-Dipyridyl			648.802
Sodium Arsenite			820.448
Ketoprofen			848.188
Gly-Thr			816.531
		786.716
Furaltadone			482.69
Gly-Tyr			931.08
Chloramphenicol			1016.04
Propiconazole			641.523
Cefotaxime			578.537
Miltefosine			792.677
Sodium Pyrophosphate Decahydrate			906.247
Amitriptyline hydrochloride			867.239
5-Fluorouracil			860.828
5-Fluoroorotic acid			680.656
Sulfamethazine			694.756
Ala-Ala			774.438
Enoxacin			690.551
Potassium tellurite			783.635
4-Hydroxycoumarin			949.584
Procaine			756.731
Poly-L-lysine			768.357
Cefotetan			769.082
Oxacillin			707.58
EDTA			545.768
Teicoplanin			781.315
Neomycin			770.976
Spectinomycin			738.995
Methylene Diphosphonic Acid			815.688
Protamine sulfate			843.604
Metronidazole			728.715
Sodium bromate			810.501
Hydroxylamine			808.149
		904.121
L-Citrulline			703.612
Niaproof			747.602
Phenethicillin			817.01
Nickel chloride			851.509
Tamoxifen			572.757
Colistin			764.111
L-Serine			868.955
Lincomycin			754.183
Cinnamic acid			747.899
Oxacillin			915.117
Aluminum sulfate			724.802
2,4-Dintrophenol			707.184
3,5-Dinitrobenzene			634.816
Ile-Arg			941.95
Cefotaxime			666.03
Dequalinium Chloride			878.943
Niaproof			912.389
Rifampin			678.835
		902.891
D,L-Propranolol			831.585
Thallium(I) acetate			711.033
Ethambutol			868.751
Ala-Pro			830.914
Menadione			895.996
Sodium bromate			821.697
Furaltadone			759.426
Dichlofluanid			781.802
Sodium caprylate			804.581
Histamine			695.842
Methyl viologen			594.185
Moxalactam			874.686
Trimethoprim			795.928
Chlorpromazine hydrochloride			856.077
Ala-Gln			794.061
EGTA			626.794
Blasticidin S			781.961
Ornidazole			921.269
Caffeine			885.267
Spermine			880.841
Pipemidic Acid			787.792
Thiamphenicol			830.053
CCCP			773.993
		937.214
Cefoperazone			767.93
Sodium Orthovanadate			623.72
Pyridoxamine			719.583
D-Methionine			823.34
Hydroxylamine hydrochloride			765.568
Blasticidin hydrochloride			813.654
Ampicillin			796.876
Nickel chloride			810.941
Guanidine hydrochloride			785.134
D,L-α-Hydroxy- Butyric Acid			866.399
Ofloxacin			809.719
		866.016
Phenylarsine oxide			730.799
Oxytetracycline			697.068
Thallium (I) acetate			628.924
Guanosine-2’-monophosphate			746.684
Patulin			791.633
Lincomycin			635.923
Sodium Fluoride			745.081
Potassium tellurite			801.303
Sodium Benzoate			638.756
L-Aspartic Acid			789.238
Sulfamethazine			837.086
δ-Amino-N-Valeric Acid			664.944
Phenethicillin			537.044
Chloramphenicol			714.082
Paromomycin			807.861
EDTA			708.004
Glu-Tyr			600.189
Dodine			860.374
EGTA			656.537
Gly-Arg			753.551
N-Amylamine			901.903
Carbenicillin			865.563
Sodium metavanadate			776.794
Ile-Gln			811.351
γ-Amino-N-Butyric Acid			705.477
Oxolinic acid			747.403
Ofloxacin			821.318
Cefotaxime			789.356
Compound 48/80			839.538
Sodium arsenate			597.212
Proflavine			737.479
Sodium Azide			780.951
4-Hydroxycoumarin			732.325
Trifluoperazine			922.865
Hydroxyurea			661.241
Clindamycin			735.658
Hygromycin B			828.189
Trimeta Phosphate			699.625
Ile-Ala			798.433
Nordihydroguaia retic acid			731.886
Tannic acid			752.312
3-Amino-1,2,4-Triazole			773.426
Dalbavancin			834.191
Paromomycin			612.816
Thiourea			829.992
Parabanic Acid			711.033
Gly-Asn			732.427
1,2,4-			819.941
Manganese chloride			756.964
L-Proline			686.426
Isoniazid			700.852
1,2,4-			785.851
Tetrazolium violet			740.549
Sulfisoxazole			891.462
Fusidic acid			736.321
Tetrazolium violet			670.934
Sodium Cyanide			734.166
Pyridoxine			882.211
Furaltadone			814.747
L-Asparagine			848.521
EGTA			886.965
Chloramphenicol			790.975
		916.684
Tetramethylene Sulfone			725.662
Cadmium chloride			669.428
Benzethonium chloride			637.088
Chlorambucil			840.909
Gentamicin			870.466
Sulfamethoxazole			735.192
Uridine-5’- monophosphate			839.41
Choline			563.561
Domiphen bromide			687.826
Umbelliferone			966.678
Tobramycin			608.966
Tinidazole			889.743
Hydroxylamine			768.091
Aluminum sulfate			906.861
D-Asparagine			802.117
chloride			781.124
6-Azauracil			841.577
Sodium Caprylate			775.293
		838.429
Colistin			732.822
L-Proline			944.237
Piperacillin			691.14
Alexidine			709.093
Ala-Lys			888.933
Compound 48/80			850.733
5-fluoro-5’- deoxyuridine			947.038
		869.681
Glycine hydroxamate			689.149
Lauryl sulfobetaine			846.789
Aztreonam			690.027
		799.778
Piperacillin			730.713
lle-Trp			684.99
Hydroxylamine			704.492
Trifluoperazine			829.223
L-Glutamine			852.682
Myricetin			858.124
Rifampicin			671.547
CCCP			814.596
Trifluoperazine			776.54
Thymine			704.35
Trifluorothymidin			738.938
Lidocaine			890.57
4-Hydroxycoumarin			709.661
Succinic acid			912.235
L-Glutamic Acid			802.174
Tartaric acid			755.389
5,7-Dichloro- 8- hydroxyquinaldine			789.852
Gatifloxacin			827.136
Bleomycin			521.908
6-Azauracil			759.16
Oxytetracycline			732.575
Piperacillin/ Tazobactam			749.225
Rifamycin SV			781.873
Urea			641.811
L-Glutamic-ghydroxamate			601.529
		865.711
IodonitroTetrazolium Violet			932.233
Palladium(II) Chloride			917.483
Neomycin			765.224
Sodium Orthovanadate			729.227
Sodium Pyrophosphate Decahydrate			810.523
3,5-Dinitrobenzene			716.86
Rifamycin SV			777.805
Trifluoperazine			749.889
		915.293
Sodium salicylate			755.421
Hydroxylamine hydrochloride			756.31
D,L-Thioctic Acid			770.201
Ferric chloride			754.368
Asp-Glu			704.834
Cefoxitin			754.314
L-Glutamic acid ghydroxamate			815.363
Azlocillin			821.683
Taurine			677.16
Chloramphenicol			702.261
Sodium salicylate			696.834
Semicarbazide			659.928
Lidocaine			626.686
Adenosine-2’-monophosphate			719.794
Tween 60			956.964
Cinnamic acid			749.717
Glycine hydroxamate			774.566
		859.943
Nickel chloride			878.852
Guanosine- 5’ -monophosphate			737.028
Ceftriaxone			800.798
Dodecyltrimethyl ammonium bromide			769.522
Radezolid			700.222
Enoxacin			788.655
Sulfanilimide			771.788
Tylosin			669.279
Semicarbazide			637.743
Cefamandole			881.962
Thioridazine hydrochloride			825.069
FCCP			803.277
Sulfadiazine			765.653
Azlocillin			854.236
Inosine + Thiamine			712.735
Thymidine-5’- monophosphate			797.739
Rolitetracycline			651.829
Doxycycline			851.156
Isoniazid			858.502
(Guanazole)			634.004
BAPTA			683.461
Uridine-2’,3’- cyclic monophosphate			655.215
3-Amino-1,2,4-Triazole			760.146
		760.528
Sodium Cyanide			778.896
Menadione			728.742
Adenine			879.037
		874.921
Cytidine-2’,3’-cyclic monophosphate			944.618
Carbenicillin			761.242
Plumbagin			833.798
Sodium bromate			863.529
Neomycin			755.273
Levofloxacin			852.881
D-Alanine			821.078
Myricetin			696.867
Sodium Thiosulfate			800.78
N-Acetyl-L-Glutamic Acid			765.165
Diamide			815.221
L-Leucine			744.486
5-fluoro-5’- deoxyuridine			726.467
Cetylpyridinium chloride			727.962
Trimethoprim			827.309
9-Aminoacridine			770.048
Orphenadrine			827.051
Tinidazole			915.661
ß-Phenylethyl- amine			946.974
Josamycin			753.332
Chlorhexidine			754.003
Pridinol			761.337
Isoniazid			761.702
Sodium azide			777.975
Bleomycin			918.965
5-Nitro-2-furaldehyde semicarbazone			908.302
Chloroxylenol			977.64
Neomycin			802.698
EGTA			786.883
Pridinol			819.045
Aluminum sulfate			841.217
D-Mannose-6- Phosphate			825.579
Amitriptyline hydrochloride			735.147
D,L-α-Glycerol Phosphate			828.924
Sodium arsenate			713.662
L-Aspartic acid bhydroxamate			691.103
Cefazolin			857.295
Domiphen bromide			660.764
Sodium Pyrophosphate Decahydrate			813.792
		772.599
Penicillin G			639.943
Lincomycin			773.771
Cytosine-1-beta-D-arabinofuranoside			724.165
	966.538
L-Glutamic-ghydroxamate			858.023
Protamine sulfate			927.524
5,7-Dichloro- 8- hydroxyquinaldine			778.178
D-Aspartic Acid			732.258
D-Serine			643.42
Cefamandole nafate			865.567
Copper(II) sulfate			710.698
Aztreonam			810.13
Sodium Fluoride			627.688
Paromomycin			840.417
9-Aminoacridine			481.647
Miltefosine			744.223
IodonitroTetrazolium Violet			821.946
Thiosalicylic acid			621.62
Lithium chloride			796.775
Cefixime			828.164
Arg-Leu			725.406
Doripenem			567.402
Thiophosphate			785.183
2-Hydroxyethane Sulfonic Acid			780.963
Hexachlorophene			719.75
1,10- Phenanthroline			751.807
Azathioprine			802.137
1-Chloro -2,4- dinitrobenzene			674.147
		745.49
		813.832
4-Aminopyridine			795.862
β-Chloro-L-alanine hydrochloride			956.488
Penicillin G			893.829
Cloxacillin			596.251
		739.491
Nickel chloride			800.239
Ornidazole			748.849
Sanguinarine			755.426
		869.967
Sisomicin			860.183
Nickel chloride			702.737
Polymyxin B			742.784
L-Tyrosine			978.681
Promethazine			746
2,4-Diamino-6,7- diisopropylpteridine			864.731
CCCP			746.66
Nafcillin			656.793
Tobramycin			610.587
Butane Sulfonic Acid			696.847
Cesium chloride			741.577
Threonine			892.732
Spiramycin			791.927
Leu-Ala			745.505
Hydroxypyridine-2-thione			810.486
6-Mercaptopurine			766.326
L-Methionine Sulfone			555.113
Leu-Ile			813.628
Leu-Arg			810.066
Minocycline			831.163
4-Aminopyridine			638.839
L-Ornithine			820.356
Tobramycin			774.778
Cesium chloride			658.075
Sodium metaborate			886.537
Amoxicillin			879.201
Thallium(I) acetate			802.457
Sodium metaborate			673.086
Glu-Trp			818.816
O-Phospho-D-Serine			746.309
		881.085
Manganese(II) chloride			804.155
Aztreonam			700.331
myo-Inositol			567.166
Pentamidine Isethionate			929.849
Penicillin V			721.692
Xanthine			791.511
Deferoxamine Mesylate			820.262
Promethazine			795.168
Sodium Benzoate			741.809
Guanine			631.415
4-Aminopyridine			665.267
Sodium m-periodate			746.331
Rifabutin			772.032
Cefazolin			755.477
α-Amino-N-Valeric Acid			850.395
Sodium azide			830.437
Ile-Tyr			823.297
O-Phosphoryl-Ethanolamine			710.779
L-Tryptophan			704.191
Compound 48/80			816.657
Sodium Caprylate			833.889
Fluorodeoxyuridi			801.34
Chloroquine			696.877
Novobiocin			902.536
Orotic Acid			824.048
Sodium cyanate			853.952
		797.994
L-Phenylalanine			799.641
		810.18
5-Fluorouracil			794.116
Chromium(III) Chloride hexahydrate			790.523
6-Mercaptopurine			532.221
D,L-Serine hydroxamate			915.003
L-Valine			753.209
Capreomycin			733.962
Sodium Caprylate			862.857
Gly-Met			981.878
Lawsone			759.049
Thioridazine			732.912
Chloroalanine hydrochloride			543.897
Succinic acid			866.4
β-Chloro-L-alanine hydrochloride			733.671
Cycloheximide			763.054
Aminacrine			699.493
Nordihydroguaia retic acid			611.629
Phenyl- methylsulfonylfluoride (special)			843.365
L-Isoleucine			636.131
		861.096
L-Valine			755.277
Neomycin			805.498
Nitrofurantoin			682.309
D-Serine			640.385
D-Lysine			751.294
Doxycycline Hyclate			890.689
Sodium metaborate Tetrahydrate			825.077
4-Nitroquinoline-N-Oxide			705.295
Orphenadrine			638.513
L-Cysteic Acid			739.59
Piperacillin			844.532
Azathioprine			648.482
Triclosan			737.047
Carbenicillin			709.722
Cefmetazole			914.456
D,L-Thioctic Acid			962.203
Dodine			763.49
2’-Deoxy Guanosine			865.816
Ampicillin			723.439
Phenyl- methylsulfonylfluoride (special)			646.908
Sodium metasilicate			792.766
Alexidine			755.754
Enoxacin			649.565
2, 2'-Dipyridyl			822.827
Glycine hydrochloride			648.322
Furaltadone			840.279
Cefoperazone			748.357
Tobramycin			830.875
Ammonium Sulfate			875.618
Ampicillin			757.746
L-Glutamine			779.662
Zinc chloride			836.439
Norfloxacin			730.422
Ala-Phe			931.232
Chelerythrine			721.743
Hygromycin B			802.664
Amoxicillin			782.218
Tetracycline			801.578
4-Aminopyridine			690.313
Cinnamic acid			900.266
Cetylpyridinium chloride			683.365
Ampicillin			839.247
Diamide			631.104
BAPTA			797.133
Ala-Leu			679.812
Cefsulodin			616.443
Penimepicycline			908.089
Mupirocin			827.511
		725.354
Azaserine			746.625
Geneticin (G418)			548.603
Bleomycin			878.91
Leu-Phe			640.176
Sulfisoxazole			973.561
Nafcillin			722.062
Thioridazine			747.148
m-arsenite			802.39
Rifamycin			704.184
Methyl Viologen Dichloride hydrate			783.85
Phleomycin			744.695
Oleandomycin			585.203
Lawsone			839.702
Phenethicillin			861.899
Cefepime			797.924
Methylamine			718.787
Atropine			843.483
Oxytetracycline			834.164
Cinnamic acid			848.641
Gentamicin			655.575
Cetylpyridinium chloride			738.799
		906.342
P-Amino Benzene Sulfonic Acid			849.483
Asn-Glu			873.495
Cytosine-1-beta-D-arabinofuranoside			822.235
Sulfachloropyridazine			789.331
Gentamicin			761.329
		828.461
Sanguinarine			706.983
D-Cycloserine			756.91
Glycine hydroxamate			770.967
Methyltrioctylammonium chloride			727.524
Malic acid			712.491
Trimethoprim			637.567
Blasticidin hydrochloride			739.943
Mezlocillin			667.523
Phosphomycin			767.842
Cefuroxime			701.555
Hexamminecobalt (III) chloride			798.122
Palladium(II) Chloride			695.051
Dihydrostreptomycin			897.901
Azaserine			740.778
2-Nitroimidazole			769.573
2-Phenylphenol			765.371
1-Hydroxypyridine thione			765.541
Nicotinamide			758.258
L-Arginine hydroxamate			924.614
Doxycycline			635.339
Blasticidin S			844.374
Sulfasalazine			784.362
		802.598
Methyl Viologen Dichloride hydrate			883.584
		801.672
Sodium Cyanate			783.599
Sodium metasilicate			712.764
Oleandomycin			850.995
Sodium Cyanide			823.884
Fusidic acid			719.017
Arg-Asp			811.716
Gallic acid			892.138
Adenosine			732.23
Adenosine			687.778
Sodium arsenate			860.522
		931.165
Cefuroxime			748.162
EGTA			671.42
Ticarcillin			780.494
Aluminum sulfate			811.398
Promethazine			943.097
		890.105
Sorbic acid			902.449
		915.373
Sodiumpyrophosphate decahydrate			653.004
Sodium dichromate			679.46
Dodecyltrimethyl ammonium bromide			761.768
Phenylarsine oxide			776.475
D,L-Thioctic Acid			669.823
2’-Deoxy Cytidine			728.709
Tetracycline			811.334
Diamide			713.124
Gly-Leu			685.827
Cycloheximide			600.952
Potassium tellurite			755.257
Ammonium Sulfate			803.415
Potassium tellurite			783.918
Sulfisoxazole			759.643
Sulfamonomethoxine			743.302
1-Hydroxypyridine thione			893.413
		837.568
O-Phospho-L- Threonine			687.464
Hematin			779.043
Poly-L-lysine			712.374
Tween 40			886.332
Thiamphenicol			707.558
Glu-Asp			760.021
Cycloheximide			744.15
Doxycycline			742.011
Boric Acid			712.422
Sulfate			738.002
Cefoxitin			795.65
Phenethicillin			810.355
Glycine hydrochloride			834.066
Pentachlorophenol			803.536
Hexachlorophene			872.964
chloride			852.938
Manganese chloride			821.293
Rifapentine			732.356
3,5-Diamino-1,2,4-(Guanazole)			713.37
Ciprofloxacin			745.754
Triclosan			730.536
		839.645
Patulin			790.818
Dichlofluanid			793.708
Cytosine-1-beta-D-arabinofuranoside			913.04
BAPTA			890.795
Ala-Tyr			796.92
		940.292
Dihydrostreptomycin			715.318
Spiramycin			783.862
Sodium orthovanadate			702.092
Benserazide			791.936
Procaine			970.559
Sodium Thiosulfate			822.191
Gln-Gly			764.179
L-Aspartic Acid			841.949
Sulfachloropyridazine			843.971
D-Cycloserine			736.396
Tetrazolium Violet			773.415
	989.101
Ethylamine			969.053
3-Amino-1,2,4-Triazole			852.274
Oxacillin			796.968
		922.422
D-(+)-Glucose			755.824
CCCP			886.227
Thymine			686.648
		933.568
Carbenicillin			802.249
Sodiumpyrophosphate decahydrate			730.929
Chromium chloride			769.138
Potassium tellurite			810.592
Lincomycin			859.842
L-Threonine			724.828
Promethazine			585.943
D-Cycloserine			734.794
2’-Deoxy Uridine			670.29
Sodium Nitrite			739.657
1-Chloro -2,4- dinitrobenzene			826.445
Sulfathiazole			847.901
Pentachlorophenol			688.884
Alexidine			741.553
Nordihydroguaia retic acid			846.116
Tetracycline			683.454
Patulin			605.002
Sodium arsenate			557.765
5-Nitro-2-furaldehyde semicarbazone			818.112
Sulfadiazine			852.404
L-Glutamic Acid			661.739
His-Gly			598.924
Cinoxacin			780.206
L-Pyroglutamic Acid			762.118
D,L-Thioctic Acid			838.593
Metacycline			763.305
Adenosine-3’,5’-cyclic monophosphate			683.571
Methyltrioctylammonium chloride			894.391
Sodium Caprylate			808.876
2,4-Diamino-6,7- diisopropylpteridine			813.336
Poly-L-lysine hydrochloride			790.725
Zinc chloride			832.31
Glycine			744.763
		897.149
Neomycin			846.058
Ethanolamine			1024.5
Positive Control:			794.433
Polymyxin B			726.994
Sodium selenite			588.398
Polymyxin B			761.915
Biuret			839.99
Gly-Phe			789.532
Thioglycerol			658.693
Methyl viologen			829.415
Sulfamonomethoxine			855.335
D,L-Serine hydroxamate			813.986
Doxycycline Hyclate			792.199
Rifampicin			607.787
Cefotaxime			726.615
Troleandomycin			902.908
Arg-Ala			751.998
Vancomycin			824.427
Novobiocin			809.096
		873.038
Apramycin			788.213
Dodine			619.969
Caffeine			853.215
Sodium metaborate Tetrahydrate			672.656
Cefmetazole			700.694
Gly-Trp			671.919
Ile-His			867.623
Bleomycin			724.421
CCCP			816.06
Pyrazinamide			788.197
Triclosan			784.912
Sodium Selenite			686.179
L-Glutamic acid ghydroxamate			754.852
Urea hydrogen peroxide			766.186
Phosphono Acetic Acid			740.975
Spiramycin			739.364
Tartaric acid			791.153
Sodium metavanadate			783.959
Cefdinir			779.913
5,7-Dichloro- 8- hydroxyquinaldine			684.156
Copper(II) sulfate			776.073
Myclobutanil			767.879
Fluorodeoxyuridi			806.637
Erythromycin			723.116
Tylosin			806.495
Harmane			781.81
Sodium nitrite			779.124
Alexidine			886.501
Acriflavine			788.953
L-Arginine			692.806
Gentamicin			720.551
Menadione			772.194
Tolylfluanid			930.7
Clomiphene Citrate			713.735
Dequalinium chloride			702.415
5-Fluorouracil			858.078
Tobramycin			810.696
Cinnamic acid			740.252
Oxycarboxin			843.925
Blasticidin hydrochloride			718.201
Chlorpromazine hydrochloride			805.754
α-Keto- Butyric Acid			670.7
Sodium metavanadate			749.245
Benzethonium chloride			628.946
Moxalactam			779.933
Acriflavine			996.285
Cephalothin			786.231
Nicotinic Acid			746.361
Fluconazole			694.946
Kanamycin			746.273
L-Methionine			699.432
5,7-Dichloro- 8- hydroxyquinaldine			783.566
Sodium selenite			651.374
Tween 20			850.139
Sodium m-periodate			805.777
Cesium chloride			707.924
N-Acetyl-D-Mannosamine			860.88
Kanamycin			757.208
Phospho-L- Arginine			780.405
Fumaric acid			882.656
		919.336
Sodium dichromate			907.243
D-Cycloserine			782.621
Trifluoperazine			766.166
5-Azacytidine			746.938
Sodium selenite			772.434
Ala-Gly			812.827
Cloxacillin			691.792
		907.183
Antimony (III) chloride			844.155
Gly-Pro			751.514
Thallium (I) acetate			824.036
Cobalt(II) Chloride hexahydrate			889.654
Plumbagin			773.641
L-Isoleucine			804.62
Amitriptyline hydrochloride			705.966
1,2,4-			792.272
Clomiphene Citrate			758.858
Tartaric acid			808.071
Cephapirin			838.433
L-Methionine Sulfoxide			917.893
Gly-Gln			850.321
Tannic acid			647.239
Ciprofloxacin			640.731
Leu-Leu			731.954
Phosphomycin			858.655
Lithium chloride			865.238
Quinolinic Acid			889.574
3,5-Dinitrobenzene			789.483
Sulfachloropyridazine			702.27
		894.554
Cefuroxime			742.099
Troleandomycin			811.406
Ala-Thr			756.324
Triethyl Phosphate			874.39
Sodium bromate			790.421
Manganese chloride			885.415
Azaserine			945.76
Sodium cyanate			751.384
Troleandomycin			817.504
Gly-His			671.058
Sodium arsenate			747.331
Aluminum sulfate			739.735
Cobalt(II) Chloride hexahydrate			751.748
Sodium m-arsenite			728.194
D-Serine			769.131
Coumarin			838.532
Pentamidine Isethionate			612.975
Delafloxacin			896.869
L-Ornithine			770.546
Sorbic acid			768.625
D-Glucose-6-Phosphate			737.185
Chlortetracycline			791.458
Domiphen bromide			874.261
Moxalactam			840.496
18-Crown-6 ether			829.902
Aminacrine			749.265
Zinc chloride			661.337
Lidocaine			840.825
Cytosine			798.245
Gallic acid			658.494
Sodium metaborate			763.012
Sisomicin			648.267
Sulfathiazole			744.465
Trovafloxacin			823.942
1-Hydroxypyridine thione			746.372
Lauryl sulfobetaine			744.772
Trifluorothymidin			846.665
Thialysine			772.56
Ofloxacin			774.151
Cefpodoxime			720.982
Colistin			857.617
Crystal violet			800.059
Blasticidin hydrochloride			741.186
Cytidine-3- monophosphate			855.599
L-Arginine			884.818
Cytidine			804.089
Poly-L-lysine hydrochloride			881.861
L-Aspartic-β- hydroxamate			863.715
Tobramycin			889.334
Coumarin			771.51
Azaserine			692.56
Nalidixic acid			760.231
His-Val			816.221
Miconazole Nitrate			818.955
Ceftriaxone			777.357
Chromium chloride			715.122
Arg-Lys			785.808
Norfloxacin			944.736
Cefprozil			773.527
Glutathione			752.545
Guanosine-3’,5’-cyclic monophosphate			800.76
Thioridazine hydrochloride			861.572
		820.601
p-Amino-Benzoic Acid			710.865
Ketoprofen			747.832
Chloroxylenol			697.966
Butyric Acid			769.106
Chloroxylenol			908.977
3,5-Diamino-1,2,4-(Guanazole)			766.862
Nystatin			604.251
Vancomycin			616.21
Manganese(II) chloride			792.205
Sodium Selenite			694.156
Sodium orthovanadate			775.73
Nystatin			789.096
Cadmium chloride			820.244
Cefmetazole			735.513
Sodium Fluoride			760.942
Dichlofluanid			821.561
Ornidazole			808.185
Myricetin			683.95
Harmane			678.781
Sodium tungstate			864.276
Tetrazolium violet			846.881
BAPTA			727.25
Kanamycin Monosulfate			849.256
Chloroquine			847.099
Minocycline			681.338
Guanidine hydrochloride			730.039
Sodium (meta)periodate			687.666
Sodium Arsenite			869.884
Sodium Azide			861.856
Tetrazolium Violet			789.914
D-Mannosamine			859.217
Hexamminecobalt (III) chloride			680.342
Tyramine			798.016
Moxalactam			754.095
2-Deoxy-Dglucose			771.922
Adenosine-3’-monophosphate			809.799
Gly-Lys			802.682
Ceftriaxone			977.659
Fusaric acid			836.728
Glucuronamide			757.757
Chlorpromazine			665.672
5-Fluorouracil			826.247
Promethazine			771.679
Tetrathionate			664.776
6-Azauracil			571.989
2,2`-Dipyridyl			691.532
4-Aminopyridine			636.979
Kanamycin Monosulfate			750.247
Bacitracin			680.37
6-Azauracil			760.741
Azathioprine			780.308
Thioridazine hydrochloride			916.156
		829.607
Arg-Tyr			800.986
D,L-Serine hydroxamate			731.654
1-Thio-ß-D- Glucose			760.898
Amitriptyline			816.455
Streptomycin			837.604
		888.622
Puromycin			728.133
Chlorhexidine			889.535
Leu-Met			795.313
Nafcillin			739.811
Novobiocin			938.371
Ala-Trp			832.289
Ciprofloxacin			897.91
Sodium tungstate			706.86
Chlortetracycline hydrochloride			729.057
Adenine			783.539
Lithium chloride			761.164
Arg-Ser			551.537
2,4-Dintrophenol			754.431
Lithium chloride			713.153
		793.049
L-Glutamic-ghydroxamate			612.27
Propiconazole			815.153
Azlocillin			611.954
Sulfachloropyridazine			590.399
Berberine			752.703
4-Aminopyridine			895.379
Methane Sulfonic Acid			675.51
Amikacin			810.076
Geneticin (G418)			717.546
Tartaric acid			731.34
Geneticin (G418)			825.655
		762.135
Putrescine			698.046
EGTA			914.322
D-Cycloserine			697.193
Thiamphenicol			859.574
L-Tryptophan			690.176
Chlorambucil			696.55
Tylosin			793.51
Amikacin			797.077
Tetrazolium Violet			738.74
Sulfamethoxazole			734.807
Pyrophosphate			750.904
Cobalt chloride			714.963
5-Fluoroorotic acid			797.146
Azathioprine			684.284
Tobramycin			859.72
Paromomycin			834.551
		880.495
Ethionamide			654.102
L-Aspartic acid bhydroxamate			809.166
Dithiophosphate			667.672
Blasticidin S			895.272
Geneticin (G418)			728.293
Glycine			772.906
Sulfisoxazole			803.033
Doxycycline Hyclate			711.826
(Guanazole)			676.09
Proflavine			785.516
Bleomycin			611.233
Sodium Benzoate			724.319
Cetylpyridinium chloride			835.454
		859.84
Pipemidic Acid			682.392
Sodium metasilicate			749.218
1-Chloro -2,4- dinitrobenzene			777.179
Caffeine			822.604
Allantoin			719.968
Spectinomycin			796.441
Nalidixic acid			527.468
Rolitetracycline			664.538
Carbamyl Phosphate			580.041
Sodium (meta)periodate			883.252
Iodoacetate			787.978
5-fluoro-5’- deoxyuridine			676.034
Tamoxifen			723.433
18-Crown-6 ether			772.323
Zinc chloride			729.521
trans-4-Hydroxy L-Proline			842.454
Ofloxacin			947.341
Ammonium Sulfate			605.618
Paromomycin			956.646
Cefuroxime			868.276
18-Crown-6 ether			784.89
Aztreonam			654.008
Boric Acid			791.638
His-Asp			727.784
Ampicillin			674.092
Triclosan			766.158
Agmatine			736.986
Enoxacin			822.667
Troleandomycin			770.507
Chlorpromazine hydrochloride			794.357
Puromycin			702.898
Phosphoryl Choline			678
Potassium tellurite			765.859
Ethionamide			675.361
Thiourea			830.678
Hydroxyurea			741.538
Sodium metaborate Tetrahydrate			903.158
Diamide			780.269
Sodium caprylate			772.226
Nordihydroguaia retic acid			833.545
Sodium salicylate			690.441
Pipemidic Acid			759.392
L-Histidine			712.346
EDTA			865.74
Nitrite			832.776
Demeclocycline			802.956
Guanidine hydrochloride			701.562
Rifamycin SV			773.623
5-Chloro-7-iodo- 8-hydroxyquinoline			748.488
Apramycin Sulfate			887.799
Thioglycerol			860.872
Ala-Asn			859.82
Oritavancin			917.755
Minocycline			844.887
Iodoacetate			901.525
S-Methyl-L-Cysteine			931.663
Sorbic acid			727.445
Benserazide			804.626
Gentamicin			866.158
Vancomycin			702.899
FCCP			733.423
9-Aminoacridine			918.322
Urea hydrogen peroxide			778.542
Niaproof			869.758
Hydroxylamine hydrochloride			807.804
Hydroxyurea			833.537
Iodoacetate			706.411
Potassium Chromate			784.008
Sisomicin			832.872
FCCP			718.385
Doxycycline Hyclate			772.897
Oxytetracycline			835.779
Hexamminecobalt (III) chloride			667.843
Paromomycin			737.9
D-Serine			845.561
Oxaloacetic Acid			796.252
4-Nitroquinoline-N-Oxide			555.967
Manganese(II) chloride			741.879
Tetrazolium violet			803.41
		869.174
Ammonia			795.264
Thymidine-3’- monophosphate			674.953
Imipenem			774.254
ß-Alanine			730.577
Patulin			670.654
Berberine			756.845
Trimethoprim			906.53
6-Mercaptopurine			660.491
2, 2'-Dipyridyl			765.985
Hydroxypyridine-2-thione			753.316
Fumaric acid			621.25
Arg-Glu			896.322
Sodium Selenate			742.687
Trimethoprim			680.006
Dequalinium chloride			841.788
Aluminum sulfate			794.117
Piperacillin			777.74
Cytidine-3’,5’-cyclic monophosphate			859.245
Oleandomycin			899.65
Cupric Chloride Dihydrate			738.687
Uridine			779.287
Cetylpyridinium chloride			791.474
Hygromycin B			641.54
D-Glucosamine			715.871
Cesium chloride			858.611
5-Fluorouracil			930.959
		905.109
CCCP			802.625
2,4-Diamino-6,7- diisopropylpteridine			536.479
Cephalothin			830.507
Penimepicycline			757.337
Methyl Viologen Dichloride hydrate			873.533
Fosfomycin			758.838
Oxycarboxin			810.436
Tween 80			741.883
Magnesium chloride			882.654
L-Cysteine			862.085
Sodium Orthovanadate			697.493
ε-Amino-N-Caproic Acid			670.579
Thallium (I) acetate			912.992
Antimony (III) chloride			846.533
Uridine-2’- monophosphate			778.888
Zaragozic acid A			638.758
Ibuprofen			814.402
Moxifloxacin			643.042
Piperacillin			897.696
Ketoprofen			802.203
Domiphen bromide			800.911
Ethionamide			842.238
Phenyl- methylsulfonylfluoride (special)			838.612
L-Alanine			844.138
Nitrofurantoin			648.74
Plumbagin			780.538
Cefalexin			727.447
Gly-Val			740.222
L-Glutamine			681.477
O-Phospho-D-Tyrosine			779.49
Cefamandole nafate			923.101
Thioglycerol			805.101
N-Acetyl-D-Galactosamine			777.117
Cytidine-5’- monophosphate			724.972
Nickel chloride			926.877
5-Fluoroorotic acid			888.669
5-Azacytidine			891.918
Atropine			808.209
Chloramphenicol			772.888
Hygromycin B			897.326
Thiourea			673.429
5-Fluorocytosine			832.564
Phleomycin			746.508
Sodium metaborate Tetrahydrate			774.362
Dicloxacillin			683.515
		756.449
Gly-Ser			967.446
Rifampicin			900.642
Sodium orthovanadate			662.637
Bleomycin			885.139
Cefaclor			747.177
Hexamminecobalt (III) chloride			701.004
Nafcillin			779.584
Chromium chloride			851.997
Menadione			703.515
Miltefosine			841.821
Leu-Glu			715.194
Paromomycin			930.795
Sulfamethoxazole			895.401
Ferric chloride			652.752
Novobiocin			697.12
Tamoxifen			765.441
Alexidine			878.7
Manganese chloride			798.356
Cystathionine			773.908
Streptomycin			787.342
Dequalinium chloride			1001.72
Sodium metaborate			829.023
Compound 48/80			851.134
		670.473
Sodium azide			575.035
Cefsulodin			785.969
Ethylenediamine			908.664
Streptomycin			792.773
Thiamine			668.06
Hydroxypyridine-2-thione			689.349
Zinc chloride			814.621
Protamine sulfate			716.918
3-Amino-1,2,4-Triazole			762.649
L-Isoleucine + L-Valine			865.702
Polymyxin B			721.932
Arg-Met			794.933
Glu-Glu			734.985
Uridine-3’- monophosphate			935.321
3,5-Dinitrobenzene			789.165
Ruthenium red			961.744
3-Amino-1,2,4-Triazole			996.901
5-Fluorouracil			780.954
2’-DeoxyInosine			693.525
Paromomycin			760.877
Diamide			804.609
Ala-Asp			721.579
Fusidic acid			751.29
Vancomycin			881.94
Temafloxacin			902.197
Nitrofurantoin			831.215
Ile-Phe			764.48
Polymyxin B			630.468
D,L-Serine hydroxamate			746.785
		775.197
Oxycarboxin			886.933
Sulfisoxazole			845.849
Clomiphene Citrate			677.958
Ibuprofen			674.449
Thallium(I) acetate			812.409
Sodium Selenate			843.062
Josamycin			742.532
Hydroxyurea			681.857
		828.418
Cefamandole nafate			749.788
		764.829
		787.998
		892.855
Cycloserine			685.862
Cefoperazone			775.178
Roxithromycin			854.202
Cinnamic acid			684.888
Lanthionine			834.894
Hypotaurine			676.647
Sulfamethoxazole			786.754
Cephalothin			635.32
Niaproof			820.12
2-Deoxy-Dglucose			639.856
Sodium Pyrophosphate Decahydrate			796.774
Sodium cyanate			774.689
(Guanazole)			797.554
Tylosin			918.902
Thialysine			704.448
Apramycin			716.43
Propiconazole			724.278
IodonitroTetrazolium Violet			737.741
Nitrofurantoin			693.665
Umbelliferone			776.812
Sulfacetamide			898.475
L-Asparagine			889.065
Ertapenem			762.776
L-Lysine			801.712
		904.04
Cys-Gly			769.587
Enoxacin			702.315
Poly-L-lysine			739.72
Methyl Viologen Dichloride hydrate			857.57
Procaine			696.088
Atropine			861.697
Sodium Benzoate			744.854
Crystal violet			809.385
D,L-Carnitine			844.971
Trifluoperazine			737.36
Glycine hydrochloride			914.223
Hydroxylamine hydrochloride			766.93
Erythromycin			921.731
Phosphomycin			754.894
Thiourea			890.593
EDTA			1042.08
Xanthosine			781.644
Cycloheximide			743.326
5-Azacytidine			756.638
Cefotaxime			868.108
Sodium dichromate			805.043
N-Acetyl-D-Glucosamine			623.464
Chloroalanine hydrochloride			785.965
Chlortetracycline			690.511
Spectinomycin			824.79
Lithium chloride			858.689
Sodium selenite			940.628
2-Aminoethyl Phosphonic Acid			769.238
Fusaric acid			807.741
8-Hydroxyquinoline			692.342
Sodium salicylate			691.123
Sodium dichromate			738.493
3, 4-Dimethoxybenzyl alcohol			697.534
Puromycin			858.538
2-Phenylphenol			759.774
Glycine			861.304
Carbenicillin			735.836
		802.008
2-Deoxy-Dglucose			844.581
D,L-Serine hydroxamate			841.544
Urea hydrogen peroxide			779.159
D-Cycloserine			905.56
Sodium arsenate			818.857
L-Methionine			828.443
Cefoperazone			739.038
		820.43
Tripoly Phosphate			773.899
Sulfamethoxazole			576.307
Adenosine-2’,3’-cyclic monophosphate			581.369
Kanamycin			758.693
Sodium Selenate			807.197
Chorismic Acid			657.366
Sodium metavanadate			702.374
Glycine hydroxamate			867.252
Bleomycin			640.771
Guanosine- 3’,5’-cyclic monophosphate			760.804
Acid			865.704
Sorbic acid			795.836
N-Phthaloyl-L-Glutamic Acid			668.255
Carbenicillin			648.511
Cloxacillin			659.853
Sulfamonomethoxine			884.801
2,4-Dintrophenol			804.267
		835.551
L-Phenylalanine			633.665
Copper(II) sulfate			723.038
Sodium metasilicate			849.474
Inositol Hexaphosphate			859.432
Tedizolid			798.129
Lomefloxacin			851.514
Adenosine-3’,5’-cyclic monophosphate			884.461
Sodium salicylate			770.726
Cephradine			748.331
Guanosine- 2’,3’-cyclic monophosphate			762.794
Sodium nitrite			690.334
Atropine			823.655
Captan			773.626
Sodiumpyrophosphate decahydrate			739.339
Fumaric acid			788.847
		804.261
Sodium Selenate			817.439
Menadione			807.07
		898.439
Sodium metasilicate			839.514
		812.398
Sparfloxacin			839.665
Nickel chloride			728.833
		870.58
L-Citrulline			917.95
Apramycin Sulfate			782.851
		912.766
Norfloxacin			838.791
Benzethonium Chloride			674.849
D,L-α-Amino-Caprylic Acid			888.195
Sulfanilamide			918.697
Clomiphene Citrate			816.196
Guanosine-3’-monophosphate			677.751
Sodium Cyanate			1000.58
D,L-Propranolol			981.842
Thialysine			707.653
		805.59
Oxacillin			900.597
Promethazine			803.218
Cetylpyridinium chloride			708.744
Demeclocycline			800.139
Dodecyltrimethyl ammonium bromide			720.352
2-Phenylphenol			680.767
D-Alanine			603.669
		915.439
18-Crown-6 ether			894.61
Cefsulodin			823.654
Thallium(I) acetate			691.218
Berberine			865.631
Fluconazole			772.159
Acriflavine			852.808
3,5-Diamino-1,2,4-(Guanazole)			700.809
Sulfamethizole			642.663
L-Homoserine			820.539
Ile-Gly			739.172
8-Hydroxyquinoline			735.663
Sodiumpyrophosphate decahydrate			851.525
D-Pantothenic Acid			792.62
Streptomycin			829.7
FCCP			845.824
Sodium metasilicate			790.086
Minocycline			894.643
Sodium (meta)periodate			643.88
Zinc chloride			883.04
Potassium chromate			555.225
Asp-Asp			865.13
Umbelliferone			872.389
Amikacin			929.308
Tolylfluanid			846.484
Lactone			791.158
Sanguinarine			744.325
		796.115
Tetracycline			779.285
Ampicillin/ sulbactam			721.897
Sodium caprylate			835.46
6-Mercaptopurine			767.209
β-Chloro-L-alanine hydrochloride			878.378
Cefonicid			789.067
Phosphate			692.688
Carbenicillin			818.95
2,4-Diamino-6,7- diisopropylpteridine			689.514
Sodium Nitrite			796.044
Succinic acid			835.497
Oleandomycin			645.003
Oxycarboxin			795.844
Chlorambucil			959.916
Sodium metavanadate			771.18
		856.651
Sodium metasilicate			765.639
Cytidine			639.522
		739.333
		852.729
L-Arginine hydroxamate			727.442
		807.94
Amoxicillin/ clavulanate			811.638
Cysteamine			666.494
N-Acetyl D-Glucosamine			632.455
His-Tyr			868.011
Sodium (meta)periodate			863.769
Sodium m-periodate			873.716
FCCP			681.542
Zaragozic acid A			875.194
Benserazide			967.141
Josamycin			869.251
Compound 48/80			699.563
Polymyxin B			758.662
5,7-Dichloro- 8- hydroxyquinaldine			857.568
		923.787
2-Nitroimidazole			568.16
Amikacin			729.818
Sulfadoxine			781.543
Thymidine			661.422
Penimepicycline			739.414
2-Nitroimidazole			889.604
Tobramycin			678.769
Sulfamonomethoxine			871.54
Norfloxacin			583.662
Lithium chloride			739.826
Thiosalicylic acid			645.01
		782.227
Minocycline			556.442
Umbelliferone			766.436
Trifluorothymidin			787.263
His-Met			560.517
Demeclocycline			770.812
Ala-Leu			860.913
Phenyl- methylsulfonylfluoride (special)			598.739
Ile-Ile			559.628
Cefoxitin			891.048
Arg-Ile			749.262
Ethionamide			714.263
Guanosine			906.11
Caffeine			589.665
EGTA			823.24
Alexidine			761.218
5,7-Dichloro- 8- hydroxyquinaldine			804.784
			821.25
Glycyl-L-Methionine			711.592
Neomycin			926.771
His-Trp			733.098
Phenylarsine oxide			791.645
Chlortetracycline			722.759
Sodium dichromate			724.738
Dihydrostreptomycin			967.144
IodonitroTetrazolium Violet			739.887
O-Phospho-L-Tyrosine			873.039
Caffeine			740.993
Sodium Selenite			786.951
Sodium Nitrite			734.383
(oxidized form)			774.581
Cinnamic acid			770.871
Protamine sulfate			754.261
Linezolid			889.992
1,10- Phenanthroline			698.532
Caffeine			822.607
		825.935
Domiphen bromide			897.185
Phosphomycin			696.971
Thioridazine hydrochloride			707.425
Antimony (III) chloride			784.958
Sodium Azide			791.161
Doxycycline			696.543
Cupric Chloride Dihydrate			828.393
[truncated: 88 more rows]
