# Supplementary material for: Small protein modules dictate prophage fates during polylysogeny
Source: Nature. 2023 Jul 26;620(7974):625–33. doi: 10.1038/s41586-023-06376-y (PMC10432266; doi:10.1038/s41586-023-06376-y)
Supplement: Supplementary file 21 — Source Data Extended Data Fig. 6 [file 41586_2023_6376_MOESM21_ESM.xlsx]

## Sheet: Ext6b
	replicate 1	replicate 2	replicate 3
uM	PsmORFApop-lux
2.38419e-05	412.069	296.007	346.171
9.53674e-05	574.23	475.592	486.28
0.00038147	1393.61	1063.73	1189.52
0.00152588	3800.68	3142.52	2868.25
0.00610352	25472.4	21042.9	20467.9
0.0244141	78002.6	68837.6	71958.3
0.0976562	136226	120509	113693
0.390625	189561	190811	186518
1.5625	282670	272390	266587
6.25	334433	354726	338936
25	395950	427622	396136
100	429267	407877	490426

## Sheet: Ext6c(left)
	replicate 1	replicate 2	replicate 3	replicate 1	replicate 2	replicate 3	replicate 1	replicate 2	replicate 3
Time (min)	Sample 1			Sample 2			Sample 3
10	0.126	0.128	0.120333	0.124	0.125333	0.124667	0.123	0.116333	0.121667
25	0.137333	0.141667	0.132333	0.134	0.137333	0.136333	0.130667	0.120667	0.125667
40	0.159667	0.165667	0.157333	0.150333	0.154	0.155667	0.141333	0.128	0.133
55	0.194333	0.194667	0.190333	0.163333	0.173333	0.173	0.152667	0.132333	0.140333
70	0.244	0.249333	0.255333	0.163	0.184	0.181	0.163333	0.134667	0.147333
85	0.310667	0.326667	0.306333	0.142333	0.172	0.172	0.167667	0.144	0.151
100	0.366	0.382	0.358667	0.117	0.139667	0.126667	0.172333	0.147667	0.143667
115	0.406333	0.426667	0.407	0.102667	0.108333	0.103	0.175333	0.142	0.137
130	0.434667	0.47	0.449333	0.100667	0.102	0.0986667	0.177667	0.135667	0.131333
145	0.481667	0.526	0.498667	0.1	0.101667	0.098	0.179	0.129667	0.127333
160	0.533	0.582667	0.552667	0.0993333	0.100667	0.0973333	0.178667	0.124667	0.125
175	0.587	0.641333	0.607333	0.0983333	0.099	0.097	0.177667	0.127333	0.122333
190	0.616	0.685667	0.636667	0.098	0.098	0.097	0.176	0.132667	0.120667
205	0.654667	0.722	0.667667	0.098	0.0976667	0.097	0.174333	0.137	0.119667
220	0.697333	0.76	0.711	0.097	0.097	0.096	0.172667	0.140333	0.118333
235	0.734	0.793333	0.748	0.097	0.0966667	0.096	0.169667	0.143	0.117333
250	0.766	0.829	0.781	0.097	0.0963333	0.096	0.167	0.143333	0.116
265	0.794	0.858	0.814333	0.097	0.096	0.096	0.164667	0.143667	0.115
280	0.818667	0.894667	0.85	0.097	0.096	0.096	0.162333	0.142667	0.113667
295	0.844333	0.929333	0.884	0.097	0.096	0.096	0.159	0.141	0.113
310	0.874333	0.966333	0.927333	0.097	0.096	0.096	0.156667	0.139667	0.111667
325	0.907667	0.998333	0.959667	0.097	0.096	0.096	0.154	0.137333	0.110667
340	0.939	1.022	0.990333	0.097	0.096	0.096	0.152667	0.135	0.109667
355	0.971667	1.052	1.02	0.0963333	0.096	0.096	0.15	0.132	0.108667
370	1.00533	1.07967	1.048	0.097	0.096	0.096	0.147667	0.13	0.107333
385	1.03467	1.10367	1.076	0.0963333	0.096	0.096	0.145	0.126333	0.106333
400	1.06133	1.12567	1.103	0.096	0.096	0.096	0.143	0.123333	0.105333
415	1.08833	1.15033	1.12767	0.0966667	0.096	0.096	0.139667	0.12	0.104667
430	1.11233	1.172	1.15	0.096	0.096	0.096	0.137	0.117333	0.103667
445	1.134	1.19067	1.17267	0.096	0.096	0.096	0.134	0.114667	0.102667
460	1.15467	1.21133	1.19433	0.096	0.096	0.096	0.131	0.112667	0.102
475	1.17333	1.23267	1.213	0.096	0.096	0.096	0.128	0.110333	0.101
490	1.195	1.24967	1.23433	0.096	0.096	0.096	0.124667	0.109	0.1
505	1.21333	1.26433	1.25067	0.096	0.096	0.096	0.122	0.106333	0.0993333
520	1.227	1.278	1.265	0.096	0.096	0.096	0.119	0.105333	0.099
535	1.242	1.28933	1.278	0.096	0.096	0.096	0.116667	0.104	0.0983333
550	1.24967	1.29967	1.289	0.0963333	0.096	0.096	0.115333	0.103	0.098
565	1.26367	1.308	1.29967	0.0963333	0.096	0.096	0.113667	0.101667	0.0973333
580	1.272	1.31867	1.309	0.0966667	0.096	0.096	0.112667	0.101	0.097
595	1.28	1.32767	1.316	0.097	0.0963333	0.096	0.111	0.1	0.097
610	1.288	1.332	1.324	0.097	0.0963333	0.096	0.110667	0.099	0.097
625	1.296	1.33633	1.332	0.097	0.097	0.096	0.11	0.098	0.097
640	1.303	1.34567	1.33733	0.097	0.097	0.096	0.109333	0.0976667	0.097
655	1.30967	1.35067	1.34233	0.097	0.0973333	0.096	0.109	0.097	0.0966667
670	1.31633	1.35667	1.35	0.098	0.098	0.096	0.108667	0.097	0.0963333
685	1.32333	1.36467	1.35533	0.0983333	0.0983333	0.096	0.108	0.097	0.0963333
700	1.32767	1.36767	1.36067	0.099	0.0993333	0.096	0.108	0.0966667	0.096
715	1.33433	1.37267	1.366	0.0996667	0.100333	0.096	0.108	0.096	0.0963333
730	1.34033	1.37867	1.37167	0.101	0.101667	0.096	0.108667	0.096	0.098
745	1.34567	1.38367	1.37633	0.102333	0.104	0.096	0.109	0.096	0.099
760	1.35033	1.39233	1.381	0.104667	0.106333	0.096	0.109	0.096	0.098
775	1.35567	1.39567	1.38667	0.107667	0.110333	0.096	0.109667	0.096	0.098
790	1.36167	1.401	1.39233	0.111667	0.115	0.0966667	0.11	0.096	0.0976667
805	1.36767	1.40567	1.39733	0.117	0.120667	0.097	0.11	0.0953333	0.097
820	1.37267	1.41533	1.403	0.125	0.129333	0.097	0.11	0.095	0.0973333
835	1.37933	1.41967	1.409	0.135333	0.140333	0.0976667	0.111	0.095	0.097
850	1.38467	1.426	1.41433	0.149	0.154667	0.098	0.111	0.095	0.098
865	1.39133	1.43233	1.41967	0.166	0.173667	0.099	0.112	0.0953333	0.098
880	1.396	1.43867	1.425	0.187333	0.199	0.1	0.112	0.095	0.098
895	1.40267	1.444	1.43133	0.215667	0.230333	0.101333	0.113	0.095	0.098
910	1.41	1.45	1.43567	0.25	0.27	0.102667	0.113	0.095	0.098
925	1.41633	1.45433	1.442	0.294333	0.319	0.105	0.114	0.095	0.098
940	1.42233	1.461	1.44733	0.347667	0.376667	0.108	0.114333	0.095	0.098
955	1.42867	1.466	1.45333	0.416	0.441333	0.111667	0.115	0.095	0.0986667
970	1.43533	1.47233	1.46033	0.495667	0.526	0.116	0.116	0.0953333	0.0983333
985	1.442	1.47833	1.46567	0.589667	0.613333	0.122333	0.116333	0.095	0.098
1000	1.44833	1.484	1.471	0.668667	0.672	0.130333	0.117	0.095	0.0983333
1015	1.45467	1.49167	1.47633	0.687667	0.699667	0.140667	0.117333	0.095	0.0983333
1030	1.461	1.498	1.48233	0.684	0.715333	0.153333	0.117667	0.095	0.0983333
1045	1.467	1.504	1.48967	0.687667	0.741333	0.171	0.118	0.095	0.0983333
1060	1.47467	1.51067	1.49533	0.711667	0.766333	0.193	0.118	0.095	0.0983333
1075	1.48167	1.518	1.503	0.731333	0.785667	0.222667	0.118333	0.095	0.0983333
1090	1.489	1.52333	1.508	0.75	0.821333	0.263333	0.118667	0.095	0.099
1105	1.49533	1.52833	1.51567	0.773667	0.856667	0.313333	0.119	0.095	0.0993333
1120	1.503	1.536	1.52167	0.798	0.886333	0.391	0.12	0.095	0.1
1135	1.50967	1.54333	1.529	0.824	0.92	0.518667	0.12	0.095	0.1

## Sheet: Ext6c(right)
	replicate 1	replicate 2	replicate 3	replicate 1	replicate 2	replicate 3	replicate 1	replicate 2	replicate 3
Time (min)	Sample 1			Sample 2			Sample 3
10	0.121667	0.125667	0.126333	0.122	0.121667	0.123333	0.117333	0.120667	0.121333
25	0.133	0.142333	0.14	0.131333	0.132667	0.135333	0.121	0.126	0.127
40	0.152333	0.162667	0.161333	0.146667	0.151667	0.157667	0.127333	0.133	0.134333
55	0.185333	0.192	0.195333	0.173667	0.183	0.191667	0.132333	0.138	0.138
70	0.238333	0.253667	0.248667	0.227	0.234667	0.244333	0.138333	0.141667	0.141
85	0.302	0.342333	0.329	0.301667	0.292667	0.325667	0.143	0.143333	0.144667
100	0.389667	0.426	0.387667	0.393	0.385333	0.395667	0.141333	0.145	0.147
115	0.443667	0.474667	0.439	0.461667	0.483333	0.464	0.140667	0.145	0.145
130	0.500667	0.535667	0.482	0.518	0.546	0.509667	0.138667	0.145333	0.143
145	0.561667	0.606	0.545667	0.575	0.618667	0.572	0.135667	0.144333	0.14
160	0.626	0.678667	0.627	0.628333	0.681	0.637333	0.132333	0.144	0.136333
175	0.689333	0.728	0.686667	0.690667	0.72	0.697333	0.129333	0.142667	0.133
190	0.738667	0.766667	0.729333	0.75	0.760667	0.751333	0.127	0.140333	0.13
205	0.783667	0.811	0.771333	0.801	0.806	0.793667	0.125	0.138333	0.127667
220	0.834	0.849333	0.820333	0.851667	0.856333	0.830333	0.122667	0.136333	0.125
235	0.864	0.884333	0.866333	0.886333	0.898	0.851333	0.120667	0.134	0.122333
250	0.903	0.921333	0.904	0.914	0.931333	0.883667	0.119333	0.132667	0.12
265	0.945	0.963667	0.939333	0.942333	0.958333	0.925667	0.117667	0.130333	0.118333
280	0.979333	1.00733	0.974	0.981333	0.993	0.961667	0.116333	0.128667	0.116667
295	1.01667	1.04367	1.019	1.02133	1.03533	0.997667	0.115333	0.126	0.115333
310	1.041	1.071	1.04433	1.05667	1.06933	1.03467	0.113667	0.124	0.113667
325	1.06767	1.102	1.07333	1.081	1.099	1.06333	0.112333	0.122	0.112333
340	1.09433	1.13433	1.10733	1.10533	1.126	1.09333	0.111333	0.12	0.111
355	1.12	1.164	1.134	1.12733	1.15167	1.11867	0.11	0.118	0.109667
370	1.14333	1.18933	1.16033	1.15167	1.17533	1.14367	0.108667	0.115667	0.108333
385	1.166	1.21	1.18467	1.17233	1.196	1.166	0.107333	0.113667	0.107
400	1.18833	1.228	1.20567	1.19333	1.21333	1.18767	0.106333	0.111667	0.105667
415	1.20867	1.249	1.227	1.21633	1.23267	1.20833	0.104667	0.110333	0.104333
430	1.22767	1.266	1.247	1.23033	1.24867	1.22667	0.103667	0.108333	0.102667
445	1.24533	1.282	1.264	1.25	1.26367	1.243	0.102333	0.106667	0.101667
460	1.26267	1.29667	1.28167	1.26733	1.28033	1.258	0.101	0.105333	0.101
475	1.27967	1.312	1.29667	1.284	1.29333	1.272	0.1	0.103667	0.1
490	1.29367	1.325	1.308	1.29667	1.30467	1.28833	0.099	0.102667	0.0996667
505	1.30667	1.33733	1.32067	1.30933	1.316	1.30033	0.0986667	0.101667	0.099
520	1.31733	1.34367	1.32933	1.32033	1.323	1.311	0.098	0.101	0.099
535	1.32833	1.35333	1.34033	1.33367	1.33167	1.32	0.0976667	0.1	0.0986667
550	1.33867	1.36333	1.348	1.34333	1.34167	1.32867	0.097	0.1	0.0983333
565	1.346	1.36833	1.35433	1.35233	1.348	1.335	0.097	0.099	0.098
580	1.35467	1.37633	1.36033	1.36067	1.356	1.342	0.097	0.099	0.098
595	1.36067	1.38133	1.36633	1.36667	1.36	1.349	0.097	0.099	0.098
610	1.36733	1.38667	1.37067	1.374	1.36567	1.35567	0.097	0.099	0.098
625	1.372	1.38567	1.376	1.379	1.368	1.358	0.097	0.099	0.098
640	1.37833	1.39367	1.38033	1.38567	1.37467	1.36433	0.0966667	0.0986667	0.098
655	1.38033	1.39333	1.38367	1.39	1.37633	1.36967	0.096	0.098	0.098
670	1.385	1.39467	1.389	1.39667	1.38133	1.373	0.096	0.098	0.098
685	1.38967	1.40433	1.39533	1.40067	1.38667	1.37633	0.096	0.098	0.102667
700	1.39167	1.402	1.398	1.40633	1.388	1.37967	0.096	0.098	0.110667
715	1.39633	1.40667	1.40067	1.41	1.39167	1.38367	0.096	0.098	0.113333
730	1.39867	1.40967	1.40333	1.41367	1.39633	1.386	0.096	0.098	0.113
745	1.401	1.412	1.40833	1.417	1.39867	1.391	0.096	0.098	0.112
760	1.40367	1.41567	1.41133	1.419	1.40133	1.39533	0.096	0.098	0.110667
775	1.40767	1.41833	1.41367	1.423	1.40533	1.39833	0.096	0.098	0.109
790	1.41067	1.41833	1.41767	1.42633	1.40867	1.40167	0.096	0.098	0.108
805	1.414	1.42433	1.422	1.431	1.414	1.40467	0.096	0.098	0.107333
820	1.41667	1.42867	1.42667	1.434	1.416	1.409	0.096	0.098	0.107
835	1.422	1.432	1.43167	1.43833	1.42167	1.41333	0.096	0.098	0.106
850	1.425	1.437	1.43467	1.44267	1.42533	1.418	0.096	0.098	0.106
865	1.43033	1.44067	1.439	1.44567	1.42967	1.42233	0.096	0.098	0.106
880	1.434	1.445	1.44333	1.451	1.43433	1.42667	0.096	0.098	0.105667
895	1.43867	1.45133	1.44867	1.456	1.43933	1.43067	0.096	0.098	0.105
910	1.44267	1.45767	1.45467	1.46033	1.44567	1.43467	0.096	0.098	0.104667
925	1.447	1.46233	1.46	1.46433	1.44867	1.44067	0.096	0.098	0.104333
940	1.45233	1.46667	1.46533	1.47067	1.45433	1.446	0.096	0.098	0.104
955	1.45633	1.47533	1.47033	1.474	1.46	1.44933	0.096	0.098	0.104
970	1.46067	1.48033	1.476	1.47833	1.46467	1.456	0.096	0.098	0.104
985	1.466	1.48467	1.48133	1.48333	1.47033	1.461	0.096	0.098	0.104333
1000	1.47033	1.49067	1.486	1.48767	1.47533	1.46633	0.096	0.098	0.104333
1015	1.47567	1.49633	1.49167	1.494	1.48233	1.47333	0.096	0.098	0.105
1030	1.48133	1.501	1.498	1.49967	1.486	1.477	0.096	0.098	0.104333
1045	1.48467	1.507	1.503	1.504	1.49033	1.48467	0.096	0.0976667	0.104667
1060	1.49133	1.51367	1.509	1.50967	1.497	1.488	0.096	0.0976667	0.104333
1075	1.497	1.51833	1.51467	1.51567	1.50133	1.49367	0.096	0.097	0.104
1090	1.50133	1.52467	1.52	1.52033	1.508	1.49833	0.096	0.097	0.104
1105	1.508	1.53033	1.52667	1.52633	1.511	1.50667	0.096	0.097	0.104
1120	1.51267	1.535	1.53333	1.53033	1.521	1.51033	0.096	0.0973333	0.105
1135	1.51967	1.541	1.53733	1.53667	1.52533	1.516	0.096	0.098	0.105

## Sheet: Ext6d
	Sample 1	Sample 2
replicate 1	1314.78	19323.7
replicate 2	2232.53	23843.2
replicate 3	2334.78	27559.1
