# Supplementary material for: Small protein modules dictate prophage fates during polylysogeny
Source: Nature. 2023 Jul 26;620(7974):625–33. doi: 10.1038/s41586-023-06376-y (PMC10432266; doi:10.1038/s41586-023-06376-y)
Supplement: Supplementary file 22 — Source Data Extended Data Fig. 7 [file 41586_2023_6376_MOESM22_ESM.xlsx]

## Sheet: Ext7a
Time (min)	Ecoli + H2O			Ecoli + aTc
	replicate 1	replicate 2	replicate 3	replicate 1	replicate 2	replicate 3
10	0.126	0.175333	0.158333	0.123333	0.151	0.19
25	0.13	0.183667	0.165667	0.128667	0.155333	0.198667
40	0.136333	0.194	0.173	0.137667	0.162333	0.210667
55	0.144333	0.206333	0.181667	0.151	0.168667	0.223333
70	0.155667	0.221	0.191667	0.164667	0.175	0.233
85	0.171	0.236667	0.203667	0.165333	0.178	0.236667
100	0.190667	0.254333	0.217333	0.156333	0.176333	0.236333
115	0.215667	0.274333	0.236333	0.144333	0.173	0.234333
130	0.243333	0.294667	0.261	0.138333	0.171	0.232
145	0.276333	0.317667	0.293667	0.134	0.169	0.227667
160	0.316	0.343	0.336333	0.132333	0.168	0.224
175	0.363	0.373	0.389	0.130667	0.166333	0.22
190	0.416	0.408	0.452333	0.13	0.164667	0.216
205	0.475	0.455	0.517	0.128333	0.163667	0.211667
220	0.533333	0.509667	0.580667	0.127667	0.162	0.206667
235	0.586	0.566333	0.639667	0.126	0.160333	0.202667
250	0.635333	0.619667	0.693667	0.124667	0.158333	0.197333
265	0.680667	0.67	0.742333	0.122667	0.157333	0.193
280	0.722333	0.725	0.778333	0.12	0.155	0.189333
295	0.757	0.767333	0.811	0.118333	0.153667	0.186333
310	0.787333	0.806667	0.836333	0.116667	0.152333	0.184
325	0.820333	0.839667	0.866667	0.114667	0.151333	0.182667
340	0.849667	0.865	0.894333	0.113	0.15	0.181
355	0.880333	0.894333	0.921333	0.112333	0.15	0.182667
370	0.912	0.923333	0.948333	0.111667	0.149	0.184333

## Sheet: Ext7b
	EV	exp
replicate 1	3649.35	10381338
replicate 2	2876.46	12009684
replicate 3	8021.11	10984817

## Sheet: Ext7d
	EV	exp
replicate 1	2509.16	422040
replicate 2	3561.68	223035
replicate 3	2627.31	491022

## Sheet: Ext7f
+ xreApop			+ luxRApop
replicate 1	replicate 2	replicate 3	replicate 1	replicate 2	replicate 3
815.315	709.391	997.348	0.281	0.323	0.337
